# Supplementary material for: Specific glycine-dependent enzyme motion determines the potency of conformation selective inhibitors of threonyl-tRNA synthetase
Source: Commun Biol. 2024 Jul 16;7:867. doi: 10.1038/s42003-024-06559-x (PMC11252418; doi:10.1038/s42003-024-06559-x)
Supplement: Supplementary file 4 — Supplementary Data 1 [file 42003_2024_6559_MOESM4_ESM.xlsx]

## Sheet: Fig.2a
	ThrRS_G463S				ThrRS_L489M
+ 36j	21.8992	22.1462	22.1462	22.2082	22.5225	22.5845	22.7075	22.8315
Ctrl	0.16925	-0.32375	0.29325	-0.13875	-0.2775	0.2775	-0.9555	0.9555
+ OB	16.0742	12.1282	12.6352	12.4362	22.9545	22.4615	22.1525	22.7695

## Sheet: Fig.2b
Log10 Conc.	G463S				L489M
0	107.526	96.7358	96.1642	99.5738	106.6	93.4478	99.0099	100.943
1.27875	106.793	98.8185	94.8629	99.954	114.241	104.509	115.884	122.327
1.5966	100.752	93.8206	90.2302	89.2394	114.767	122.013	105.45	116.838
1.89209	119.11	112.303	110.507	107.832	100.639	85.2483	84.3802	90.09
2.19312	113.765	106.055	104.056	103.914	89.4988	86.5054	85.4033	80.2029
2.49485	113.955	101.766	100.028	98.9452	32.5871	28.8677	26.7137	27.3006
2.79588	114.391	100.345	101.496	101.074	25.4179	12.3911	3.01634	13.6094
3.09691	109.765	91.814	95.1224	94.0324	14.911	30.7948	20.7915	22.1663
3.39794	99.1245	85.6805	84.9006	83.3984	25.4036	-0.594085	-13.763	3.68218
3.69897	98.6757	85.7496	87.9085	87.8875	26.774	18.6204	-26.2101	6.39574
4	100.8	85.4316	86.0682	84.2745	5.09564	5.49313	1.08342	8.70894

## Sheet: Fig.3c
	ThrRS_WT				ThrRS_G463S_Q484A
+ 36j	29.4277	29.3667	29.2428	29.4277	27.6137	27.4898	27.7987	27.4898
Ctrl	0.61775	0.18575	-0.18525	-0.61825	-0.27825	0.21675	0.33975	-0.27825
+ OB	31.2787	32.0207	32.0827	32.0207	17.5328	17.2228	17.1618	16.9138

## Sheet: Fig.4b
Distance	WT	WT_SD	G463S	G463S_SD
9	0.000125		0
10	0.00337	0.000112	0.000999	8e-06
11	0.02535	0.00272	0.01199	0.000442
12	0.08791	0.01866	0.07006	0.00955
13	0.12425	0.01526	0.16558	0.01485
14	0.10015	0.00565	0.25514	0.00673
15	0.09141	0.00347	0.17795	0.01174
16	0.13711	0.0105	0.13274	0.00965
17	0.19181	0.01507	0.08054	0.00472
18	0.15659	0.01981	0.06369	0.00616
19	0.06593	0.00626	0.0457	0.00893
20	0.01399	0.000324	0.01111	0.000721
21	0.00175	9e-06	0.00125
22	0.00025		0.00025
23	0		0

## Sheet: Fig.5a
	ThrRS_WT				ThrRS_G463A
+ 36j	30.5263	30.5263	30.4653	30.5882	21.618	21.741	21.556	22.773
Ctrl	1.71225	0.04625	-0.32375	-1.43475	0.448	0.387	-0.17	-0.665
+ OB	33.6103	33.4862	33.3633	33.3633	20.423	19.559	19.124	18.753

## Sheet: Fig.7c
	ThrRS_WT				ThrRS_G463S				ThrRS_G463A
Ctrl	-0.495	-0.062	0.495	0.062	-1.2505	0.4785	0.6025	0.1695	-0.55675	0.24725	0.43325	-0.12375
+ BN	33.943	33.943	33.757	33.881	17.3085	17.4945	17.4945	17.3085	19.1442	19.1442	19.0822	19.1522

## Sheet: Fig.7d
Log10 Conc.	WT				G463S				G463A
0	97.2987	90.6922	103.29	108.719	101.49	97.2968	99.7699	101.444	100.187	99.1562	102.632	98.0246
1	85.169	104.563	81.547	88.636	95.2782	92.2768	97.7414	97.895	92.4806	100.209	98.1403	101.617
1.47712	101.322	78.0959	79.6425	84.982	98.1118	97.2454	94.5194	96.9662	92.1488	94.9995	86.9989	114.196
2	101.576	82.194	100.286	100.117	96.0479	91.6316	90.2839	92.02	94.7761	87.423	89.0505	94.7219
2.47712	72.9561	78.8437	97.0782	88.8564	91.5633	88.9585	88.97	89.6611	93.112	87.4003	82.2526	93.32
3	-7.23878	-12.6086	12.0886	13.1335	84.9279	77.254	80.44	82.2669	86.32	81.9824	81.5964	85.5567
3.47712	-29.7153	1.77864	-2.71249	18.0448	72.0215	67.2523	61.6423	63.7319	68.6502	63.6527	64.2342	69.6339
4	-14.8231	-17.3459	-12.0255	-9.55544	53.4554	58.4967	57.3434	60.9567	70.6483	68.7124	73.1863	66.0397

## Sheet: Fig.S3b
Time (s)	7.8 nM	15.6 nM	31.2 nM	62.5 nM	125 nM	Fitted_7.8 nM	Fitted_15.6 nM	Fitted_31.2 nM	Fitted_62.5 nM	Fitted_125 nM
-37.8	-0.5458	-0.3286	-0.6369	-0.888396	-0.848096	0	0	0	0	0
-37.7	-0.378504	-0.371004	-0.5874	-0.7116	-0.6536	0	0	0	0	0
-37.6	-0.3343	-0.4375	-0.8448	-0.9343	-0.566	0	0	0	0	0
-37.5	-0.341701	-0.397901	-1.0673	-0.8549	-0.329	0	0	0	0	0
-37.4	-0.304201	-0.344901	-0.7494	-0.5834	-0.3346	0	0	0	0	0
-37.3	-0.3005	-0.4435	-0.0762	-0.1426	0.1551	0	0	0	0	0
-37.2	-0.2979	-0.409	0.3928	0.0419	0.3006	0	0	0	0	0
-37.1	-0.2817	-0.2639	0.4731	-0.054	0.3024	0	0	0	0	0
-37	-0.297002	-0.0528016	0.3164	-0.1819	0.1397	0	0	0	0	0
-36.9	-0.3384	0.00999955	0.1692	-0.2463	0.0212	0	0	0	0	0
-36.8	-0.3062	-0.1434	0.0096	-0.2395	-0.1917	0	0	0	0	0
-36.7	-0.3183	-0.2495	-0.061	-0.3448	-0.2215	0	0	0	0	0
-36.6	-0.3045	-0.3587	-0.127	-0.3843	-0.2789	0	0	0	0	0
-36.5	-0.325999	-0.447899	-0.162499	-0.3662	-0.3075	0	0	0	0	0
-36.4	-0.336899	-0.437199	-0.2658	-0.4123	-0.3496	0	0	0	0	0
-36.3	-0.3434	-0.4883	-0.2836	-0.485401	-0.334101	0	0	0	0	0
-36.2	-0.333999	-0.490999	-0.3168	-0.5164	-0.4539	0	0	0	0	0
-36.1	-0.3361	-0.4898	-0.3324	-0.5284	-0.4884	0	0	0	0	0
-36	-0.3289	-0.5092	-0.3547	-0.5745	-0.5075	0	0	0	0	0
-35.9	-0.3215	-0.5034	-0.4025	-0.6289	-0.5367	0	0	0	0	0
-35.8	-0.3332	-0.5069	-0.4439	-0.6662	-0.6103	0	0	0	0	0
-35.7	-0.3321	-0.5137	-0.4726	-0.6914	-0.6589	0	0	0	0	0
-35.6	-0.326	-0.5229	-0.4812	-0.726	-0.6499	0	0	0	0	0
-35.5	-0.3102	-0.5412	-0.5194	-0.7479	-0.5973	0	0	0	0	0
-35.4	-0.3159	-0.5494	-0.5735	-0.7611	-0.7168	0	0	0	0	0
-35.3	-0.3138	-0.545	-0.638	-0.7799	-0.7344	0	0	0	0	0
-35.2	-0.3236	-0.5571	-0.5842	-0.7816	-0.6982	0	0	0	0	0
-35.1	-0.3469	-0.5574	-0.5581	-0.7981	-0.7045	0	0	0	0	0
-35	-0.3561	-0.5705	-0.558801	-0.8239	-0.7477	0	0	0	0	0
-34.9	-0.366201	-0.560001	-0.5719	-0.8042	-0.7435	0	0	0	0	0
-34.8	-0.3997	-0.5748	-0.541	-0.796	-0.7455	0	0	0	0	0
-34.7	-0.4093	-0.5759	-0.5248	-0.7984	-0.7532	0	0	0	0	0
-34.6	-0.417	-0.5793	-0.5161	-0.7957	-0.7547	0	0	0	0	0
-34.5	-0.4218	-0.5764	-0.532301	-0.7869	-0.7578	0	0	0	0	0
-34.4	-0.431701	-0.563001	-0.5257	-0.7505	-0.7557	0	0	0	0	0
-34.3	-0.4533	-0.549	-0.5259	-0.709401	-0.721801	0	0	0	0	0
-34.2	-0.435899	-0.531099	-0.4904	-0.6984	-0.7231	0	0	0	0	0
-34.1	-0.3975	-0.4862	-0.4685	-0.6937	-0.7052	0	0	0	0	0
-34	-0.3841	-0.4973	-0.455	-0.6862	-0.7038	0	0	0	0	0
-33.9	-0.3732	-0.4808	-0.448	-0.715	-0.7082	0	0	0	0	0
-33.8	-0.3607	-0.4852	-0.4766	-0.6842	-0.679	0	0	0	0	0
-33.7	-0.3728	-0.4928	-0.4607	-0.6474	-0.6165	0	0	0	0	0
-33.6	-0.3434	-0.4506	-0.438	-0.6324	-0.5909	0	0	0	0	0
-33.5	-0.348301	-0.417101	-0.423801	-0.6243	-0.5827	0	0	0	0	0
-33.4	-0.349901	-0.413401	-0.3914	-0.6231	-0.58	0	0	0	0	0
-33.3	-0.3546	-0.4186	-0.3914	-0.5898	-0.5235	0	0	0	0	0
-33.2	-0.3327	-0.4027	-0.3492	-0.5871	-0.5273	0	0	0	0	0
-33.1	-0.3235	-0.3645	-0.3751	-0.5555	-0.4924	0	0	0	0	0
-33	-0.3352	-0.3832	-0.359401	-0.5648	-0.5016	0	0	0	0	0
-32.9	-0.308401	-0.375401	-0.3701	-0.5128	-0.4712	0	0	0	0	0
-32.8	-0.3184	-0.3509	-0.3561	-0.515299	-0.456499	0	0	0	0	0
-32.7	-0.299201	-0.293701	-0.3317	-0.5013	-0.4124	0	0	0	0	0
-32.6	-0.3037	-0.3298	-0.3546	-0.4995	-0.4376	0	0	0	0	0
-32.5	-0.298	-0.3083	-0.3207	-0.4775	-0.4231	0	0	0	0	0
-32.4	-0.2985	-0.3239	-0.3172	-0.4547	-0.403	0	0	0	0	0
-32.3	-0.2958	-0.3059	-0.2881	-0.462499	-0.415799	0	0	0	0	0
-32.2	-0.274201	-0.312401	-0.2928	-0.4394	-0.4285	0	0	0	0	0
-32.1	-0.2899	-0.3006	-0.2715	-0.4393	-0.4159	0	0	0	0	0
-32	-0.2939	-0.2949	-0.262401	-0.45	-0.4489	0	0	0	0	0
-31.9	-0.299501	-0.299001	-0.2869	-0.4648	-0.4626	0	0	0	0	0
-31.8	-0.3238	-0.326	-0.289	-0.4607	-0.4566	0	0	0	0	0
-31.7	-0.3237	-0.3352	-0.286	-0.4669	-0.4262	0	0	0	0	0
-31.6	-0.326	-0.3283	-0.2722	-0.4683	-0.3967	0	0	0	0	0
-31.5	-0.3062	-0.3141	-0.255	-0.4521	-0.4072	0	0	0	0	0
-31.4	-0.2891	-0.3197	-0.252	-0.4492	-0.3807	0	0	0	0	0
-31.3	-0.2803	-0.3249	-0.2457	-0.4193	-0.3714	0	0	0	0	0
-31.2	-0.257699	-0.311899	-0.2191	-0.4378	-0.3627	0	0	0	0	0
-31.1	-0.2286	-0.3013	-0.2499	-0.4278	-0.3594	0	0	0	0	0
-31	-0.2496	-0.3095	-0.2404	-0.4236	-0.3481	0	0	0	0	0
-30.9	-0.2402	-0.304	-0.2473	-0.4264	-0.3466	0	0	0	0	0
-30.8	-0.2373	-0.2955	-0.2582	-0.4253	-0.3275	0	0	0	0	0
-30.7	-0.2323	-0.2987	-0.2525	-0.4214	-0.3367	0	0	0	0	0
-30.6	-0.2297	-0.2952	-0.2498	-0.4149	-0.3309	0	0	0	0	0
-30.5	-0.2304	-0.2891	-0.2599	-0.4003	-0.334	0	0	0	0	0
-30.4	-0.2086	-0.2938	-0.253	-0.4094	-0.328	0	0	0	0	0
-30.3	-0.2098	-0.2959	-0.2491	-0.4004	-0.3213	0	0	0	0	0
-30.2	-0.2081	-0.2817	-0.2363	-0.3896	-0.3106	0	0	0	0	0
-30.1	-0.2092	-0.2857	-0.2268	-0.3992	-0.321	0	0	0	0	0
-30	-0.221	-0.2801	-0.2256	-0.3956	-0.3107	0	0	0	0	0
-29.9	-0.2208	-0.2782	-0.2275	-0.4121	-0.314	0	0	0	0	0
-29.8	-0.2308	-0.2839	-0.2378	-0.4165	-0.3216	0	0	0	0	0
-29.7	-0.2231	-0.2928	-0.2324	-0.4203	-0.3296	0	0	0	0	0
-29.6	-0.2226	-0.2975	-0.2178	-0.4024	-0.3212	0	0	0	0	0
-29.5	-0.2127	-0.2951	-0.2175	-0.404	-0.3191	0	0	0	0	0
-29.4	-0.1953	-0.2965	-0.2146	-0.3968	-0.3253	0	0	0	0	0
-29.3	-0.1929	-0.2969	-0.2207	-0.3868	-0.3221	0	0	0	0	0
-29.2	-0.1893	-0.2862	-0.2188	-0.3807	-0.3223	0	0	0	0	0
-29.1	-0.1872	-0.2916	-0.2202	-0.377	-0.3211	0	0	0	0	0
-29	-0.1895	-0.2947	-0.2168	-0.3654	-0.3188	0	0	0	0	0
-28.9	-0.1844	-0.2925	-0.2132	-0.359	-0.3136	0	0	0	0	0
-28.8	-0.179	-0.281	-0.2081	-0.3626	-0.3092	0	0	0	0	0
-28.7	-0.1843	-0.2706	-0.2136	-0.3681	-0.3032	0	0	0	0	0
-28.6	-0.1881	-0.2596	-0.2133	-0.3642	-0.2938	0	0	0	0	0
-28.5	-0.1935	-0.2618	-0.2167	-0.361	-0.2856	0	0	0	0	0
-28.4	-0.19	-0.2666	-0.2211	-0.3587	-0.2765	0	0	0	0	0
-28.3	-0.1873	-0.2719	-0.2218	-0.3563	-0.28	0	0	0	0	0
-28.2	-0.1841	-0.2694	-0.2196	-0.35	-0.2837	0	0	0	0	0
-28.1	-0.1781	-0.2649	-0.2164	-0.3501	-0.2908	0	0	0	0	0
-28	-0.1748	-0.26	-0.2184	-0.3431	-0.2891	0	0	0	0	0
-27.9	-0.1788	-0.2577	-0.2157	-0.3421	-0.2843	0	0	0	0	0
-27.8	-0.1738	-0.2532	-0.2141	-0.3443	-0.2826	0	0	0	0	0
-27.7	-0.1671	-0.248	-0.2177	-0.3452	-0.2792	0	0	0	0	0
-27.6	-0.1678	-0.2485	-0.2179	-0.3444	-0.2768	0	0	0	0	0
-27.5	-0.165	-0.2403	-0.2162	-0.3393	-0.2795	0	0	0	0	0
-27.4	-0.1652	-0.235	-0.2142	-0.3387	-0.2781	0	0	0	0	0
-27.3	-0.1623	-0.2306	-0.2119	-0.3346	-0.2764	0	0	0	0	0
-27.2	-0.1597	-0.2265	-0.2081	-0.3331	-0.276	0	0	0	0	0
-27.1	-0.1544	-0.2262	-0.205	-0.3347	-0.2799	0	0	0	0	0
-27	-0.152	-0.2235	-0.211	-0.3314	-0.2792	0	0	0	0	0
-26.9	-0.1525	-0.2222	-0.2104	-0.3264	-0.2778	0	0	0	0	0
-26.8	-0.1488	-0.2189	-0.21	-0.3249	-0.2767	0	0	0	0	0
-26.7	-0.1485	-0.2136	-0.2092	-0.3258	-0.2776	0	0	0	0	0
-26.6	-0.1488	-0.2163	-0.2117	-0.3287	-0.2805	0	0	0	0	0
-26.5	-0.146	-0.2186	-0.2143	-0.3259	-0.2822	0	0	0	0	0
-26.4	-0.1475	-0.2168	-0.2125	-0.3266	-0.2838	0	0	0	0	0
-26.3	-0.1496	-0.2164	-0.2139	-0.3244	-0.2803	0	0	0	0	0
-26.2	-0.1507	-0.2201	-0.2135	-0.3222	-0.2782	0	0	0	0	0
-26.1	-0.1491	-0.2176	-0.2119	-0.3255	-0.2783	0	0	0	0	0
-26	-0.148	-0.2154	-0.2158	-0.3246	-0.2792	0	0	0	0	0
-25.9	-0.1476	-0.221	-0.2164	-0.3257	-0.2843	0	0	0	0	0
-25.8	-0.1457	-0.2203	-0.2157	-0.3211	-0.2845	0	0	0	0	0
-25.7	-0.1413	-0.2175	-0.2175	-0.3195	-0.2844	0	0	0	0	0
-25.6	-0.1376	-0.2146	-0.2204	-0.3204	-0.2806	0	0	0	0	0
-25.5	-0.1363	-0.2149	-0.2237	-0.3194	-0.2784	0	0	0	0	0
-25.4	-0.1336	-0.2138	-0.2209	-0.3114	-0.2749	0	0	0	0	0
-25.3	-0.1275	-0.2076	-0.2123	-0.306	-0.2762	0	0	0	0	0
-25.2	-0.1277	-0.2006	-0.2086	-0.306	-0.2805	0	0	0	0	0
-25.1	-0.1256	-0.1969	-0.2084	-0.308	-0.2788	0	0	0	0	0
-25	-0.1244	-0.1999	-0.2047	-0.3037	-0.2766	0	0	0	0	0
-24.9	-0.128	-0.1991	-0.2024	-0.2978	-0.274	0	0	0	0	0
-24.8	-0.1284	-0.1967	-0.1962	-0.2954	-0.2758	0	0	0	0	0
-24.7	-0.124	-0.1925	-0.1969	-0.2943	-0.2782	0	0	0	0	0
-24.6	-0.1246	-0.1877	-0.1978	-0.2836	-0.2699	0	0	0	0	0
-24.5	-0.1276	-0.19	-0.1866	-0.2764	-0.2626	0	0	0	0	0
-24.4	-0.1233	-0.1811	-0.1851	-0.2778	-0.2644	0	0	0	0	0
-24.3	-0.1193	-0.1795	-0.1881	-0.2771	-0.2608	0	0	0	0	0
-24.2	-0.1239	-0.1861	-0.1926	-0.2745	-0.2608	0	0	0	0	0
-24.1	-0.1221	-0.1835	-0.1962	-0.2729	-0.2554	0	0	0	0	0
-24	-0.1189	-0.1813	-0.1946	-0.2691	-0.2495	0	0	0	0	0
-23.9	-0.1162	-0.1803	-0.1903	-0.2638	-0.2471	0	0	0	0	0
-23.8	-0.1154	-0.1765	-0.1872	-0.2673	-0.2481	0	0	0	0	0
-23.7	-0.1109	-0.1697	-0.1889	-0.2633	-0.2482	0	0	0	0	0
-23.6	-0.1096	-0.1653	-0.187	-0.2597	-0.2497	0	0	0	0	0
-23.5	-0.1098	-0.1648	-0.1916	-0.2549	-0.2491	0	0	0	0	0
-23.4	-0.1139	-0.1662	-0.193	-0.2551	-0.2479	0	0	0	0	0
-23.3	-0.1135	-0.1606	-0.1914	-0.2592	-0.2495	0	0	0	0	0
-23.2	-0.1105	-0.1575	-0.1931	-0.258	-0.2463	0	0	0	0	0
-23.1	-0.1137	-0.1566	-0.1901	-0.2566	-0.2445	0	0	0	0	0
-23	-0.1091	-0.1492	-0.1875	-0.2539	-0.2406	0	0	0	0	0
-22.9	-0.1016	-0.1482	-0.1889	-0.251	-0.2371	0	0	0	0	0
-22.8	-0.0957	-0.1462	-0.1887	-0.2477	-0.2338	0	0	0	0	0
-22.7	-0.0952999	-0.1458	-0.1814	-0.247	-0.2307	0	0	0	0	0
-22.6	-0.0944	-0.1464	-0.1771	-0.2475	-0.2288	0	0	0	0	0
-22.5	-0.0904	-0.1413	-0.179	-0.2451	-0.2393	0	0	0	0	0
-22.4	-0.0918001	-0.1431	-0.1804	-0.2453	-0.2323	0	0	0	0	0
-22.3	-0.0958998	-0.1434	-0.1733	-0.246	-0.233	0	0	0	0	0
-22.2	-0.0891	-0.1362	-0.1751	-0.2485	-0.2297	0	0	0	0	0
-22.1	-0.093	-0.136	-0.1757	-0.2453	-0.2311	0	0	0	0	0
-22	-0.0885999	-0.1392	-0.1697	-0.2368	-0.2282	0	0	0	0	0
-21.9	-0.0872999	-0.1401	-0.1668	-0.2311	-0.2215	0	0	0	0	0
-21.8	-0.0839999	-0.1414	-0.1632	-0.2272	-0.2168	0	0	0	0	0
-21.7	-0.0788	-0.137	-0.1672	-0.2238	-0.2138	0	0	0	0	0
-21.6	-0.0795	-0.1322	-0.164	-0.2206	-0.2133	0	0	0	0	0
-21.5	-0.0772	-0.1341	-0.162	-0.2127	-0.2094	0	0	0	0	0
-21.4	-0.0766999	-0.1324	-0.1543	-0.2032	-0.209	0	0	0	0	0
-21.3	-0.0715	-0.1257	-0.1465	-0.1928	-0.205	0	0	0	0	0
-21.2	-0.0655998	-0.1204	-0.1402	-0.1853	-0.1965	0	0	0	0	0
-21.1	-0.0581999	-0.1133	-0.1349	-0.1643	-0.1948	0	0	0	0	0
-21	-0.0577	-0.1025	-0.1194	-0.1461	-0.2053	0	0	0	0	0
-20.9	-0.0369001	-0.105	-0.1213	-0.1227	-0.1943	0	0	0	0	0
-20.8	-0.027	-0.1071	-0.1227	-0.1274	-0.1807	0	0	0	0	0
-20.7	-0.0142008	-0.0928008	-0.1395	-0.1039	-0.1558	0	0	0	0	0
-20.6	-0.012	-0.1133	-0.1337	-0.0813001	-0.152	0	0	0	0	0
-20.5	-0.0100999	-0.1066	-0.1338	-0.0867	-0.1471	0	0	0	0	0
-20.4	-0.00999998	-0.1012	-0.1322	-0.105	-0.1476	0	0	0	0	0
-20.3	-0.0132002	-0.1043	-0.1421	-0.1264	-0.1602	0	0	0	0	0
-20.2	-0.0285003	-0.1188	-0.1497	-0.1331	-0.1568	0	0	0	0	0
-20.1	-0.0384	-0.1292	-0.1519	-0.1483	-0.1768	0	0	0	0	0
-20	-0.0426002	-0.13	-0.1531	-0.1502	-0.1833	0	0	0	0	0
-19.9	-0.0556	-0.143	-0.1522	-0.146	-0.1814	0	0	0	0	0
-19.8	-0.0600999	-0.14	-0.1503	-0.1462	-0.182	0	0	0	0	0
-19.7	-0.0611999	-0.1357	-0.1477	-0.1516	-0.1849	0	0	0	0	0
-19.6	-0.0613	-0.1339	-0.152	-0.1557	-0.184	0	0	0	0	0
-19.5	-0.0645999	-0.1362	-0.1453	-0.1582	-0.1796	0	0	0	0	0
-19.4	-0.0647	-0.1291	-0.1357	-0.1656	-0.1737	0	0	0	0	0
-19.3	-0.0624	-0.1263	-0.129	-0.1703	-0.1639	0	0	0	0	0
-19.2	-0.0621998	-0.1321	-0.1225	-0.17	-0.1542	0	0	0	0	0
-19.1	-0.0535	-0.124	-0.1165	-0.1666	-0.1515	0	0	0	0	0
-19	-0.0636999	-0.1226	-0.116	-0.1721	-0.1543	0	0	0	0	0
-18.9	-0.0635	-0.119	-0.1164	-0.1708	-0.1581	0	0	0	0	0
-18.8	-0.0689999	-0.1283	-0.1081	-0.1721	-0.1586	0	0	0	0	0
-18.7	-0.0671	-0.1277	-0.1056	-0.1732	-0.1596	0	0	0	0	0
-18.6	-0.0628001	-0.1316	-0.1051	-0.1682	-0.1669	0	0	0	0	0
-18.5	-0.0617001	-0.136	-0.1106	-0.173	-0.1635	0	0	0	0	0
-18.4	-0.0641001	-0.1422	-0.1174	-0.1738	-0.1648	0	0	0	0	0
-18.3	-0.0693	-0.1448	-0.1227	-0.1826	-0.1574	0	0	0	0	0
-18.2	-0.0789001	-0.1546	-0.1308	-0.1889	-0.154	0	0	0	0	0
-18.1	-0.1001	-0.1593	-0.1342	-0.1884	-0.1607	0	0	0	0	0
-18	-0.13	-0.1676	-0.1413	-0.1929	-0.161	0	0	0	0	0
-17.9	-0.1488	-0.1635	-0.1409	-0.1879	-0.1614	0	0	0	0	0
-17.8	-0.1581	-0.1666	-0.124	-0.1721	-0.1533	0	0	0	0	0
-17.7	-0.1477	-0.1649	-0.1143	-0.163	-0.1484	0	0	0	0	0
-17.6	-0.1233	-0.1599	-0.1069	-0.1581	-0.1442	0	0	0	0	0
-17.5	-0.1069	-0.1611	-0.1028	-0.1622	-0.1444	0	0	0	0	0
-17.4	-0.095	-0.1583	-0.1064	-0.1763	-0.1487	0	0	0	0	0
-17.3	-0.0953	-0.1627	-0.1103	-0.1857	-0.1533	0	0	0	0	0
-17.2	-0.1003	-0.1622	-0.1106	-0.179	-0.1468	0	0	0	0	0
-17.1	-0.1047	-0.1718	-0.1139	-0.1802	-0.1472	0	0	0	0	0
-17	-0.1068	-0.1636	-0.1145	-0.1782	-0.1522	0	0	0	0	0
-16.9	-0.1124	-0.16	-0.1156	-0.1753	-0.1566	0	0	0	0	0
-16.8	-0.118	-0.1625	-0.1154	-0.1717	-0.1575	0	0	0	0	0
-16.7	-0.1207	-0.1621	-0.1184	-0.168	-0.1533	0	0	0	0	0
-16.6	-0.1235	-0.1599	-0.1164	-0.1647	-0.1512	0	0	0	0	0
-16.5	-0.1326	-0.1564	-0.1195	-0.1655	-0.1476	0	0	0	0	0
-16.4	-0.1496	-0.1603	-0.1233	-0.165	-0.1494	0	0	0	0	0
-16.3	-0.162	-0.1642	-0.1248	-0.1578	-0.1434	0	0	0	0	0
-16.2	-0.1799	-0.1726	-0.1221	-0.1587	-0.1444	0	0	0	0	0
-16.1	-0.1872	-0.1684	-0.119	-0.161	-0.1446	0	0	0	0	0
-16	-0.1954	-0.1658	-0.1179	-0.1646	-0.1414	0	0	0	0	0
-15.9	-0.2044	-0.1693	-0.1177	-0.1722	-0.1459	0	0	0	0	0
-15.8	-0.2085	-0.1703	-0.1222	-0.1745	-0.1499	0	0	0	0	0
-15.7	-0.2066	-0.1705	-0.1265	-0.1819	-0.1528	0	0	0	0	0
-15.6	-0.2147	-0.1705	-0.1307	-0.1835	-0.156	0	0	0	0	0
-15.5	-0.216	-0.1725	-0.1334	-0.1853	-0.1519	0	0	0	0	0
-15.4	-0.2185	-0.1784	-0.132	-0.1894	-0.1534	0	0	0	0	0
-15.3	-0.214	-0.1775	-0.1368	-0.1925	-0.1535	0	0	0	0	0
-15.2	-0.2147	-0.182	-0.144	-0.1867	-0.1494	0	0	0	0	0
-15.1	-0.2206	-0.1849	-0.1472	-0.1948	-0.1503	0	0	0	0	0
-15	-0.2248	-0.1824	-0.1439	-0.1996	-0.1591	0	0	0	0	0
-14.9	-0.2186	-0.1792	-0.1324	-0.2011	-0.1704	0	0	0	0	0
-14.8	-0.2096	-0.177	-0.1329	-0.2064	-0.1749	0	0	0	0	0
-14.7	-0.2044	-0.1709	-0.1175	-0.1965	-0.1717	0	0	0	0	0
-14.6	-0.1919	-0.1685	-0.1181	-0.1869	-0.1693	0	0	0	0	0
-14.5	-0.1811	-0.164	-0.1142	-0.1791	-0.1662	0	0	0	0	0
-14.4	-0.1643	-0.1586	-0.1161	-0.1764	-0.1667	0	0	0	0	0
-14.3	-0.1511	-0.1585	-0.117	-0.1758	-0.1687	0	0	0	0	0
-14.2	-0.1518	-0.1584	-0.114	-0.1762	-0.1676	0	0	0	0	0
-14.1	-0.1579	-0.1626	-0.106	-0.1733	-0.1628	0	0	0	0	0
-14	-0.1526	-0.1592	-0.1027	-0.1736	-0.1668	0	0	0	0	0
-13.9	-0.1512	-0.1557	-0.1047	-0.1763	-0.1654	0	0	0	0	0
-13.8	-0.1528	-0.1478	-0.111	-0.1705	-0.1495	0	0	0	0	0
-13.7	-0.1529	-0.1484	-0.1091	-0.171	-0.1364	0	0	0	0	0
-13.6	-0.143	-0.1402	-0.1016	-0.1763	-0.1315	0	0	0	0	0
-13.5	-0.1338	-0.1372	-0.1044	-0.1796	-0.1407	0	0	0	0	0
-13.4	-0.1187	-0.1327	-0.1099	-0.172	-0.1427	0	0	0	0	0
-13.3	-0.1103	-0.1355	-0.1043	-0.1707	-0.1436	0	0	0	0	0
-13.2	-0.1099	-0.1315	-0.1034	-0.1722	-0.147	0	0	0	0	0
-13.1	-0.1164	-0.1258	-0.1028	-0.1642	-0.1376	0	0	0	0	0
-13	-0.122	-0.1298	-0.0886	-0.1526	-0.13	0	0	0	0	0
-12.9	-0.1126	-0.1276	-0.0733	-0.157	-0.1339	0	0	0	0	0
-12.8	-0.0939001	-0.1319	-0.0903	-0.1422	-0.1305	0	0	0	0	0
-12.7	-0.0922999	-0.1492	-0.0875	-0.1523	-0.1217	0	0	0	0	0
-12.6	-0.0721	-0.1486	-0.0974	-0.1391	-0.1262	0	0	0	0	0
-12.5	-0.0596998	-0.1466	-0.0804	-0.1592	-0.1272	0	0	0	0	0
-12.4	-0.0647	-0.1157	-0.0725	-0.1992	-0.1401	0	0	0	0	0
-12.3	-0.0758003	-0.0972003	-0.0833003	-0.2346	-0.1554	0	0	0	0	0
-12.2	-0.0886007	-0.113001	-0.1053	-0.2477	-0.1633	0	0	0	0	0
-12.1	-0.0964001	-0.1302	-0.1163	-0.2399	-0.1669	0	0	0	0	0
-12	-0.0992	-0.1328	-0.1239	-0.2251	-0.1598	0	0	0	0	0
-11.9	-0.1084	-0.1298	-0.1144	-0.2184	-0.1571	0	0	0	0	0
-11.8	-0.1032	-0.1236	-0.1138	-0.2182	-0.149	0	0	0	0	0
-11.7	-0.1043	-0.1244	-0.1178	-0.2155	-0.1502	0	0	0	0	0
-11.6	-0.1052	-0.1258	-0.1255	-0.2053	-0.1557	0	0	0	0	0
-11.5	-0.1158	-0.1371	-0.1284	-0.1973	-0.1496	0	0	0	0	0
-11.4	-0.1167	-0.1384	-0.1286	-0.1826	-0.1467	0	0	0	0	0
-11.3	-0.1226	-0.1396	-0.118	-0.1702	-0.1396	0	0	0	0	0
-11.2	-0.1191	-0.1335	-0.1001	-0.1537	-0.1328	0	0	0	0	0
-11.1	-0.1041	-0.1177	-0.0954	-0.1445	-0.1274	0	0	0	0	0
-11	-0.0988999	-0.1005	-0.0976	-0.1324	-0.1191	0	0	0	0	0
-10.9	-0.0980999	-0.0893999	-0.0899	-0.1357	-0.1242	0	0	0	0	0
-10.8	-0.0995001	-0.0789001	-0.0986	-0.1349	-0.1242	0	0	0	0	0
-10.7	-0.1061	-0.0836999	-0.0948	-0.1279	-0.1267	0	0	0	0	0
-10.6	-0.1032	-0.0843	-0.0885	-0.1122	-0.1162	0	0	0	0	0
-10.5	-0.1081	-0.0788999	-0.0801	-0.0949001	-0.1132	0	0	0	0	0
-10.4	-0.0989999	-0.0736999	-0.0827	-0.0784	-0.1042	0	0	0	0	0
-10.3	-0.0968999	-0.0761999	-0.0783997	-0.0553	-0.0936	0	0	0	0	0
-10.2	-0.0877994	-0.0640994	-0.0636998	-0.0361	-0.0736	0	0	0	0	0
-10.1	-0.0811998	-0.0480998	-0.0576	-0.0234001	-0.0655001	0	0	0	0	0
-10	-0.0742999	-0.0394999	-0.0527	-0.0106002	-0.0521002	0	0	0	0	0
-9.9	-0.0655998	-0.0420998	-0.0478	0.0115	-0.0429	0	0	0	0	0
-9.8	-0.0613998	-0.0360998	-0.0381997	0.0394	-0.0325	0	0	0	0	0
-9.7	-0.0551995	-0.0395995	-0.0246999	0.0601	-0.0295	0	0	0	0	0
-9.6	-0.0389999	-0.0312999	-0.0219	0.0729	-0.0244	0	0	0	0	0
-9.5	-0.0393	-0.0319	-0.0202	0.0521002	-0.0380998	0	0	0	0	0
-9.4	-0.0467002	-0.0350002	-0.0399	0.0038	-0.0631	0	0	0	0	0
-9.3	-0.0568005	-0.0508005	-0.0671002	-0.0221	-0.0783	0	0	0	0	0
-9.2	-0.0689004	-0.0773004	-0.072	-0.0399	-0.0852	0	0	0	0	0
-9.1	-0.0601	-0.0726	-0.0756	-0.0466002	-0.0834002	0	0	0	0	0
-9	-0.0612998	-0.0578998	-0.0649	-0.0512002	-0.0790002	0	0	0	0	0
-8.9	-0.0524998	-0.0369998	-0.0516	-0.0511	-0.0742	0	0	0	0	0
-8.8	-0.0476999	-0.0289999	-0.0479999	-0.0435	-0.0666	0	0	0	0	0
-8.7	-0.0468997	-0.0212997	-0.0434999	-0.042	-0.0634	0	0	0	0	0
-8.6	-0.0399999	-0.0131999	-0.0404	-0.0382002	-0.0511002	0	0	0	0	0
-8.5	-0.0325998	-0.0122998	-0.0333	-0.0322001	-0.0474001	0	0	0	0	0
-8.4	-0.0240999	-0.00759989	-0.0275	-0.0289	-0.0491	0	0	0	0	0
-8.3	-0.0232	-0.00459995	-0.0285999	-0.0239	-0.0416	0	0	0	0	0
-8.2	-0.0217997	-0.00369974	-0.0248	-0.0206	-0.0398	0	0	0	0	0
-8.1	-0.0229	-0.00199997	-0.0301	-0.0188	-0.0454	0	0	0	0	0
-8	-0.0173	-0.00359995	-0.0294	-0.0272	-0.0478	0	0	0	0	0
-7.9	-0.016	-0.00489999	-0.03	-0.0308	-0.046	0	0	0	0	0
-7.8	-0.0187999	-0.00509994	-0.0213	-0.032	-0.0443	0	0	0	0	0
-7.7	-0.0144	-0.00390001	-0.0215999	-0.0358	-0.0429	0	0	0	0	0
-7.6	-0.0151999	-0.00489995	-0.0172	-0.0395	-0.0419	0	0	0	0	0
-7.5	-0.0162	-0.00479999	-0.0181	-0.0361001	-0.0405001	0	0	0	0	0
-7.4	-0.0178999	-0.00709993	-0.0139	-0.0407	-0.0421	0	0	0	0	0
-7.3	-0.019	-0.00460001	-0.0151999	-0.0388	-0.0391	0	0	0	0	0
-7.2	-0.0211999	-0.00899987	-0.0150999	-0.0327	-0.0325	0	0	0	0	0
-7.1	-0.0177999	-0.00639987	-0.0066	-0.0285001	-0.0300001	0	0	0	0	0
-7	-0.0151999	-0.00289989	-0.002	-0.0276001	-0.0285001	0	0	0	0	0
-6.9	-0.0091999	0.0014001	0.0067	-0.0225	-0.0237	0	0	0	0	0
-6.8	-0.00429991	0.00340009	0.00840009	-0.0205	-0.0197	0	0	0	0	0
-6.7	0.000800187	0.00350019	0.0105	-0.0204	-0.0177	0	0	0	0	0
-6.6	0.00460001	0.00640001	0.0061	-0.0239	-0.0204	0	0	0	0	0
-6.5	0.00189998	0.00239998	-0.000500001	-0.0219	-0.0232	0	0	0	0	0
-6.4	-0.00119997	-0.00239996	0.0003	-0.0192	-0.0234	0	0	0	0	0
-6.3	0.000100009	-0.00419999	0.000100114	-0.014	-0.0178	0	0	0	0	0
-6.2	0.000600228	-0.00499977	0.00510003	-0.0124	-0.0151	0	0	0	0	0
-6.1	0.00740003	-0.00159997	0.0066	-0.0129	-0.0119	0	0	0	0	0
-6	0.00740003	-0.00179997	0.00409998	-0.0145	-0.0139	0	0	0	0	0
-5.9	0.00949996	-0.000800039	-0.0012	-0.0106	-0.013	0	0	0	0	0
-5.8	0.0055	0.0007	-0.0021	-0.0110001	-0.00860013	0	0	0	0	0
-5.7	0.00120013	0.00320013	-0.0004	-0.0132	-0.0107	0	0	0	0	0
-5.6	0.0039	0.0023	-0.0025	-0.012	-0.009	0	0	0	0	0
-5.5	0.00250004	-0.00379996	-0.00319991	-0.0093	-0.01	0	0	0	0	0
-5.4	-0.00359991	-0.00239991	-0.0029	-0.0072	-0.0147	0	0	0	0	0
-5.3	-0.0067	-0.0019	-0.0045	-0.00859997	-0.0156	0	0	0	0	0
-5.2	-0.00720003	-0.00310003	-0.0045	-0.0123	-0.0119	0	0	0	0	0
-5.1	-0.007	-0.006	-0.0072	-0.0073	-0.0031	0	0	0	0	0
-5	-0.00719978	-0.00609978	-0.00279995	-0.0016	0.0018	0	0	0	0	0
-4.9	-0.000799947	-0.000999947	-0.0001	0.0043	0.0038	0	0	0	0	0
-4.8	0.0016	0	0.0008	0.00279997	0.00369997	0	0	0	0	0
-4.7	0.000300027	-0.00359997	9.99999e-05	0.0051	0.0025	0	0	0	0	0
-4.6	-0.0043	-0.0052	0.0027	0.0095	0.0071	0	0	0	0	0
-4.5	-0.00359991	-0.00329991	0.0037	0.0089	0.0074	0	0	0	0	0
-4.4	-0.0038	-0.0032	0.0053	0.0106	0.0075	0	0	0	0	0
-4.3	-0.0035	-0.0044	0.0074	0.00649999	0.0104	0	0	0	0	0
-4.2	-9.99927e-05	-0.00369999	0.0056	0.0055	0.0133	0	0	0	0	0
-4.1	-0.0009	-0.0025	0.0078	0.0051	0.0139	0	0	0	0	0
-4	0.000599973	-0.00230003	0.00689989	-0.0004	0.0116	0	0	0	0	0
-3.9	-0.00200011	-0.00330011	0.0015	-0.001	0.0072	0	0	0	0	0
-3.8	-0.0063	-0.0071	-0.0044	9.99353e-05	0.00259993	0	0	0	0	0
-3.7	-0.00899994	-0.0106999	-0.005	0.000700001	0.0043	0	0	0	0	0
-3.6	-0.0102	-0.0135	-0.0025	0.0014	0.0056	0	0	0	0	0
-3.5	-0.0139001	-0.0111001	-0.00350005	0.0017	0.0052	0	0	0	0	0
-3.4	-0.0173	-0.0143	-0.0045	-0.0015	0.0034	0	0	0	0	0
-3.3	-0.0198	-0.0154	-0.0031	-0.00639997	0.00120003	0	0	0	0	0
-3.2	-0.0202	-0.0187	-0.0054	-0.0117	-0.001	0	0	0	0	0
-3.1	-0.0227	-0.0222	-0.0097	-0.0083	0.0031	0	0	0	0	0
-3	-0.0264999	-0.0233999	-0.00420043	-0.0191	-0.0071	0	0	0	0	0
-2.9	-0.0242004	-0.0225004	0.0002	-0.0199	-0.011	0	0	0	0	0
-2.8	-0.0346	-0.0333	0.0013	-0.0245	-0.00749997	0	0	0	0	0
-2.7	-0.0335	-0.0315	0.0025	-0.0219	-0.0047	0	0	0	0	0
-2.6	-0.0385	-0.0348	0.0043	-0.0169	-0.0037	0	0	0	0	0
-2.5	-0.0377	-0.0369	0.00290011	-0.012	-0.0043	0	0	0	0	0
-2.4	-0.0417999	-0.0377999	0.0008	-0.0088	-0.0039	0	0	0	0	0
-2.3	-0.0422	-0.0379	-0.0026	-0.0017	-0.0056	0	0	0	0	0
-2.2	-0.0418	-0.04	-0.0049	0.0029	-0.0002	0	0	0	0	0
-2.1	-0.0427	-0.0394	0.0003	0.009	0.002	0	0	0	0	0
-2	-0.0360999	-0.0361999	0.00679976	0.0031	-0.0003	0	0	0	0	0
-1.9	-0.0357002	-0.0332002	0.0022	0.002	-0.0062	0	0	0	0	0
-1.8	-0.0436	-0.0367	-0.0062	-0.00329983	-0.0122998	0	0	0	0	0
-1.7	-0.0499002	-0.0448002	-0.0054	-0.0008	-0.0032	0	0	0	0	0
-1.6	-0.0548	-0.0482	0.0052	0.0027	-0.0056	0	0	0	0	0
-1.5	-0.0548999	-0.0386999	0.00749998	-0.002	-0.0104	0	0	0	0	0
-1.4	-0.0584	-0.0408	0.0038	-0.00350007	-0.0105001	0	0	0	0	0
-1.3	-0.062	-0.0539	0.0101	-0.0052	-0.0148	0	0	0	0	0
-1.2	-0.062	-0.0636	0.0117	-0.0052	-0.0148	0	0	0	0	0
-1.1	-0.063	-0.0640999	0.0125	-0.0083	-0.0173	0	0	0	0	0
-1	-0.0637999	-0.0692	0.0131	-0.0126	-0.0218	0	0	0	0	0
-0.899998	-0.0645001	-0.0739001	0.0125	-0.0185	-0.0237	0	0	0	0	0
-0.799999	-0.0672	-0.0758	0.0131	-0.0214	-0.0291998	0	0	0	0	0
-0.699997	-0.0691002	-0.0795002	0.0134999	-0.0214	-0.0237	0	0	0	0	0
-0.599998	-0.076001	-0.086401	0.0153	-0.0214	-0.0218	0	0	0	0	0
-0.5	-0.076001	-0.0795002	0.0167	-0.0185	-0.0173	0	0	0	0	0
-0.399998	-0.0769	-0.0758	0.0257	-0.0126	-0.0148	0	0	0	0	0
-0.299999	-0.076001	-0.0739001	0.0467	-0.0083	-0.0148	0	0	0	0	0
-0.199997	-0.0691002	-0.0692	0.057	-0.0052	-0.0105001	0	0	0	0	0
-0.0999985	-0.0672	-0.0640999	0.0669	-0.0052	-0.0104	0	0	0	0	0
0	-0.0645001	-0.0636	0.122083	-0.00350007	2.8238	0	0	0	0	0
0.100002	-0.0637999	-0.0539	0.269	-0.00350007	2.8673	0	0	0	0	0
0.200001	-0.063	0.226443	0.3502	0.0986999	2.8673	0	0	0	0.0287911	0.0634315
0.300003	-0.063	0.4939	0.6291	0.3665	2.8673	0	0	0.0161175	0.0575593	0.126793
0.400002	-0.0547	0.493902	0.7646	0.956102	2.8673	0.00433501	0.00707815	0.0322294	0.0863025	0.19008
0.5	-0.0284574	0.5049	0.8078	0.964	2.8673	0.00866944	0.0141541	0.0483345	0.115022	0.253294
0.600002	0.0284995	0.5049	0.8298	0.982	2.8673	0.013003	0.0212272	0.0644335	0.143718	0.316438
0.700001	0.0508001	0.5081	0.8298	0.9878	2.8673	0.0173357	0.0282979	0.0805269	0.172389	0.379506
0.800003	0.0508001	0.5081	0.829802	0.9904	2.8673	0.0216679	0.0353664	0.0966135	0.201037	0.442504
0.900002	0.0508001	0.5081	0.8327	0.9904	2.8673	0.0259992	0.0424321	0.112695	0.22966	0.505426
1	0.0508001	0.5081	0.835199	0.9999	2.8673	0.0303298	0.0494955	0.128769	0.258259	0.568275
1.1	0.0508001	0.5081	0.8355	0.9999	2.8806	0.0346596	0.0565563	0.144837	0.286835	0.631053
1.2	0.0508001	0.5081	0.859198	1.0011	2.9244	0.0389886	0.0636145	0.160899	0.315386	0.693754
1.3	0.0508015	0.5226	0.8592	1.0011	2.9244	0.043317	0.0706705	0.176955	0.343914	0.756385
1.4	0.0527998	0.522799	0.8602	1.0031	2.8806	0.0476446	0.0777237	0.193005	0.372416	0.818938
1.5	0.0528017	0.522801	0.8733	1.0196	2.8673	0.0519715	0.0847747	0.209049	0.400894	0.881418
1.6	0.0655001	0.522801	0.9004	1.0196	2.8238	0.0562975	0.0918229	0.225086	0.429349	0.943826
1.7	0.0655001	0.522799	0.9004	1.0298	2.7947	0.0606227	0.0988687	0.241117	0.457779	1.00616
1.8	0.0528017	0.5081	0.9018	1.0298	2.4583	0.0649474	0.105912	0.257142	0.486185	1.06841
1.9	0.0528017	0.5081	0.9018	1.0298	1.9128	0.0692712	0.112953	0.273161	0.514566	1.1306
2	0.0528017	0.5049	0.9018	1.0196	1.6481	0.0735944	0.119992	0.289173	0.542923	1.1927
2.1	0.0527998	0.5049	0.9018	1.0011	1.5766	0.0779166	0.127027	0.305179	0.571257	1.25474
2.2	0.0508015	0.5049	0.9004	0.9999	1.5586	0.0822381	0.134061	0.32118	0.599565	1.31669
2.3	0.0284995	0.5049	0.8733	0.9904	1.3676	0.086559	0.141092	0.337173	0.62785	1.37858
2.4	0.0223998	0.5018	0.9018	0.9904	1.3049	0.0908791	0.14812	0.353161	0.656109	1.44038
2.5	-0.00899998	0.448798	0.9459	1.064	1.2313	0.0951985	0.155146	0.369143	0.684345	1.50211
2.6	-0.0214002	0.4158	0.9965	1.0839	1.0285	0.099517	0.162169	0.385118	0.712556	1.56377
2.7	0.0223998	0.4158	0.9574	1.144	1.1866	0.103835	0.16919	0.401087	0.740742	1.62534
2.8	-0.0339999	0.4495	0.9615	1.2184	1.3561	0.108152	0.176209	0.417049	0.768905	1.68685
2.9	-0.000400124	0.5118	1.0242	1.2726	1.4859	0.112468	0.183225	0.433006	0.797042	1.74827
3	0.0184006	0.564801	1.088	1.2857	1.6063	0.116784	0.190238	0.448956	0.825155	1.80962
3.1	0.0727993	0.619699	1.0598	1.2722	1.7531	0.121099	0.197249	0.4649	0.853244	1.8709
3.2	0.0916998	0.626	1.0763	1.2856	1.7576	0.125413	0.204257	0.480838	0.881308	1.93209
3.3	0.103799	0.655799	1.0924	1.2991	1.8032	0.129726	0.211263	0.49677	0.909348	1.99321
3.4	0.1164	0.6647	1.1012	1.3022	1.8862	0.134039	0.218267	0.512695	0.937363	2.05425
3.5	0.107499	0.673299	1.1275	1.2671	1.9621	0.13835	0.225268	0.528614	0.965353	2.11522
3.6	0.114699	0.684299	1.1269	1.2833	2.0871	0.142661	0.232266	0.544527	0.993319	2.1761
3.7	0.1118	0.6652	1.1405	1.3172	2.1843	0.146972	0.239262	0.560434	1.02126	2.23691
3.8	0.127699	0.660299	1.1571	1.3425	2.2499	0.151281	0.246256	0.576334	1.04918	2.29765
3.9	0.1199	0.6398	1.1456	1.3567	2.3297	0.15559	0.253246	0.592228	1.07707	2.3583
4	0.103099	0.630699	1.1511	1.3911	2.4083	0.159898	0.260235	0.608116	1.10493	2.41887
4.1	0.0823994	0.611299	1.166	1.4017	2.486	0.164206	0.267221	0.623997	1.13278	2.47937
4.2	0.0989	0.6066	1.1799	1.4386	2.5672	0.168512	0.274204	0.639873	1.16059	2.53979
4.3	0.1082	0.6154	1.1892	1.4506	2.6233	0.172818	0.281185	0.655741	1.18839	2.60013
4.4	0.1422	0.6249	1.2198	1.4717	2.6895	0.177123	0.288164	0.671604	1.21616	2.66039
4.5	0.133299	0.598499	1.2288	1.5149	2.7831	0.181427	0.29514	0.687461	1.2439	2.72058
4.6	0.141999	0.611199	1.2619	1.5344	2.8875	0.185731	0.302113	0.703311	1.27162	2.78068
4.7	0.152	0.6216	1.2708	1.5805	2.9682	0.190034	0.309084	0.719155	1.29931	2.84071
4.8	0.176999	0.633799	1.2919	1.5987	3.0824	0.194336	0.316053	0.734992	1.32698	2.90065
4.9	0.1608	0.6428	1.3314	1.6285	3.1451	0.198637	0.323019	0.750824	1.35462	2.96052
5	0.187499	0.651399	1.331	1.666	3.2259	0.202938	0.329982	0.766649	1.38224	3.0203
5.1	0.179499	0.647199	1.3709	1.6829	3.2666	0.207237	0.336943	0.782467	1.40983	3.08001
5.2	0.1891	0.6516	1.3731	1.7011	3.3393	0.211536	0.343901	0.79828	1.4374	3.13964
5.3	0.1839	0.6147	1.3855	1.7351	3.4498	0.215835	0.350858	0.814086	1.46495	3.19918
5.4	0.1997	0.6485	1.3947	1.7656	3.5015	0.220132	0.357811	0.829886	1.49247	3.25865
5.5	0.217299	0.659499	1.4054	1.7971	3.5767	0.224429	0.364762	0.84568	1.51996	3.31803
5.6	0.209399	0.665499	1.4406	1.823	3.6596	0.228725	0.37171	0.861467	1.54743	3.37734
5.7	0.2373	0.6657	1.4466	1.8484	3.7251	0.23302	0.378656	0.877248	1.57487	3.43656
5.8	0.243799	0.680399	1.466	1.8745	3.7829	0.237315	0.3856	0.893022	1.60229	3.49571
5.9	0.2442	0.6969	1.4659	1.8985	3.8043	0.241609	0.392541	0.908791	1.62969	3.55477
6	0.2305	0.6933	1.503	1.9346	3.8735	0.245902	0.399479	0.924553	1.65705	3.61375
6.1	0.254899	0.712899	1.519	1.9525	3.8571	0.250194	0.406415	0.940308	1.6844	3.67265
6.2	0.2532	0.7322	1.5571	1.9406	3.8594	0.254486	0.413349	0.956058	1.71172	3.73147
6.3	0.275698	0.713398	1.5207	1.9487	3.8853	0.258777	0.42028	0.971801	1.73901	3.79021
6.4	0.2566	0.7158	1.5527	1.9708	3.906	0.263067	0.427208	0.987538	1.76628	3.84886
6.5	0.251699	0.689499	1.5317	2.0192	4.0215	0.267356	0.434134	1.00327	1.79352	3.90743
6.6	0.2332	0.7122	1.603	2.0487	4.0973	0.271644	0.441058	1.01899	1.82074	3.96592
6.7	0.2659	0.7723	1.6324	2.0198	4.1747	0.275932	0.447978	1.03471	1.84793	4.02433
6.8	0.286698	0.801098	1.6452	2.0671	4.2242	0.280219	0.454897	1.05042	1.8751	4.08266
6.9	0.2658	0.8008	1.6827	2.0747	4.2968	0.284506	0.461813	1.06613	1.90224	4.1409
7	0.243698	0.766198	1.6092	2.0679	4.3638	0.288791	0.468727	1.08183	1.92935	4.19906
7.1	0.222799	0.747399	1.5853	2.1389	4.4567	0.293076	0.475637	1.09752	1.95645	4.25714
7.2	0.256	0.7589	1.6135	2.1326	4.5116	0.29736	0.482546	1.1132	1.98351	4.31513
7.3	0.313999	0.789299	1.5963	2.1322	4.58	0.301643	0.489452	1.12888	2.01055	4.37304
7.4	0.3172	0.7971	1.5577	2.1085	4.6205	0.305926	0.496355	1.14456	2.03757	4.43087
7.5	0.302898	0.758798	1.5535	2.1333	4.6843	0.310208	0.503256	1.16022	2.06456	4.48861
7.6	0.263	0.7679	1.5706	2.1517	4.7558	0.314489	0.510155	1.17588	2.09152	4.54627
7.7	0.2934	0.7481	1.6018	2.1464	4.7958	0.318769	0.51705	1.19154	2.11846	4.60384
7.8	0.293299	0.749899	1.5804	2.1755	4.8624	0.323048	0.523944	1.20719	2.14537	4.66134
7.9	0.2703	0.6995	1.5928	2.1879	4.9592	0.327327	0.530835	1.22283	2.17226	4.71874
8	0.256	0.6871	1.6065	2.2174	5.0304	0.331605	0.537723	1.23846	2.19912	4.77606
8.1	0.282699	0.695799	1.6037	2.2651	5.1375	0.335882	0.544609	1.25409	2.22596	4.8333
8.2	0.2882	0.6851	1.5971	2.2836	5.2183	0.340159	0.551493	1.26972	2.25277	4.89045
8.3	0.297	0.7122	1.6285	2.2867	5.2697	0.344435	0.558374	1.28533	2.27956	4.94752
8.4	0.2983	0.7439	1.6003	2.3283	5.3592	0.34871	0.565252	1.30094	2.30632	5.00451
8.5	0.2624	0.7366	1.6573	2.3603	5.4366	0.352984	0.572128	1.31654	2.33305	5.0614
8.6	0.2902	0.7622	1.7104	2.3869	5.5171	0.357258	0.579001	1.33214	2.35976	5.11822
8.7	0.3068	0.7833	1.7552	2.4297	5.6061	0.36153	0.585872	1.34773	2.38644	5.17494
8.8	0.3152	0.8098	1.8066	2.4702	5.6974	0.365802	0.592741	1.36332	2.4131	5.23159
8.9	0.3413	0.8365	1.8506	2.499	5.7542	0.370074	0.599606	1.37889	2.43973	5.28814
9	0.350599	0.838999	1.8458	2.4941	5.8105	0.374344	0.60647	1.39447	2.46634	5.34461
9.1	0.336998	0.849898	1.8417	2.5475	5.8749	0.378614	0.613331	1.41003	2.49292	5.401
9.2	0.328	0.8392	1.8549	2.5798	5.9584	0.382883	0.620189	1.42559	2.51947	5.45729
9.3	0.3325	0.8412	1.875	2.6401	6.0566	0.387151	0.627045	1.44114	2.546	5.5135
9.4	0.3555	0.8573	1.8987	2.6661	6.1249	0.391419	0.633898	1.45669	2.5725	5.56963
9.5	0.387399	0.879199	1.9191	2.6971	6.1636	0.395686	0.640749	1.47223	2.59898	5.62566
9.6	0.393899	0.885999	1.9291	2.7013	6.2134	0.399952	0.647597	1.48776	2.62543	5.68161
9.7	0.4091	0.8881	1.9346	2.7217	6.2859	0.404217	0.654443	1.50329	2.65186	5.73748
9.8	0.409199	0.889699	1.9431	2.734	6.3303	0.408481	0.661287	1.51881	2.67826	5.79325
9.9	0.4139	0.8977	1.9571	2.7637	6.3904	0.412745	0.668127	1.53432	2.70463	5.84894
10	0.418799	0.914799	1.983	2.7863	6.4606	0.417008	0.674966	1.54983	2.73098	5.90454
10.1	0.418099	0.922299	2.001	2.8078	6.5081	0.42127	0.681801	1.56533	2.7573	5.96005
10.2	0.4191	0.9413	2.0172	2.8226	6.5647	0.425532	0.688635	1.58082	2.7836	6.01548
10.3	0.422799	0.953099	2.0306	2.8555	6.6176	0.429793	0.695466	1.59631	2.80987	6.07082
10.4	0.4296	0.9596	2.046	2.8897	6.6534	0.434053	0.702294	1.61179	2.83612	6.12606
10.5	0.439099	0.971299	2.0754	2.9109	6.722	0.438312	0.70912	1.62727	2.86233	6.18122
10.6	0.448299	0.989599	2.0817	2.9247	6.7815	0.44257	0.715943	1.64274	2.88853	6.2363
10.7	0.442	0.992	2.0873	2.9433	6.8313	0.446828	0.722763	1.6582	2.91469	6.29128
10.8	0.436399	0.994699	2.0935	2.9748	6.8834	0.451085	0.729582	1.67366	2.94084	6.34618
10.9	0.4275	0.9867	2.1097	2.9925	6.953	0.455341	0.736397	1.68911	2.96695	6.40098
11	0.430699	0.989499	2.1247	3.0073	7.011	0.459597	0.743211	1.70455	2.99304	6.4557
11.1	0.432899	0.992399	2.1342	3.0291	7.0618	0.463852	0.750021	1.71999	3.0191	6.51032
11.2	0.4293	0.9891	2.1456	3.0584	7.1303	0.468106	0.75683	1.73542	3.04514	6.56486
11.3	0.432999	0.990199	2.1614	3.0786	7.1846	0.472359	0.763635	1.75084	3.07115	6.61931
11.4	0.4409	1.0023	2.1798	3.104	7.2363	0.476611	0.770438	1.76626	3.09713	6.67367
11.5	0.444399	1.0036	2.1946	3.1224	7.3098	0.480863	0.777239	1.78167	3.12309	6.72793
11.6	0.441698	1.0093	2.1937	3.1477	7.3725	0.485114	0.784037	1.79707	3.14902	6.78211
11.7	0.4324	1.0053	2.2068	3.1719	7.4509	0.489364	0.790833	1.81247	3.17493	6.8362
11.8	0.429099	1.0041	2.2144	3.192	7.5188	0.493614	0.797626	1.82786	3.20081	6.8902
11.9	0.4291	1.0031	2.228	3.2158	7.5884	0.497863	0.804417	1.84325	3.22666	6.9441
12	0.428899	1.0033	2.2405	3.2381	7.6429	0.502111	0.811205	1.85863	3.25249	6.99792
12.1	0.424099	1.001	2.241	3.2612	7.686	0.506358	0.817991	1.874	3.27829	7.05165
12.2	0.4108	0.9958	2.2514	3.2898	7.7396	0.510604	0.824774	1.88936	3.30406	7.10528
12.3	0.407499	0.994599	2.2707	3.3075	7.7971	0.51485	0.831554	1.90472	3.32981	7.15883
12.4	0.4085	0.9931	2.2771	3.3295	7.8548	0.519095	0.838332	1.92008	3.35553	7.21228
12.5	0.409699	0.997799	2.2906	3.3463	7.9121	0.523339	0.845108	1.93542	3.38123	7.26564
12.6	0.413199	0.996499	2.2934	3.3705	7.963	0.527583	0.851881	1.95076	3.4069	7.31891
12.7	0.4104	0.9931	2.3018	3.3895	8.0093	0.531826	0.858652	1.9661	3.43254	7.37208
12.8	0.406799	0.994299	2.3246	3.4105	8.0437	0.536068	0.86542	1.98142	3.45815	7.42517
12.9	0.4094	1.0027	2.3442	3.4342	8.0717	0.540309	0.872185	1.99674	3.48374	7.47816
13	0.400399	1.0003	2.357	3.4679	8.1019	0.544549	0.878948	2.01206	3.50931	7.53106
13.1	0.389599	1.002	2.3697	3.503	8.1506	0.548789	0.885709	2.02736	3.53485	7.58387
13.2	0.3861	1.0049	2.3892	3.5398	8.208	0.553028	0.892467	2.04266	3.56036	7.63659
13.3	0.390299	1.012	2.4025	3.5707	8.2659	0.557266	0.899222	2.05796	3.58584	7.68921
13.4	0.3957	1.0234	2.419	3.5929	8.3193	0.561504	0.905975	2.07325	3.6113	7.74174
13.5	0.398599	1.03	2.4371	3.6247	8.3852	0.56574	0.912726	2.08853	3.63673	7.79418
13.6	0.397099	1.0417	2.4585	3.6465	8.4432	0.569976	0.919474	2.1038	3.66213	7.84653
13.7	0.4034	1.0462	2.465	3.6765	8.5119	0.574211	0.926219	2.11907	3.68751	7.89878
13.8	0.400299	1.0441	2.4824	3.7	8.5732	0.578446	0.932962	2.13433	3.71286	7.95094
13.9	0.4086	1.0578	2.492	3.7235	8.6511	0.58268	0.939703	2.14959	3.73819	8.003
14	0.412499	1.0638	2.5031	3.7456	8.7263	0.586913	0.946441	2.16484	3.76349	8.05497
14.1	0.422299	1.0692	2.5138	3.7664	8.7912	0.591145	0.953176	2.18008	3.78876	8.10685
14.2	0.4221	1.0696	2.525	3.7898	8.8573	0.595376	0.959909	2.19532	3.814	8.15863
14.3	0.428699	1.0671	2.5407	3.8091	8.9274	0.599607	0.966639	2.21054	3.83922	8.21032
14.4	0.4338	1.0805	2.5493	3.8279	8.9961	0.603837	0.973367	2.22577	3.86441	8.26191
14.5	0.440399	1.0849	2.561	3.8528	9.06	0.608066	0.980092	2.24098	3.88958	8.31341
14.6	0.443299	1.0945	2.582	3.8763	9.1137	0.612295	0.986815	2.25619	3.91472	8.36482
14.7	0.4484	1.1039	2.5915	3.898	9.1795	0.616522	0.993535	2.2714	3.93983	8.41613
14.8	0.454299	1.1002	2.6125	3.9181	9.2411	0.620749	1.00025	2.28659	3.96492	8.46735
14.9	0.4613	1.1123	2.6274	3.9486	9.3042	0.624976	1.00697	2.30178	3.98997	8.51847
15	0.465699	1.1164	2.6362	3.9548	9.3464	0.629201	1.01368	2.31697	4.01501	8.56949
15.1	0.467899	1.1228	2.6494	3.9773	9.4027	0.633426	1.02039	2.33214	4.04001	8.62043
15.2	0.4707	1.1226	2.6676	4.0064	9.4562	0.63765	1.0271	2.34731	4.06499	8.67126
15.3	0.4763	1.1335	2.6801	4.021	9.5171	0.641873	1.0338	2.36248	4.08994	8.722
15.4	0.4816	1.1402	2.6972	4.0386	9.5727	0.646095	1.04051	2.37764	4.11486	8.77265
15.5	0.482399	1.1415	2.7171	4.0596	9.6197	0.650317	1.04721	2.39279	4.13976	8.82319
15.6	0.482	1.1485	2.7251	4.0698	9.6716	0.654538	1.05391	2.40793	4.16463	8.87365
15.7	0.4867	1.167	2.7417	4.0871	9.7187	0.658758	1.0606	2.42307	4.18948	8.924
15.8	0.490099	1.1859	2.7509	4.1283	9.7619	0.662978	1.06729	2.4382	4.21429	8.97426
15.9	0.4873	1.1885	2.7784	4.15	9.8152	0.667196	1.07398	2.45332	4.23908	9.02443
16	0.497899	1.2076	2.7999	4.1751	9.8534	0.671414	1.08067	2.46844	4.26385	9.07449
16.1	0.513699	1.2085	2.8184	4.1978	9.8995	0.675631	1.08736	2.48355	4.28858	9.12446
16.2	0.5299	1.216	2.8305	4.2229	9.9569	0.679848	1.09404	2.49866	4.31329	9.17434
16.3	0.531799	1.2245	2.8433	4.238	10.0138	0.684063	1.10072	2.51376	4.33798	9.22412
16.4	0.5382	1.2211	2.8516	4.2635	10.0481	0.688278	1.1074	2.52885	4.36263	9.27379
16.5	0.541199	1.2235	2.8656	4.2973	10.11	0.692493	1.11407	2.54393	4.38726	9.32338
16.6	0.546299	1.2313	2.8849	4.3108	10.1679	0.696706	1.12074	2.55901	4.41186	9.37286
16.7	0.5572	1.2446	2.906	4.3327	10.2236	0.700919	1.12741	2.57408	4.43644	9.42225
16.8	0.559999	1.251	2.9215	4.3516	10.2748	0.705131	1.13408	2.58915	4.46098	9.47154
16.9	0.5677	1.2572	2.9322	4.3695	10.3321	0.709342	1.14075	2.60421	4.4855	9.52073
17	0.565899	1.2653	2.9422	4.3909	10.3675	0.713552	1.14741	2.61926	4.51	9.56983
17.1	0.562199	1.2804	2.9499	4.4142	10.4273	0.717762	1.15407	2.63431	4.53446	9.61882
17.2	0.5547	1.2803	2.9618	4.4325	10.4748	0.721971	1.16073	2.64935	4.5589	9.66772
17.3	0.560399	1.2847	2.9616	4.457	10.5088	0.726179	1.16738	2.66438	4.58331	9.71652
17.4	0.5519	1.2903	2.9666	4.4824	10.5583	0.730386	1.17403	2.6794	4.6077	9.76522
17.5	0.555299	1.2946	2.9779	4.4995	10.6199	0.734593	1.18068	2.69442	4.63206	9.81383
17.6	0.553699	1.3027	2.9834	4.5215	10.669	0.738799	1.18733	2.70944	4.65639	9.86233
17.7	0.5528	1.3009	2.9895	4.5663	10.7149	0.743004	1.19398	2.72444	4.68069	9.91074
17.8	0.559199	1.3101	2.998	4.5818	10.7484	0.747208	1.20062	2.73944	4.70497	9.95905
17.9	0.5809	1.3187	2.9884	4.6089	10.8131	0.751412	1.20726	2.75443	4.72922	10.0073
18	0.5789	1.3122	3.009	4.6271	10.8576	0.755615	1.2139	2.76942	4.75344	10.0554
18.1	0.596599	1.3337	3.0047	4.6536	10.9155	0.759817	1.22053	2.7844	4.77763	10.1034
18.2	0.5926	1.3367	3.025	4.6814	10.9638	0.764018	1.22716	2.79937	4.8018	10.1513
18.3	0.605199	1.3438	3.0428	4.706	11.0164	0.768219	1.23379	2.81434	4.82594	10.1991
18.4	0.6013	1.3489	3.0686	4.7466	11.0812	0.772419	1.24042	2.8293	4.85005	10.2468
18.5	0.602099	1.3524	3.0788	4.7717	11.1139	0.776618	1.24704	2.84425	4.87414	10.2944
18.6	0.606099	1.3616	3.1055	4.7942	11.1493	0.780817	1.25367	2.8592	4.8982	10.3419
18.7	0.6139	1.3618	3.1309	4.8264	11.1899	0.785014	1.26029	2.87414	4.92223	10.3893
18.8	0.620599	1.3694	3.1492	4.853	11.2527	0.789211	1.2669	2.88907	4.94623	10.4366
18.9	0.6251	1.3753	3.1642	4.8697	11.2926	0.793407	1.27352	2.904	4.97021	10.4839
19	0.631799	1.3774	3.1771	4.8843	11.3413	0.797603	1.28013	2.91892	4.99415	10.531
19.1	0.6267	1.3746	3.1928	4.913	11.3943	0.801797	1.28674	2.93383	5.01808	10.578
19.2	0.6308	1.375	3.2145	4.9425	11.447	0.805991	1.29335	2.94874	5.04197	10.6249
19.3	0.6418	1.3859	3.229	4.9592	11.4893	0.810184	1.29995	2.96364	5.06584	10.6717
19.4	0.6397	1.3884	3.2291	4.9841	11.5407	0.814377	1.30655	2.97853	5.08968	10.7184
19.5	0.6432	1.3871	3.2462	5.0179	11.5922	0.818568	1.31315	2.99342	5.11349	10.765
19.6	0.645699	1.4011	3.2612	5.0462	11.6402	0.822759	1.31975	3.0083	5.13727	10.8115
19.7	0.6526	1.4125	3.272	5.0738	11.6934	0.826949	1.32635	3.02317	5.16103	10.8579
19.8	0.654699	1.4104	3.2824	5.1024	11.7305	0.831139	1.33294	3.03804	5.18476	10.9042
19.9	0.6554	1.4126	3.2989	5.1334	11.7705	0.835327	1.33953	3.0529	5.20846	10.9504
20	0.648599	1.4176	3.3204	5.1544	11.8324	0.839515	1.34611	3.06775	5.23213	10.9965
20.1	0.649499	1.4259	3.3417	5.1655	11.8649	0.843702	1.3527	3.0826	5.25578	11.0425
20.2	0.6539	1.4331	3.3634	5.1814	11.9229	0.847889	1.35928	3.09744	5.2794	11.0884
20.3	0.642999	1.437	3.3897	5.2	11.9657	0.852074	1.36586	3.11227	5.30299	11.1342
20.4	0.64	1.4433	3.4059	5.2116	12.0036	0.856259	1.37244	3.1271	5.32656	11.1799
20.5	0.637999	1.4411	3.4093	5.2266	12.0397	0.860443	1.37901	3.14192	5.35009	11.2255
20.6	0.640799	1.4506	3.4097	5.2417	12.0658	0.864627	1.38558	3.15673	5.3736	11.271
20.7	0.6437	1.4524	3.4232	5.2564	12.1004	0.868809	1.39215	3.17154	5.39708	11.3164
20.8	0.643	1.4515	3.4249	5.2756	12.1332	0.872991	1.39872	3.18634	5.42054	11.3617
20.9	0.6421	1.453	3.4353	5.2985	12.1773	0.877172	1.40528	3.20114	5.44396	11.4068
21	0.643099	1.4543	3.4472	5.3284	12.238	0.881353	1.41185	3.21592	5.46736	11.4519
21.1	0.644899	1.4575	3.4639	5.353	12.2701	0.885532	1.4184	3.2307	5.49073	11.4969
21.2	0.651	1.4718	3.4831	5.3729	12.3191	0.889711	1.42496	3.24548	5.51407	11.5418
21.3	0.658999	1.4837	3.4961	5.3846	12.3551	0.893889	1.43152	3.26024	5.53739	11.5865
21.4	0.6567	1.4872	3.4954	5.4034	12.4054	0.898066	1.43807	3.275	5.56068	11.6312
21.5	0.655699	1.4852	3.5071	5.4217	12.444	0.902243	1.44462	3.28976	5.58394	11.6758
21.6	0.661299	1.4959	3.5255	5.4429	12.4904	0.906419	1.45116	3.3045	5.60717	11.7202
21.7	0.6708	1.5058	3.5398	5.4639	12.5444	0.910594	1.45771	3.31924	5.63037	11.7646
21.8	0.678999	1.5144	3.5509	5.487	12.6021	0.914768	1.46425	3.33398	5.65355	11.8088
21.9	0.6818	1.5189	3.5637	5.509	12.6585	0.918942	1.47079	3.3487	5.6767	11.853
22	0.687199	1.528	3.5798	5.5276	12.7215	0.923115	1.47732	3.36342	5.69982	11.897
22.1	0.688599	1.5331	3.5952	5.5465	12.7511	0.927287	1.48386	3.37814	5.72292	11.941
22.2	0.6965	1.5353	3.6106	5.5543	12.7743	0.931458	1.49039	3.39284	5.74598	11.9848
22.3	0.697499	1.5418	3.6211	5.5625	12.8039	0.935629	1.49692	3.40754	5.76902	12.0286
22.4	0.6959	1.5397	3.6309	5.5782	12.8339	0.939799	1.50345	3.42223	5.79203	12.0722
22.5	0.697599	1.542	3.6421	5.5946	12.8634	0.943968	1.50997	3.43692	5.81501	12.1157
22.6	0.697399	1.542	3.6561	5.6112	12.9073	0.948136	1.51649	3.4516	5.83797	12.1591
22.7	0.7009	1.548	3.6677	5.6201	12.9436	0.952303	1.52301	3.46627	5.86089	12.2025
22.8	0.699099	1.5499	3.6753	5.6337	12.9907	0.95647	1.52953	3.48094	5.88379	12.2457
22.9	0.6961	1.5503	3.683	5.6488	13.0411	0.960636	1.53604	3.4956	5.90666	12.2888
23	0.692399	1.5516	3.6864	5.6652	13.082	0.964802	1.54255	3.51025	5.92951	12.3318
23.1	0.693699	1.5481	3.6923	5.6854	13.1033	0.968966	1.54906	3.5249	5.95232	12.3747
23.2	0.7012	1.5511	3.7101	5.7025	13.1446	0.97313	1.55557	3.53954	5.97511	12.4175
23.3	0.705099	1.551	3.7256	5.7228	13.2131	0.977293	1.56207	3.55417	5.99787	12.4602
23.4	0.7087	1.5546	3.7438	5.7366	13.2516	0.981455	1.56857	3.56879	6.0206	12.5028
23.5	0.7117	1.5562	3.7623	5.754	13.291	0.985617	1.57507	3.58341	6.0433	12.5453
23.6	0.719399	1.5558	3.7761	5.7777	13.3308	0.989778	1.58157	3.59803	6.06598	12.5876
23.7	0.7216	1.5581	3.793	5.7951	13.3773	0.993938	1.58806	3.61263	6.08862	12.6299
23.8	0.728199	1.5682	3.8079	5.8043	13.4098	0.998097	1.59455	3.62723	6.11124	12.6721
23.9	0.7308	1.5708	3.8193	5.8227	13.4454	1.00226	1.60104	3.64182	6.13384	12.7141
24	0.7304	1.5738	3.836	5.8401	13.4713	1.00641	1.60753	3.65641	6.1564	12.7561
24.1	0.7324	1.5798	3.8498	5.861	13.4986	1.01057	1.61401	3.67099	6.17893	12.7979
24.2	0.7383	1.5884	3.8627	5.8782	13.5345	1.01473	1.62049	3.68556	6.20144	12.8397
24.3	0.7403	1.5905	3.8763	5.8938	13.563	1.01888	1.62697	3.70012	6.22392	12.8813
24.4	0.7437	1.5924	3.885	5.9067	13.5935	1.02304	1.63345	3.71468	6.24637	12.9229
24.5	0.742799	1.5951	3.8961	5.9251	13.6318	1.02719	1.63992	3.72923	6.2688	12.9643
24.6	0.7412	1.5953	3.9112	5.9406	13.665	1.03134	1.64639	3.74378	6.29119	13.0056
24.7	0.7407	1.6033	3.9215	5.9604	13.7075	1.0355	1.65286	3.75831	6.31356	13.0468
24.8	0.740099	1.607	3.9353	5.9804	13.756	1.03965	1.65933	3.77285	6.3359	13.088
24.9	0.7433	1.6059	3.9488	6.0016	13.7932	1.0438	1.66579	3.78737	6.35821	13.129
25	0.743799	1.6091	3.9663	6.0183	13.8244	1.04795	1.67225	3.80189	6.38049	13.1699
25.1	0.746099	1.6146	3.9776	6.0364	13.8497	1.0521	1.67871	3.8164	6.40275	13.2107
25.2	0.7456	1.614	3.9878	6.0555	13.8725	1.05625	1.68516	3.8309	6.42497	13.2513
25.3	0.745799	1.6157	4.0015	6.0732	13.9192	1.0604	1.69162	3.8454	6.44717	13.2919
25.4	0.7448	1.62	4.0154	6.0935	13.9636	1.06454	1.69807	3.85989	6.46934	13.3324
25.5	0.7459	1.621	4.0287	6.1065	13.9951	1.06869	1.70452	3.87437	6.49148	13.3728
25.6	0.753599	1.6269	4.0311	6.1251	14.0455	1.07284	1.71096	3.88885	6.5136	13.413
25.7	0.7553	1.6242	4.0401	6.1443	14.0879	1.07698	1.71741	3.90332	6.53568	13.4532
25.8	0.7547	1.6285	4.0554	6.1631	14.1096	1.08113	1.72385	3.91778	6.55774	13.4932
25.9	0.7602	1.6356	4.0662	6.1778	14.1469	1.08527	1.73029	3.93224	6.57977	13.5332
26	0.761499	1.6383	4.0833	6.1988	14.1922	1.08941	1.73672	3.94669	6.60177	13.573
26.1	0.762699	1.6434	4.0977	6.2181	14.2292	1.09355	1.74315	3.96113	6.62374	13.6128
26.2	0.7655	1.6476	4.1135	6.2355	14.2746	1.09769	1.74959	3.97557	6.64569	13.6524
26.3	0.770401	1.6542	4.1287	6.2529	14.3222	1.10184	1.75601	3.99	6.66761	13.6919
26.4	0.772099	1.6546	4.1411	6.2723	14.3592	1.10598	1.76244	4.00442	6.68949	13.7313
26.5	0.771399	1.6537	4.1568	6.2905	14.3968	1.11011	1.76886	4.01884	6.71135	13.7706
26.6	0.774599	1.6579	4.1722	6.3115	14.4335	1.11425	1.77528	4.03325	6.73319	13.8098
26.7	0.777399	1.6615	4.1887	6.3338	14.4622	1.11839	1.7817	4.04765	6.75499	13.8489
26.8	0.7833	1.6653	4.2033	6.3537	14.487	1.12253	1.78812	4.06204	6.77677	13.8879
26.9	0.786499	1.6683	4.2181	6.3686	14.5283	1.12666	1.79453	4.07643	6.79851	13.9268
27	0.790899	1.672	4.2358	6.3863	14.5529	1.1308	1.80094	4.09081	6.82023	13.9655
27.1	0.794799	1.6762	4.2467	6.404	14.5865	1.13493	1.80735	4.10519	6.84192	14.0042
27.2	0.7968	1.6795	4.2633	6.4229	14.6334	1.13907	1.81375	4.11955	6.86358	14.0428
27.3	0.8037	1.6815	4.2772	6.4385	14.6708	1.1432	1.82016	4.13392	6.88522	14.0812
27.4	0.808599	1.687	4.2887	6.4553	14.7087	1.14733	1.82656	4.14827	6.90682	14.1195
27.5	0.806499	1.6905	4.3051	6.4723	14.7348	1.15146	1.83296	4.16262	6.9284	14.1578
27.6	0.806799	1.6952	4.3149	6.4907	14.7689	1.15559	1.83935	4.17696	6.94995	14.1959
27.7	0.809499	1.6968	4.3258	6.507	14.8134	1.15972	1.84574	4.19129	6.97147	14.2339
27.8	0.811401	1.6999	4.3287	6.5237	14.8443	1.16385	1.85213	4.20562	6.99296	14.2718
27.9	0.815499	1.6986	4.3338	6.541	14.891	1.16798	1.85852	4.21994	7.01442	14.3097
28	0.814599	1.702	4.3427	6.5588	14.9386	1.17211	1.86491	4.23425	7.03586	14.3474
28.1	0.817499	1.7005	4.3587	6.578	14.9883	1.17624	1.87129	4.24856	7.05727	14.3849
28.2	0.8201	1.7038	4.3779	6.5983	15.0315	1.18036	1.87767	4.26286	7.07865	14.4224
28.3	0.821901	1.705	4.3974	6.6184	15.0599	1.18449	1.88405	4.27715	7.09999	14.4598
28.4	0.8274	1.712	4.4151	6.6374	15.112	1.18861	1.89042	4.29144	7.12132	14.4971
28.5	0.8332	1.7205	4.4273	6.6603	15.1552	1.19274	1.8968	4.30572	7.14261	14.5342
28.6	0.839199	1.7287	4.4461	6.6804	15.2065	1.19686	1.90317	4.31999	7.16387	14.5713
28.7	0.8406	1.7389	4.4636	6.6992	15.2565	1.20098	1.90953	4.33425	7.18511	14.6082
28.8	0.841901	1.7423	4.479	6.7219	15.2939	1.2051	1.9159	4.34851	7.20632	14.6451
28.9	0.840099	1.7471	4.4971	6.7424	15.3421	1.20922	1.92226	4.36276	7.2275	14.6818
29	0.849299	1.7556	4.5077	6.7659	15.3947	1.21334	1.92862	4.37701	7.24865	14.7184
29.1	0.8555	1.7656	4.5267	6.7825	15.4312	1.21746	1.93498	4.39125	7.26977	14.755
29.2	0.8602	1.7706	4.5422	6.7944	15.4615	1.22158	1.94133	4.40548	7.29087	14.7914
29.3	0.863301	1.7728	4.5519	6.8096	15.5079	1.2257	1.94769	4.4197	7.31193	14.8277
29.4	0.8595	1.7731	4.5663	6.8247	15.5629	1.22982	1.95404	4.43392	7.33297	14.8639
29.5	0.860199	1.7773	4.5779	6.8453	15.5878	1.23393	1.96038	4.44813	7.35398	14.9
29.6	0.8582	1.7814	4.5896	6.8645	15.6325	1.23805	1.96673	4.46233	7.37496	14.9359
29.7	0.854699	1.7827	4.6017	6.8798	15.675	1.24217	1.97307	4.47653	7.39591	14.9718
29.8	0.855801	1.786	4.6125	6.8927	15.7057	1.24628	1.97941	4.49072	7.41683	15.0076
29.9	0.858099	1.785	4.6251	6.9084	15.7232	1.25039	1.98575	4.5049	7.43773	15.0432
30	0.858199	1.7873	4.6404	6.929	15.7606	1.25451	1.99208	4.51908	7.45859	15.0788
30.1	0.859299	1.7909	4.6546	6.9431	15.7892	1.25862	1.99842	4.53325	7.47943	15.1142
30.2	0.864999	1.7941	4.6691	6.9588	15.8302	1.26273	2.00475	4.54741	7.50024	15.1496
30.3	0.864401	1.7963	4.6839	6.9745	15.8606	1.26684	2.01107	4.56157	7.52102	15.1848
30.4	0.869999	1.799	4.6993	6.9925	15.9086	1.27095	2.0174	4.57571	7.54177	15.2199
30.5	0.872399	1.8055	4.7178	7.0119	15.9355	1.27506	2.02372	4.58985	7.56249	15.2549
30.6	0.8732	1.8129	4.7316	7.0248	15.9683	1.27917	2.03004	4.60399	7.58319	15.2898
30.7	0.876199	1.8193	4.7423	7.0417	16.0068	1.28327	2.03636	4.61812	7.60385	15.3246
30.8	0.875101	1.8154	4.7563	7.0561	16.0441	1.28738	2.04267	4.63224	7.62449	15.3593
30.9	0.876499	1.8167	4.7689	7.0674	16.075	1.29149	2.04898	4.64635	7.6451	15.3939
31	0.8788	1.8219	4.7842	7.0876	16.1361	1.29559	2.05529	4.66046	7.66568	15.4284
31.1	0.8825	1.8255	4.8017	7.1055	16.1786	1.2997	2.0616	4.67456	7.68623	15.4628
31.2	0.888	1.8334	4.8184	7.1269	16.2221	1.3038	2.0679	4.68865	7.70676	15.497
31.3	0.892901	1.8424	4.8338	7.1437	16.2497	1.3079	2.07421	4.70274	7.72725	15.5312
31.4	0.9011	1.8487	4.848	7.1602	16.2837	1.312	2.08051	4.71682	7.74772	15.5652
31.5	0.910499	1.8517	4.8623	7.1793	16.2983	1.31611	2.0868	4.73089	7.76815	15.5992
31.6	0.917499	1.8589	4.8718	7.204	16.3389	1.32021	2.0931	4.74496	7.78856	15.633
31.7	0.9196	1.857	4.888	7.2236	16.3661	1.32431	2.09939	4.75901	7.80894	15.6667
31.8	0.9253	1.8652	4.9032	7.2406	16.3839	1.32841	2.10568	4.77307	7.82929	15.7003
31.9	0.928499	1.8677	4.9126	7.2572	16.411	1.3325	2.11197	4.78711	7.84962	15.7338
32	0.9281	1.867	4.9255	7.2767	16.4506	1.3366	2.11825	4.80115	7.86991	15.7673
32.1	0.9293	1.868	4.9407	7.2948	16.4786	1.3407	2.12453	4.81518	7.89018	15.8006
32.2	0.9329	1.8713	4.9565	7.3168	16.5149	1.34479	2.13081	4.8292	7.91042	15.8337
32.3	0.9367	1.8761	4.9753	7.3345	16.5397	1.34889	2.13709	4.84322	7.93062	15.8668
32.4	0.940499	1.8842	4.9944	7.3548	16.5709	1.35298	2.14336	4.85723	7.9508	15.8998
32.5	0.9441	1.8916	5.0155	7.3762	16.596	1.35708	2.14963	4.87123	7.97095	15.9327
32.6	0.9505	1.899	5.0358	7.395	16.612	1.36117	2.1559	4.88523	7.99108	15.9654
32.7	0.958599	1.904	5.0529	7.4097	16.6521	1.36526	2.16217	4.89922	8.01117	15.9981
32.8	0.9607	1.9093	5.0641	7.4235	16.6821	1.36936	2.16843	4.9132	8.03124	16.0306
32.9	0.958	1.9135	5.0697	7.4423	16.7216	1.37345	2.1747	4.92718	8.05127	16.0631
33	0.9563	1.9178	5.0847	7.4675	16.7667	1.37754	2.18095	4.94114	8.07128	16.0954
33.1	0.9601	1.9256	5.0979	7.4889	16.7924	1.38163	2.18721	4.95511	8.09126	16.1276
33.2	0.966699	1.9338	5.1151	7.5062	16.8417	1.38571	2.19346	4.96906	8.11121	16.1598
33.3	0.969601	1.9365	5.1258	7.5263	16.8625	1.3898	2.19972	4.98301	8.13113	16.1918
33.4	0.973799	1.9385	5.138	7.5448	16.9201	1.39389	2.20597	4.99695	8.15102	16.2237
33.5	0.9787	1.9445	5.155	7.5648	16.946	1.39798	2.21221	5.01088	8.17089	16.2555
33.6	0.986299	1.951	5.1721	7.5879	16.9755	1.40206	2.21846	5.02481	8.19072	16.2872
33.7	0.992999	1.9569	5.1948	7.6102	17.04	1.40615	2.2247	5.03873	8.21053	16.3188
33.8	0.9995	1.9607	5.217	7.6275	17.0706	1.41023	2.23094	5.05264	8.23031	16.3503
33.9	1.0068	1.9695	5.2379	7.6441	17.0841	1.41431	2.23717	5.06655	8.25006	16.3817
34	1.009	1.9752	5.2565	7.6593	17.1396	1.4184	2.24341	5.08045	8.26978	16.4129
34.1	1.0109	1.9822	5.2753	7.6785	17.1723	1.42248	2.24964	5.09434	8.28947	16.4441
34.2	1.0157	1.9872	5.291	7.6953	17.2231	1.42656	2.25587	5.10822	8.30914	16.4752
34.3	1.0213	1.9939	5.3056	7.7138	17.2304	1.43064	2.26209	5.1221	8.32877	16.5061
34.4	1.0273	1.9986	5.324	7.732	17.2466	1.43472	2.26832	5.13597	8.34838	16.537
34.5	1.0335	2.0045	5.3387	7.7537	17.3008	1.4388	2.27454	5.14983	8.36795	16.5677
34.6	1.0376	2.0075	5.3529	7.7708	17.3045	1.44288	2.28076	5.16369	8.3875	16.5983
34.7	1.0431	2.0107	5.3706	7.789	17.3541	1.44695	2.28697	5.17754	8.40702	16.6289
34.8	1.0504	2.0157	5.3892	7.8108	17.3748	1.45103	2.29319	5.19139	8.42651	16.6593
34.9	1.0556	2.0221	5.4067	7.8313	17.3818	1.45511	2.2994	5.20522	8.44597	16.6896
35	1.0636	2.0258	5.4229	7.8469	17.4312	1.45918	2.30561	5.21905	8.46541	16.7198
35.1	1.0664	2.0306	5.4359	7.8663	17.4409	1.46326	2.31181	5.23287	8.48481	16.7499
35.2	1.0667	2.032	5.449	7.8857	17.4938	1.46733	2.31802	5.24669	8.50419	16.78
35.3	1.0711	2.0396	5.4588	7.9044	17.5273	1.4714	2.32422	5.2605	8.52354	16.8098
35.4	1.0732	2.0456	5.4703	7.9265	17.567	1.47547	2.33042	5.2743	8.54286	16.8396
35.5	1.0837	2.0527	5.4829	7.9466	17.5908	1.47955	2.33661	5.28809	8.56215	16.8693
35.6	1.0915	2.0596	5.4949	7.9628	17.6276	1.48362	2.34281	5.30188	8.58141	16.8989
35.7	1.0965	2.0624	5.5129	7.981	17.6376	1.48769	2.349	5.31566	8.60064	16.9284
35.8	1.1043	2.0718	5.5215	8.0007	17.6648	1.49175	2.35518	5.32943	8.61984	16.9578
35.9	1.1069	2.0767	5.5384	8.0214	17.6857	1.49582	2.36137	5.3432	8.63902	16.987
36	1.1071	2.0804	5.5568	8.0431	17.6876	1.49989	2.36755	5.35695	8.65816	17.0162
36.1	1.1127	2.0882	5.5789	8.0598	17.6962	1.50396	2.37373	5.37071	8.67728	17.0453
36.2	1.1213	2.0949	5.598	8.0809	17.6793	1.50802	2.37991	5.38445	8.69637	17.0742
36.3	1.1268	2.1033	5.618	8.0997	17.7103	1.51209	2.38609	5.39819	8.71543	17.1031
36.4	1.1339	2.1079	5.6394	8.1213	17.7424	1.51615	2.39226	5.41192	8.73446	17.1318
36.5	1.1386	2.1167	5.6569	8.1448	17.7743	1.52022	2.39843	5.42564	8.75346	17.1605
36.6	1.1444	2.126	5.6741	8.1607	17.8028	1.52428	2.4046	5.43936	8.77244	17.189
36.7	1.1538	2.1344	5.6875	8.1816	17.8325	1.52834	2.41077	5.45307	8.79138	17.2175
36.8	1.1596	2.1346	5.7064	8.2009	17.834	1.5324	2.41693	5.46677	8.8103	17.2458
36.9	1.1642	2.1414	5.7233	8.2282	17.8376	1.53647	2.42309	5.48047	8.82919	17.274
37	1.1674	2.1459	5.7485	8.252	17.8482	1.54053	2.42925	5.49416	8.84805	17.3022
37.1	1.1745	2.1558	5.7657	8.271	17.8509	1.54458	2.4354	5.50784	8.86688	17.3302
37.2	1.1828	2.1646	5.7794	8.2906	17.8604	1.54864	2.44156	5.52151	8.88568	17.3581
37.3	1.1852	2.1666	5.7901	8.3066	17.9087	1.5527	2.44771	5.53518	8.90445	17.3859
37.4	1.1859	2.1695	5.8003	8.3293	17.9205	1.55676	2.45386	5.54884	8.9232	17.4136
37.5	1.1859	2.1747	5.8152	8.3533	17.9341	1.56081	2.46	5.5625	8.94191	17.4412
37.6	1.1881	2.186	5.8313	8.3732	17.9811	1.56487	2.46614	5.57614	8.9606	17.4688
37.7	1.1961	2.1935	5.8509	8.3932	18.0281	1.56892	2.47229	5.58978	8.97926	17.4962
37.8	1.2021	2.2046	5.868	8.4124	18.0534	1.57298	2.47842	5.60341	8.99788	17.5235
37.9	1.2094	2.2151	5.8817	8.4349	18.0752	1.57703	2.48456	5.61704	9.01648	17.5507
38	1.2174	2.2253	5.8996	8.4577	18.1064	1.58108	2.49069	5.63066	9.03506	17.5778
38.1	1.2217	2.2316	5.9162	8.4773	18.1318	1.58514	2.49682	5.64427	9.0536	17.6048
38.2	1.2284	2.2414	5.9303	8.4947	18.1511	1.58919	2.50295	5.65787	9.07211	17.6317
38.3	1.2307	2.2454	5.9459	8.5092	18.172	1.59324	2.50907	5.67147	9.0906	17.6584
38.4	1.233	2.248	5.9629	8.5282	18.1939	1.59729	2.5152	5.68506	9.10906	17.6851
38.5	1.2371	2.2496	5.9778	8.5482	18.2173	1.60134	2.52132	5.69864	9.12748	17.7117
38.6	1.2426	2.2552	5.9914	8.5692	18.2393	1.60538	2.52744	5.71222	9.14588	17.7382
38.7	1.2446	2.2592	6.004	8.5885	18.257	1.60943	2.53355	5.72579	9.16425	17.7646
38.8	1.249	2.2633	6.0204	8.6089	18.2783	1.61348	2.53966	5.73935	9.1826	17.7909
38.9	1.2551	2.2724	6.0361	8.6303	18.3001	1.61752	2.54577	5.75291	9.20091	17.8171
39	1.2584	2.2779	6.0561	8.6502	18.3126	1.62157	2.55188	5.76645	9.21919	17.8432
39.1	1.2672	2.282	6.0754	8.668	18.3297	1.62561	2.55799	5.77999	9.23745	17.8691
39.2	1.2723	2.2861	6.0913	8.6886	18.3519	1.62966	2.56409	5.79353	9.25568	17.895
39.3	1.2774	2.2938	6.114	8.7085	18.3693	1.6337	2.57019	5.80705	9.27387	17.9208
39.4	1.2863	2.3026	6.1318	8.7281	18.3928	1.63774	2.57629	5.82057	9.29204	17.9465
39.5	1.284	2.3095	6.1509	8.7498	18.4231	1.64178	2.58238	5.83409	9.31018	17.9721
39.6	1.2859	2.3132	6.1659	8.7712	18.4474	1.64582	2.58847	5.84759	9.3283	17.9975
39.7	1.2905	2.3211	6.1809	8.7896	18.4733	1.64986	2.59456	5.86109	9.34638	18.0229
39.8	1.2934	2.3268	6.1961	8.8068	18.4913	1.6539	2.60065	5.87458	9.36443	18.0482
39.9	1.2978	2.3321	6.2143	8.8278	18.5106	1.65794	2.60674	5.88806	9.38246	18.0734
40	1.299	2.3324	6.2322	8.8506	18.5324	1.66198	2.61282	5.90154	9.40046	18.0985
40.1	1.3042	2.3378	6.2464	8.8728	18.559	1.66601	2.6189	5.91501	9.41843	18.1235
40.2	1.3117	2.3464	6.2634	8.896	18.586	1.67005	2.62498	5.92847	9.43637	18.1483
40.3	1.3161	2.3547	6.2824	8.9177	18.6073	1.67409	2.63105	5.94193	9.45428	18.1731
40.4	1.3196	2.3646	6.2991	8.935	18.6272	1.67812	2.63712	5.95538	9.47216	18.1978
40.5	1.3227	2.3732	6.3194	8.9581	18.6482	1.68215	2.64319	5.96882	9.49001	18.2224
40.6	1.3234	2.3819	6.3403	8.9773	18.6707	1.68619	2.64926	5.98225	9.50784	18.2469
40.7	1.3288	2.3892	6.3557	8.9963	18.6921	1.69022	2.65533	5.99568	9.52564	18.2713
40.8	1.3331	2.3942	6.3681	9.0136	18.7041	1.69425	2.66139	6.0091	9.5434	18.2956
40.9	1.3324	2.394	6.3845	9.0324	18.7168	1.69828	2.66745	6.02251	9.56114	18.3198
41	1.333	2.3974	6.4063	9.0529	18.74	1.70231	2.67351	6.03592	9.57885	18.3439
41.1	1.3376	2.4047	6.4286	9.0738	18.7646	1.70634	2.67956	6.04932	9.59654	18.3679
41.2	1.3433	2.4138	6.4487	9.0865	18.7856	1.71037	2.68561	6.06271	9.61419	18.3918
41.3	1.3503	2.423	6.4594	9.1073	18.8077	1.7144	2.69166	6.0761	9.63181	18.4156
41.4	1.3563	2.4271	6.4756	9.1317	18.8216	1.71842	2.69771	6.08947	9.64941	18.4393
41.5	1.3646	2.4342	6.4869	9.1515	18.8356	1.72245	2.70375	6.10284	9.66698	18.4629
41.6	1.3658	2.437	6.5007	9.1688	18.8527	1.72648	2.7098	6.11621	9.68452	18.4864
41.7	1.3666	2.4394	6.5162	9.1861	18.8742	1.7305	2.71583	6.12956	9.70203	18.5098
41.8	1.3704	2.4432	6.5265	9.2007	18.8981	1.73452	2.72187	6.14291	9.71951	18.5331
41.9	1.3742	2.446	6.5406	9.2142	18.9181	1.73855	2.72791	6.15625	9.73696	18.5564
42	1.3804	2.4527	6.5556	9.2322	18.936	1.74257	2.73394	6.16959	9.75439	18.5795
42.1	1.3857	2.4598	6.5669	9.2514	18.9518	1.74659	2.73997	6.18292	9.77178	18.6025
42.2	1.3882	2.4657	6.5777	9.2682	18.9654	1.75061	2.74599	6.19624	9.78915	18.6254
42.3	1.3914	2.4702	6.5924	9.2865	18.9796	1.75463	2.75202	6.20955	9.80649	18.6483
42.4	1.3928	2.4741	6.6047	9.3076	18.9969	1.75865	2.75804	6.22286	9.8238	18.671
42.5	1.3963	2.4805	6.6201	9.3292	19.012	1.76267	2.76406	6.23615	9.84108	18.6937
42.6	1.4018	2.4881	6.639	9.3475	19.0282	1.76669	2.77008	6.24945	9.85833	18.7162
42.7	1.4066	2.4952	6.6531	9.3698	19.037	1.77071	2.77609	6.26273	9.87556	18.7387
42.8	1.4087	2.5001	6.6656	9.3901	19.0467	1.77472	2.7821	6.27601	9.89275	18.7611
42.9	1.4124	2.5091	6.6839	9.4082	19.0574	1.77874	2.78811	6.28928	9.90992	18.7833
43	1.418	2.5159	6.6959	9.4226	19.0635	1.78275	2.79412	6.30254	9.92706	18.8055
43.1	1.4267	2.5227	6.7097	9.441	19.0715	1.78677	2.80012	6.3158	9.94417	18.8276
43.2	1.4307	2.5265	6.7156	9.4581	19.0888	1.79078	2.80613	6.32905	9.96125	18.8496
43.3	1.4286	2.5276	6.7281	9.4807	19.1005	1.79479	2.81212	6.34229	9.97831	18.8715
43.4	1.4337	2.5336	6.7408	9.5014	19.1142	1.79881	2.81812	6.35553	9.99533	18.8933
43.5	1.4382	2.539	6.755	9.5168	19.1304	1.80282	2.82412	6.36875	10.0123	18.915
43.6	1.4402	2.5465	6.7658	9.5365	19.1337	1.80683	2.83011	6.38197	10.0293	18.9366
43.7	1.4439	2.5471	6.7801	9.5551	19.1482	1.81084	2.8361	6.39519	10.0462	18.9581
43.8	1.445	2.5555	6.7926	9.5691	19.1597	1.81485	2.84208	6.40839	10.0631	18.9795
43.9	1.4474	2.5595	6.8073	9.5882	19.1687	1.81885	2.84807	6.42159	10.08	19.0009
44	1.451	2.562	6.8148	9.6055	19.1907	1.82286	2.85405	6.43478	10.0969	19.0221
44.1	1.4514	2.564	6.8271	9.6212	19.1995	1.82687	2.86003	6.44797	10.1137	19.0433
44.2	1.454	2.5727	6.8408	9.6344	19.2105	1.83087	2.866	6.46115	10.1305	19.0643
44.3	1.4573	2.5792	6.8507	9.653	19.2233	1.83488	2.87198	6.47432	10.1473	19.0853
44.4	1.4643	2.584	6.8601	9.6746	19.2441	1.83888	2.87795	6.48748	10.164	19.1062
44.5	1.468	2.5911	6.873	9.6965	19.258	1.84289	2.88392	6.50064	10.1807	19.127
44.6	1.4725	2.5987	6.8819	9.7116	19.2705	1.84689	2.88988	6.51378	10.1974	19.1477
44.7	1.4772	2.6025	6.8901	9.7267	19.2822	1.85089	2.89585	6.52693	10.2141	19.1683
44.8	1.4782	2.606	6.9028	9.7456	19.2752	1.85489	2.90181	6.54006	10.2307	19.1888
44.9	1.478	2.6099	6.9148	9.7662	19.2855	1.85889	2.90777	6.55319	10.2473	19.2092
45	1.4809	2.61	6.9309	9.7822	19.2959	1.86289	2.91373	6.56631	10.2639	19.2295
45.1	1.4868	2.6173	6.9448	9.8015	19.3019	1.86689	2.91968	6.57942	10.2804	19.2498
45.2	1.4885	2.6215	6.9528	9.8175	19.3102	1.87089	2.92563	6.59253	10.2969	19.2699
45.3	1.493	2.6257	6.9579	9.8342	19.3376	1.87489	2.93158	6.60563	10.3134	19.29
45.4	1.4923	2.6234	6.969	9.8536	19.3729	1.87889	2.93753	6.61872	10.3298	19.31
45.5	1.492	2.6281	6.9843	9.8708	19.3863	1.88288	2.94347	6.6318	10.3463	19.3298
45.6	1.5012	2.6365	6.9957	9.8893	19.3986	1.88688	2.94941	6.64488	10.3627	19.3496
45.7	1.5055	2.6418	7.0078	9.9057	19.4114	1.89087	2.95535	6.65795	10.379	19.3694
45.8	1.5111	2.6436	7.0141	9.925	19.4237	1.89487	2.96128	6.67101	10.3954	19.389
45.9	1.5138	2.6447	7.0215	9.9431	19.436	1.89886	2.96722	6.68407	10.4117	19.4085
46	1.5149	2.6513	7.0342	9.961	19.4691	1.90285	2.97315	6.69712	10.428	19.4279
46.1	1.5201	2.6615	7.0446	9.9785	19.4784	1.90684	2.97908	6.71016	10.4442	19.4473
46.2	1.5259	2.667	7.0585	9.9952	19.4849	1.91083	2.985	6.72319	10.4605	19.4666
46.3	1.5287	2.6697	7.0714	10.0106	19.4726	1.91482	2.99093	6.73622	10.4767	19.4857
46.4	1.5333	2.6728	7.0832	10.0266	19.4653	1.91881	2.99685	6.74924	10.4929	19.5048
46.5	1.54	2.6726	7.0962	10.0466	19.4708	1.9228	3.00277	6.76225	10.509	19.5238
46.6	1.5453	2.6735	7.1112	10.0597	19.443	1.92679	3.00868	6.77525	10.5251	19.5428
46.7	1.5521	2.6738	7.1259	10.0778	19.4333	1.93078	3.0146	6.78825	10.5412	19.5616
46.8	1.5554	2.678	7.1407	10.0949	19.4442	1.93476	3.02051	6.80124	10.5573	19.5803
46.9	1.5605	2.6881	7.1559	10.1131	19.4492	1.93875	3.02642	6.81423	10.5733	19.599
47	1.5668	2.7003	7.173	10.1309	19.4564	1.94273	3.03232	6.8272	10.5893	19.6176
47.1	1.5722	2.706	7.185	10.145	19.4627	1.94672	3.03823	6.84017	10.6053	19.6361
47.2	1.5765	2.7081	7.1956	10.1666	19.4566	1.9507	3.04413	6.85313	10.6212	19.6545
47.3	1.5797	2.7063	7.2096	10.1902	19.4464	1.95468	3.05003	6.86609	10.6371	19.6728
47.4	1.5844	2.7118	7.2241	10.2103	19.4575	1.95867	3.05592	6.87904	10.653	19.691
47.5	1.5869	2.7194	7.2416	10.2269	19.4423	1.96265	3.06181	6.89198	10.6689	19.7092
47.6	1.5895	2.7238	7.2531	10.2425	19.4327	1.96663	3.06771	6.90491	10.6847	19.7272
47.7	1.5914	2.7316	7.2595	10.2621	19.4192	1.97061	3.07359	6.91783	10.7005	19.7452
47.8	1.5954	2.7372	7.2747	10.2807	19.4057	1.97459	3.07948	6.93075	10.7163	19.7631
47.9	1.6012	2.7463	7.2844	10.3039	19.4178	1.97857	3.08536	6.94366	10.7321	19.7809
48	1.6052	2.7545	7.2973	10.328	19.4299	1.98254	3.09124	6.95657	10.7478	19.7987
48.1	1.6105	2.7632	7.3115	10.3454	19.4386	1.98652	3.09712	6.96946	10.7635	19.8163
48.2	1.6186	2.7727	7.3237	10.3627	19.4707	1.99049	3.103	6.98235	10.7791	19.8339
48.3	1.6249	2.7786	7.3362	10.3832	19.4784	1.99447	3.10887	6.99524	10.7948	19.8513
48.4	1.6306	2.7837	7.3479	10.3978	19.4675	1.99844	3.11474	7.00811	10.8104	19.8687
48.5	1.6389	2.789	7.3564	10.4148	19.4619	2.00242	3.12061	7.02098	10.826	19.8861
48.6	1.6438	2.7901	7.3648	10.4295	19.4832	2.00639	3.12648	7.03384	10.8415	19.9033
48.7	1.6452	2.7916	7.374	10.447	19.492	2.01036	3.13234	7.04669	10.8571	19.9204
48.8	1.6487	2.7925	7.39	10.4635	19.5181	2.01433	3.1382	7.05954	10.8726	19.9375
48.9	1.652	2.7953	7.4025	10.4775	19.531	2.01831	3.14406	7.07238	10.888	19.9545
49	1.6574	2.802	7.4144	10.4915	19.5341	2.02227	3.14991	7.08521	10.9035	19.9714
49.1	1.6644	2.8078	7.4238	10.5078	19.5406	2.02624	3.15577	7.09804	10.9189	19.9882
49.2	1.6645	2.8103	7.4365	10.5224	19.5425	2.03021	3.16162	7.11085	10.9343	20.005
49.3	1.664	2.8114	7.4471	10.5419	19.5496	2.03418	3.16746	7.12366	10.9496	20.0217
49.4	1.6666	2.8148	7.4559	10.5577	19.5538	2.03815	3.17331	7.13647	10.965	20.0382
49.5	1.6692	2.8186	7.4582	10.5718	19.5594	2.04211	3.17915	7.14926	10.9803	20.0548
49.6	1.6725	2.819	7.4686	10.5897	19.5859	2.04608	3.18499	7.16205	10.9955	20.0712
49.7	1.6782	2.8192	7.479	10.6086	19.6066	2.05004	3.19083	7.17483	11.0108	20.0875
49.8	1.685	2.8298	7.4915	10.6228	19.6119	2.05401	3.19667	7.1876	11.026	20.1038
49.9	1.6906	2.8331	7.5019	10.6441	19.6254	2.05797	3.2025	7.20037	11.0412	20.12
50	1.691	2.8374	7.5194	10.663	19.6358	2.06193	3.20833	7.21313	11.0564	20.1361
50.1	1.6938	2.8414	7.5332	10.68	19.6323	2.06589	3.21416	7.22588	11.0715	20.1521
50.2	1.6999	2.8502	7.5427	10.6922	19.6523	2.06985	3.21998	7.23863	11.0866	20.1681
50.3	1.7048	2.8548	7.5485	10.7158	19.6656	2.07381	3.22581	7.25136	11.1017	20.184
50.4	1.7069	2.8523	7.564	10.734	19.6888	2.07777	3.23163	7.26409	11.1167	20.1998
50.5	1.71	2.8587	7.5789	10.7545	19.7003	2.08173	3.23744	7.27682	11.1318	20.2155
50.6	1.7132	2.8626	7.5907	10.7713	19.7059	2.08569	3.24326	7.28953	11.1467	20.2311
50.7	1.7186	2.8654	7.6009	10.7941	19.7133	2.08965	3.24907	7.30224	11.1617	20.2467
50.8	1.7212	2.8723	7.6172	10.8084	19.7148	2.0936	3.25488	7.31494	11.1767	20.2622
50.9	1.7298	2.8822	7.6306	10.8251	19.7167	2.09756	3.26069	7.32764	11.1916	20.2776
51	1.7337	2.8867	7.6467	10.8419	19.7064	2.10151	3.2665	7.34032	11.2065	20.2929
51.1	1.7355	2.8912	7.6604	10.8617	19.7187	2.10547	3.2723	7.353	11.2213	20.3082
51.2	1.7388	2.896	7.6705	10.8759	19.7182	2.10942	3.2781	7.36567	11.2361	20.3234
51.3	1.7429	2.9037	7.6791	10.8953	19.7284	2.11337	3.2839	7.37834	11.251	20.3385
51.4	1.7454	2.9077	7.698	10.9131	19.7233	2.11733	3.28969	7.391	11.2657	20.3536
51.5	1.7531	2.9201	7.7147	10.9286	19.7256	2.12128	3.29548	7.40365	11.2805	20.3685
51.6	1.7554	2.9216	7.7239	10.9426	19.7312	2.12523	3.30127	7.41629	11.2952	20.3834
51.7	1.7584	2.9263	7.7347	10.9576	19.7377	2.12918	3.30706	7.42892	11.3099	20.3982
51.8	1.7623	2.9301	7.7448	10.9751	19.7494	2.13313	3.31285	7.44155	11.3246	20.413
51.9	1.7636	2.9365	7.7594	10.9894	19.7615	2.13707	3.31863	7.45417	11.3392	20.4276
52	1.7707	2.9449	7.7721	11.0067	19.771	2.14102	3.32441	7.46679	11.3538	20.4422
52.1	1.777	2.9468	7.7879	11.0229	19.776	2.14497	3.33019	7.47939	11.3684	20.4567
52.2	1.7813	2.9516	7.8004	11.038	19.776	2.14891	3.33596	7.49199	11.3829	20.4712
52.3	1.7832	2.9579	7.8063	11.0555	19.788	2.15286	3.34174	7.50458	11.3975	20.4856
52.4	1.7796	2.9617	7.8134	11.0745	19.8066	2.1568	3.34751	7.51717	11.412	20.4999
52.5	1.7818	2.968	7.8249	11.0926	19.8135	2.16075	3.35327	7.52975	11.4264	20.5141
52.6	1.7858	2.975	7.8375	11.1103	19.8273	2.16469	3.35904	7.54232	11.4409	20.5282
52.7	1.7882	2.9812	7.8462	11.1264	19.8339	2.16863	3.3648	7.55488	11.4553	20.5423
52.8	1.7905	2.9856	7.8568	11.1412	19.8322	2.17257	3.37056	7.56743	11.4697	20.5563
52.9	1.7927	2.9926	7.865	11.1589	19.8363	2.17651	3.37632	7.57998	11.4841	20.5703
53	1.7941	2.9961	7.8753	11.1719	19.8353	2.18045	3.38207	7.59252	11.4984	20.5842
53.1	1.7989	2.9995	7.8838	11.1877	19.8464	2.18439	3.38783	7.60506	11.5127	20.598
53.2	1.7956	3.0006	7.8939	11.2073	19.8561	2.18833	3.39358	7.61758	11.527	20.6117
53.3	1.8	3.0084	7.9109	11.2255	19.8623	2.19227	3.39932	7.6301	11.5412	20.6253
53.4	1.8035	3.018	7.9265	11.2417	19.8724	2.19621	3.40507	7.64261	11.5555	20.6389
53.5	1.8081	3.0262	7.9323	11.2541	19.8901	2.20014	3.41081	7.65512	11.5697	20.6525
53.6	1.811	3.0278	7.9404	11.2707	19.9068	2.20408	3.41655	7.66761	11.5838	20.6659
53.7	1.813	3.0303	7.9523	11.2873	19.9169	2.20801	3.42229	7.6801	11.598	20.6793
53.8	1.8175	3.0345	7.9676	11.3011	19.9166	2.21195	3.42802	7.69259	11.6121	20.6926
53.9	1.8201	3.0391	7.9738	11.3184	19.92	2.21588	3.43375	7.70506	11.6262	20.7058
54	1.8178	3.0382	7.9864	11.3329	19.9169	2.21981	3.43948	7.71753	11.6402	20.719
54.1	1.8188	3.037	7.997	11.3486	19.9105	2.22374	3.44521	7.72999	11.6543	20.7321
54.2	1.8182	3.0387	8.007	11.3661	19.9199	2.22767	3.45094	7.74244	11.6683	20.7452
54.3	1.8208	3.0434	8.019	11.383	19.9301	2.2316	3.45666	7.75489	11.6823	20.7581
54.4	1.826	3.0487	8.0382	11.3975	19.9411	2.23553	3.46238	7.76733	11.6962	20.771
54.5	1.8333	3.0588	8.0533	11.4228	19.9527	2.23946	3.4681	7.77976	11.7101	20.7839
54.6	1.8338	3.0666	8.0699	11.4441	19.9593	2.24339	3.47381	7.79218	11.724	20.7966
54.7	1.837	3.0758	8.0841	11.4607	19.9687	2.24732	3.47952	7.8046	11.7379	20.8093
54.8	1.8423	3.0812	8.0931	11.4781	19.9703	2.25124	3.48523	7.81701	11.7518	20.822
54.9	1.8451	3.0868	8.097	11.4961	19.9843	2.25517	3.49094	7.82941	11.7656	20.8345
55	1.8533	3.0916	8.103	11.5169	19.9887	2.25909	3.49665	7.8418	11.7794	20.8471
55.1	1.8584	3.0942	8.1036	11.5367	19.9927	2.26302	3.50235	7.85419	11.7931	20.8595
55.2	1.8598	3.095	8.1087	11.5542	20.0054	2.26694	3.50805	7.86657	11.8069	20.8719
55.3	1.8634	3.1002	8.1178	11.5745	20.0223	2.27086	3.51374	7.87894	11.8206	20.8842
55.4	1.8707	3.1097	8.1314	11.5901	20.0316	2.27478	3.51944	7.89131	11.8343	20.8964
55.5	1.8787	3.1177	8.1433	11.6062	20.0492	2.27871	3.52513	7.90366	11.8479	20.9086
55.6	1.8859	3.1245	8.1543	11.6269	20.0549	2.28263	3.53082	7.91601	11.8616	20.9207
55.7	1.8947	3.1356	8.1702	11.6456	20.0519	2.28654	3.53651	7.92836	11.8752	20.9328
55.8	1.902	3.1452	8.1833	11.6621	20.0533	2.29046	3.54219	7.94069	11.8887	20.9447
55.9	1.9061	3.1496	8.1942	11.6776	20.0613	2.29438	3.54788	7.95302	11.9023	20.9567
56	1.9086	3.1541	8.2027	11.6945	20.0651	2.2983	3.55355	7.96534	11.9158	20.9685
56.1	1.9128	3.1558	8.2108	11.7111	20.0798	2.30222	3.55923	7.97766	11.9293	20.9803
56.2	1.916	3.1607	8.2241	11.7277	20.0989	2.30613	3.56491	7.98996	11.9428	20.9921
56.3	1.9218	3.168	8.2386	11.7474	20.113	2.31005	3.57058	8.00226	11.9562	21.0037
56.4	1.9291	3.1766	8.2521	11.7611	20.118	2.31396	3.57625	8.01455	11.9696	21.0153
56.5	1.936	3.1831	8.2602	11.7803	20.1292	2.31787	3.58192	8.02684	11.983	21.0269
56.6	1.9362	3.1858	8.273	11.7928	20.1345	2.32179	3.58758	8.03911	11.9964	21.0384
56.7	1.941	3.1918	8.2862	11.8051	20.1384	2.3257	3.59324	8.05138	12.0097	21.0498
56.8	1.9444	3.1989	8.2955	11.8195	20.1434	2.32961	3.5989	8.06365	12.023	21.0612
56.9	1.9486	3.1992	8.3061	11.8374	20.1616	2.33352	3.60456	8.0759	12.0363	21.0725
57	1.9526	3.2029	8.3221	11.8533	20.1699	2.33743	3.61021	8.08815	12.0496	21.0837
57.1	1.9624	3.2091	8.3299	11.8655	20.1842	2.34134	3.61587	8.10039	12.0628	21.0949
57.2	1.972	3.2175	8.3387	11.8785	20.1851	2.34525	3.62151	8.11262	12.076	21.106
57.3	1.9789	3.2214	8.3486	11.8969	20.1894	2.34916	3.62716	8.12485	12.0892	21.117
57.4	1.983	3.2244	8.3607	11.9137	20.1968	2.35306	3.63281	8.13707	12.1023	21.128
57.5	1.9887	3.2312	8.3701	11.9304	20.2163	2.35697	3.63845	8.14928	12.1155	21.139
57.6	1.9938	3.2366	8.3824	11.9515	20.2285	2.36087	3.64409	8.16148	12.1285	21.1499
57.7	2.0027	3.2443	8.3968	11.9696	20.2323	2.36478	3.64972	8.17368	12.1416	21.1607
57.8	2.0128	3.252	8.4122	11.9837	20.2339	2.36868	3.65536	8.18586	12.1547	21.1714
57.9	2.022	3.2601	8.4215	11.9977	20.2462	2.37259	3.66099	8.19805	12.1677	21.1822
58	2.0276	3.2657	8.4317	12.0146	20.2554	2.37649	3.66662	8.21022	12.1807	21.1928
58.1	2.0297	3.2704	8.4503	12.0339	20.2571	2.38039	3.67225	8.22239	12.1936	21.2034
58.2	2.0343	3.2771	8.4674	12.0491	20.2558	2.38429	3.67787	8.23454	12.2066	21.2139
58.3	2.0455	3.2863	8.4781	12.0668	20.2588	2.38819	3.68349	8.2467	12.2195	21.2244
58.4	2.0499	3.2923	8.4932	12.0858	20.2784	2.39209	3.68911	8.25884	12.2324	21.2348
58.5	2.0651	3.3007	8.5047	12.1002	20.2818	2.39599	3.69473	8.27098	12.2452	21.2452
58.6	2.0727	3.3074	8.5119	12.1163	20.2967	2.39989	3.70035	8.28311	12.2581	21.2555
58.7	2.078	3.3122	8.5199	12.1326	20.3067	2.40378	3.70596	8.29523	12.2709	21.2657
58.8	2.0838	3.3172	8.5301	12.149	20.3112	2.40768	3.71157	8.30735	12.2836	21.2759
58.9	2.0906	3.3274	8.5415	12.1616	20.3029	2.41157	3.71717	8.31945	12.2964	21.286
59	2.0971	3.3336	8.5499	12.1779	20.3155	2.41547	3.72278	8.33155	12.3091	21.2961
59.1	2.1007	3.3384	8.5627	12.2024	20.3327	2.41936	3.72838	8.34365	12.3218	21.3061
59.2	2.1032	3.3405	8.5801	12.2171	20.3361	2.42326	3.73398	8.35573	12.3345	21.3161
59.3	2.1167	3.3504	8.592	12.2276	20.3399	2.42715	3.73958	8.36781	12.3472	21.326
59.4	2.1215	3.355	8.6004	12.2414	20.3468	2.43104	3.74517	8.37988	12.3598	21.3358
59.5	2.1281	3.3591	8.607	12.2567	20.3643	2.43493	3.75076	8.39194	12.3724	21.3456
59.6	2.1314	3.3609	8.6243	12.2696	20.366	2.43882	3.75635	8.404	12.385	21.3554
59.7	2.1423	3.368	8.6309	12.284	20.3729	2.44271	3.76194	8.41605	12.3975	21.3651
59.8	2.1472	3.3743	8.6403	12.2997	20.3816	2.4466	3.76752	8.42809	12.41	21.3747
59.9	2.1526	3.3838	8.6514	12.3183	20.3843	2.45049	3.77311	8.44012	12.4225	21.3843
60	2.1612	3.3929	8.6675	12.336	20.3929	2.45438	3.77869	8.45215	12.435	21.3938
60.1	2.1718	3.4084	8.6794	12.3546	20.4026	2.45826	3.78426	8.46417	12.4474	21.4033
60.2	2.1815	3.4185	8.6913	12.3704	20.4063	2.46215	3.78984	8.47618	12.4598	21.4127
60.3	2.1913	3.4263	8.6993	12.384	20.4219	2.46603	3.79541	8.48818	12.4722	21.4221
60.4	2.1951	3.4278	8.7113	12.3983	20.4257	2.46992	3.80098	8.50018	12.4846	21.4314
60.5	2.2034	3.4306	8.7185	12.4167	20.4334	2.4738	3.80654	8.51217	12.4969	21.4407
60.6	2.207	3.432	8.7291	12.4305	20.4462	2.47768	3.81211	8.52415	12.5092	21.4499
60.7	2.2135	3.4381	8.7409	12.4416	20.4625	2.48157	3.81767	8.53613	12.5215	21.4591
60.8	2.2197	3.4446	8.7509	12.4595	20.4742	2.48545	3.82323	8.54809	12.5338	21.4682
60.9	2.2239	3.447	8.7606	12.4724	20.4796	2.48933	3.82879	8.56005	12.546	21.4772
61	2.2267	3.4525	8.7705	12.4853	20.4951	2.49321	3.83434	8.57201	12.5582	21.4862
61.1	2.2256	3.4597	8.7781	12.5052	20.5045	2.49709	3.83989	8.58395	12.5704	21.4952
61.2	2.2273	3.4672	8.7912	12.5231	20.5189	2.50096	3.84544	8.59589	12.5826	21.5041
61.3	2.238	3.4793	8.8057	12.5427	20.5362	2.50484	3.85099	8.60782	12.5947	21.513
61.4	2.2486	3.4902	8.8212	12.5563	20.5476	2.50872	3.85653	8.61974	12.6068	21.5218
61.5	2.2576	3.5023	8.829	12.5703	20.5555	2.5126	3.86208	8.63166	12.6189	21.5305
61.6	2.2646	3.512	8.8404	12.5818	20.5613	2.51647	3.86762	8.64356	12.631	21.5392
61.7	2.2701	3.5203	8.8506	12.5955	20.5733	2.52034	3.87315	8.65547	12.643	21.5479
61.8	2.2677	3.525	8.8611	12.6118	20.5894	2.52422	3.87869	8.66736	12.655	21.5565
61.9	2.2736	3.5297	8.8737	12.6257	20.5959	2.52809	3.88422	8.67924	12.667	21.5651
62	2.2802	3.5372	8.8846	12.6459	20.6068	2.53196	3.88975	8.69112	12.6789	21.5736
62.1	2.2851	3.545	8.898	12.6634	20.6111	2.53584	3.89528	8.70299	12.6909	21.582
62.2	2.2932	3.5547	8.9102	12.6775	20.6167	2.53971	3.9008	8.71486	12.7028	21.5905
62.3	2.3042	3.5649	8.9149	12.6942	20.6272	2.54358	3.90632	8.72671	12.7146	21.5988
62.4	2.3082	3.5687	8.9241	12.7112	20.645	2.54745	3.91184	8.73856	12.7265	21.6071
62.5	2.3129	3.5708	8.9336	12.7282	20.6637	2.55131	3.91736	8.7504	12.7383	21.6154
62.6	2.3172	3.5797	8.9438	12.7472	20.6819	2.55518	3.92287	8.76224	12.7501	21.6236
62.7	2.3252	3.5856	8.9545	12.766	20.6803	2.55905	3.92838	8.77406	12.7619	21.6318
62.8	2.335	3.596	8.9639	12.7883	20.6967	2.56292	3.93389	8.78588	12.7736	21.6399
62.9	2.3404	3.6012	8.9772	12.8049	20.7003	2.56678	3.9394	8.79769	12.7854	21.648
63	2.3425	3.6118	8.9859	12.8224	20.7126	2.57065	3.9449	8.8095	12.7971	21.6561
63.1	2.345	3.6186	8.9996	12.8317	20.7275	2.57451	3.95041	8.82129	12.8087	21.6641
63.2	2.3517	3.629	9.0093	12.8436	20.7441	2.57837	3.95591	8.83308	12.8204	21.672
63.3	2.3535	3.6312	9.024	12.8578	20.7516	2.58224	3.9614	8.84487	12.832	21.6799
63.4	2.3592	3.6336	9.0356	12.8709	20.7651	2.5861	3.9669	8.85664	12.8436	21.6877
63.5	2.3641	3.642	9.0494	12.8866	20.7727	2.58996	3.97239	8.86841	12.8552	21.6956
63.6	2.3648	3.6487	9.0612	12.9071	20.7724	2.59382	3.97788	8.88017	12.8667	21.7033
63.7	2.3701	3.652	9.0721	12.9195	20.7789	2.59768	3.98337	8.89192	12.8783	21.711
63.8	2.375	3.6624	9.079	12.9338	20.7804	2.60154	3.98885	8.90366	12.8898	21.7187
63.9	2.3773	3.6645	9.0869	12.9493	20.7876	2.60539	3.99433	8.9154	12.9012	21.7263
64	2.3816	3.6714	9.0969	12.9612	20.797	2.60925	3.99981	8.92713	12.9127	21.7339
64.1	2.3884	3.6756	9.1033	12.9702	20.8087	2.61311	4.00529	8.93885	12.9241	21.7415
64.2	2.3918	3.6818	9.1081	12.9832	20.8162	2.61696	4.01076	8.95057	12.9355	21.749
64.3	2.3938	3.6882	9.1121	13.0014	20.8357	2.62082	4.01623	8.96228	12.9469	21.7564
64.4	2.3911	3.6899	9.1258	13.0198	20.8421	2.62467	4.0217	8.97398	12.9583	21.7638
64.5	2.3967	3.6991	9.1371	13.035	20.8475	2.62853	4.02717	8.98567	12.9696	21.7712
64.6	2.4002	3.7017	9.1497	13.0443	20.8561	2.63238	4.03264	8.99735	12.9809	21.7785
64.7	2.4074	3.7092	9.1553	13.0585	20.8742	2.63623	4.0381	9.00903	12.9922	21.7858
64.8	2.4081	3.7146	9.1659	13.0722	20.8866	2.64008	4.04356	9.0207	13.0034	21.793
64.9	2.4144	3.7229	9.1752	13.0855	20.8958	2.64393	4.04901	9.03237	13.0146	21.8002
65	2.4224	3.7281	9.1837	13.1022	20.9046	2.64778	4.05447	9.04402	13.0258	21.8074
65.1	2.4264	3.728	9.1969	13.118	20.913	2.65163	4.05992	9.05567	13.037	21.8145
65.2	2.4325	3.735	9.2079	13.1327	20.9144	2.65548	4.06537	9.06731	13.0482	21.8216
65.3	2.4366	3.745	9.2162	13.1484	20.9178	2.65933	4.07082	9.07894	13.0593	21.8286
65.4	2.4386	3.7475	9.223	13.1673	20.9238	2.66318	4.07626	9.09057	13.0704	21.8356
65.5	2.4421	3.7564	9.2352	13.1814	20.9329	2.66702	4.0817	9.10219	13.0815	21.8425
65.6	2.4483	3.7635	9.2427	13.1985	20.9386	2.67087	4.08714	9.1138	13.0925	21.8494
65.7	2.4528	3.7687	9.2532	13.2166	20.9513	2.67471	4.09258	9.1254	13.1036	21.8563
65.8	2.454	3.7752	9.2639	13.229	20.9591	2.67855	4.09802	9.137	13.1146	21.8631
65.9	2.4607	3.7817	9.277	13.2403	20.9577	2.6824	4.10345	9.14859	13.1256	21.8699
66	2.4647	3.7819	9.2916	13.2503	20.9681	2.68624	4.10888	9.16017	13.1365	21.8767
66.1	2.467	3.7845	9.3041	13.2612	20.9829	2.69008	4.1143	9.17174	13.1474	21.8834
66.2	2.4725	3.7888	9.3124	13.2765	20.9981	2.69392	4.11973	9.18331	13.1584	21.89
66.3	2.4735	3.7961	9.3263	13.2866	21.0055	2.69776	4.12515	9.19487	13.1692	21.8966
66.4	2.4756	3.8082	9.3382	13.2989	21.0137	2.7016	4.13057	9.20642	13.1801	21.9032
66.5	2.4783	3.8146	9.3441	13.3082	21.0288	2.70544	4.13599	9.21796	13.1909	21.9098
66.6	2.4791	3.8198	9.3542	13.3224	21.0371	2.70928	4.1414	9.2295	13.2017	21.9163
66.7	2.4809	3.8236	9.3626	13.3337	21.0469	2.71312	4.14681	9.24103	13.2125	21.9228
66.8	2.4852	3.8298	9.3747	13.3504	21.0538	2.71695	4.15222	9.25255	13.2233	21.9292
66.9	2.4921	3.8402	9.3889	13.3642	21.062	2.72079	4.15763	9.26406	13.234	21.9356
67	2.4969	3.8528	9.3969	13.3828	21.07	2.72462	4.16304	9.27557	13.2448	21.9419
67.1	2.5021	3.8586	9.407	13.4022	21.0789	2.72846	4.16844	9.28707	13.2554	21.9483
67.2	2.5109	3.8659	9.4196	13.4111	21.0801	2.73229	4.17384	9.29856	13.2661	21.9545
67.3	2.5214	3.8733	9.4229	13.4234	21.0901	2.73612	4.17923	9.31005	13.2768	21.9608
67.4	2.52	3.8753	9.4351	13.4316	21.1037	2.73995	4.18463	9.32152	13.2874	21.967
67.5	2.5189	3.8789	9.4432	13.4432	21.1048	2.74378	4.19002	9.33299	13.298	21.9732
67.6	2.5196	3.8787	9.448	13.4567	21.1098	2.74762	4.19541	9.34445	13.3085	21.9793
67.7	2.5202	3.8813	9.4593	13.4727	21.1125	2.75144	4.2008	9.35591	13.3191	21.9854
67.8	2.5243	3.8855	9.4722	13.48	21.1122	2.75527	4.20618	9.36735	13.3296	21.9914
67.9	2.5344	3.8904	9.4785	13.4888	21.1164	2.7591	4.21157	9.37879	13.3401	21.9975
68	2.5333	3.8915	9.4822	13.5039	21.1232	2.76293	4.21695	9.39023	13.3506	22.0035
68.1	2.5364	3.8929	9.4904	13.5191	21.1324	2.76676	4.22232	9.40165	13.361	22.0094
68.2	2.5417	3.8949	9.5056	13.5296	21.14	2.77058	4.2277	9.41307	13.3715	22.0153
68.3	2.5508	3.9035	9.5141	13.5455	21.1493	2.77441	4.23307	9.42448	13.3819	22.0212
68.4	2.5504	3.9062	9.5297	13.5557	21.1538	2.77823	4.23844	9.43588	13.3923	22.027
68.5	2.5506	3.9104	9.5387	13.5693	21.1667	2.78205	4.24381	9.44727	13.4026	22.0328
68.6	2.5509	3.9157	9.5487	13.5826	21.1732	2.78588	4.24917	9.45866	13.4129	22.0386
68.7	2.5547	3.9207	9.5587	13.598	21.1742	2.7897	4.25453	9.47004	13.4233	22.0444
68.8	2.56	3.9276	9.5701	13.612	21.1746	2.79352	4.25989	9.48141	13.4335	22.0501
68.9	2.5611	3.9295	9.5776	13.6265	21.1787	2.79734	4.26525	9.49278	13.4438	22.0557
69	2.562	3.9316	9.5851	13.6447	21.1857	2.80116	4.27061	9.50414	13.454	22.0614
69.1	2.5696	3.9377	9.5971	13.655	21.1948	2.80498	4.27596	9.51549	13.4643	22.067
69.2	2.5777	3.944	9.6049	13.6704	21.1998	2.8088	4.28131	9.52683	13.4745	22.0725
69.3	2.5797	3.947	9.6155	13.6847	21.1997	2.81262	4.28666	9.53816	13.4846	22.0781
69.4	2.5865	3.9549	9.6278	13.6988	21.2063	2.81643	4.292	9.54949	13.4948	22.0836
69.5	2.592	3.9608	9.6393	13.7151	21.2162	2.82025	4.29734	9.56081	13.5049	22.0891
69.6	2.601	3.9699	9.6511	13.7274	21.2153	2.82406	4.30268	9.57212	13.515	22.0945
69.7	2.61	3.9782	9.6604	13.7357	21.2247	2.82788	4.30802	9.58343	13.5251	22.0999
69.8	2.6113	3.9812	9.6704	13.7496	21.2295	2.83169	4.31336	9.59473	13.5351	22.1053
69.9	2.6139	3.9817	9.6791	13.7651	21.2435	2.83551	4.31869	9.60602	13.5452	22.1106
70	2.6149	3.9915	9.6915	13.7778	21.2534	2.83932	4.32402	9.6173	13.5552	22.1159
70.1	2.62	3.999	9.7022	13.7923	21.267	2.84313	4.32935	9.62857	13.5651	22.1212
70.2	2.6234	4.0053	9.7123	13.8107	21.2792	2.84694	4.33467	9.63984	13.5751	22.1264
70.3	2.6295	4.0131	9.725	13.8192	21.2799	2.85075	4.34	9.6511	13.585	22.1316
70.4	2.6393	4.0222	9.7326	13.8305	21.2796	2.85456	4.34532	9.66235	13.595	22.1368
70.5	2.644	4.0261	9.7413	13.8378	21.2742	2.85837	4.35063	9.6736	13.6048	22.1419
70.6	2.6495	4.0308	9.7483	13.8483	21.2803	2.86218	4.35595	9.68484	13.6147	22.1471
70.7	2.6515	4.0347	9.7578	13.8618	21.284	2.86598	4.36126	9.69607	13.6246	22.1521
70.8	2.653	4.037	9.7669	13.8754	21.2838	2.86979	4.36657	9.70729	13.6344	22.1572
70.9	2.6557	4.0384	9.777	13.8858	21.2821	2.8736	4.37188	9.71851	13.6442	22.1622
71	2.6579	4.0425	9.7847	13.8964	21.2874	2.8774	4.37718	9.72971	13.654	22.1672
71.1	2.6585	4.0451	9.8006	13.9107	21.2972	2.8812	4.38249	9.74091	13.6637	22.1722
71.2	2.6617	4.0548	9.8165	13.9249	21.3127	2.88501	4.38779	9.75211	13.6734	22.1771
71.3	2.6677	4.0614	9.8317	13.9348	21.3203	2.88881	4.39309	9.76329	13.6831	22.182
71.4	2.6796	4.0692	9.8409	13.9461	21.3187	2.89261	4.39838	9.77447	13.6928	22.1869
71.5	2.6895	4.0749	9.8555	13.9573	21.3207	2.89641	4.40367	9.78564	13.7025	22.1917
71.6	2.6957	4.0806	9.8688	13.9748	21.325	2.90021	4.40896	9.7968	13.7121	22.1965
71.7	2.6994	4.0903	9.8818	13.99	21.334	2.90401	4.41425	9.80796	13.7217	22.2013
71.8	2.7053	4.0993	9.8922	14.002	21.3353	2.90781	4.41954	9.81911	13.7313	22.206
71.9	2.7128	4.1043	9.8994	14.0198	21.3463	2.91161	4.42482	9.83025	13.7409	22.2108
72	2.7174	4.1109	9.9167	14.0337	21.3498	2.91541	4.4301	9.84138	13.7505	22.2155
72.1	2.7271	4.1213	9.9305	14.0442	21.3615	2.9192	4.43538	9.85251	13.76	22.2201
72.2	2.7336	4.1276	9.9412	14.0568	21.3663	2.923	4.44065	9.86362	13.7695	22.2248
72.3	2.7405	4.134	9.9534	14.0625	21.3658	2.92679	4.44593	9.87474	13.779	22.2294
72.4	2.7497	4.1409	9.9618	14.0761	21.3751	2.93059	4.4512	9.88584	13.7884	22.2339
72.5	2.7574	4.1396	9.9707	14.0905	21.3856	2.93438	4.45647	9.89693	13.7979	22.2385
72.6	2.7651	4.1454	9.9795	14.1038	21.3917	2.93818	4.46173	9.90802	13.8073	22.243
72.7	2.7746	4.1549	9.9908	14.1175	21.4006	2.94197	4.467	9.9191	13.8167	22.2475
72.8	2.7793	4.1615	9.9977	14.1284	21.4062	2.94576	4.47226	9.93018	13.826	22.252
72.9	2.7832	4.1678	10.0097	14.1379	21.4135	2.94955	4.47751	9.94124	13.8354	22.2564
73	2.7851	4.1712	10.0202	14.1488	21.4174	2.95334	4.48277	9.9523	13.8447	22.2608
73.1	2.7899	4.1725	10.0322	14.1582	21.4227	2.95713	4.48802	9.96335	13.854	22.2652
73.2	2.7965	4.1784	10.044	14.1652	21.4317	2.96092	4.49327	9.97439	13.8633	22.2696
73.3	2.8044	4.1853	10.0552	14.1786	21.4361	2.9647	4.49852	9.98543	13.8726	22.2739
73.4	2.8083	4.1903	10.068	14.1894	21.4389	2.96849	4.50377	9.99646	13.8818	22.2782
73.5	2.8131	4.1974	10.0762	14.2042	21.4456	2.97228	4.50901	10.0075	13.891	22.2825
73.6	2.8186	4.2019	10.0829	14.2191	21.4535	2.97606	4.51425	10.0185	13.9002	22.2867
73.7	2.8259	4.2124	10.0964	14.2325	21.4636	2.97985	4.51949	10.0295	13.9094	22.291
73.8	2.8349	4.2159	10.1075	14.2454	21.4717	2.98363	4.52473	10.0405	13.9185	22.2952
73.9	2.84	4.2205	10.1187	14.26	21.479	2.98741	4.52996	10.0515	13.9276	22.2993
74	2.8458	4.2296	10.1334	14.2724	21.4876	2.9912	4.53519	10.0625	13.9367	22.3035
74.1	2.8542	4.2394	10.149	14.2833	21.4946	2.99498	4.54042	10.0734	13.9458	22.3076
74.2	2.8579	4.25	10.1664	14.2936	21.4995	2.99876	4.54565	10.0844	13.9549	22.3117
74.3	2.8621	4.2593	10.1739	14.3079	21.5054	3.00254	4.55087	10.0954	13.9639	22.3158
74.4	2.8625	4.2634	10.184	14.3138	21.5122	3.00632	4.55609	10.1063	13.9729	22.3198
74.5	2.8674	4.272	10.1918	14.3289	21.5243	3.0101	4.56131	10.1173	13.9819	22.3238
74.6	2.8766	4.2813	10.2041	14.3422	21.5319	3.01388	4.56653	10.1282	13.9909	22.3278
74.7	2.8863	4.2897	10.2193	14.3581	21.5439	3.01765	4.57174	10.1391	13.9999	22.3318
74.8	2.8927	4.2968	10.2343	14.3669	21.5555	3.02143	4.57695	10.1501	14.0088	22.3357
74.9	2.9028	4.3088	10.2459	14.377	21.5668	3.0252	4.58216	10.161	14.0177	22.3397
75	2.9109	4.3178	10.2583	14.3841	21.5775	3.02898	4.58737	10.1719	14.0266	22.3436
75.1	2.9181	4.3268	10.2654	14.3925	21.582	3.03275	4.59257	10.1828	14.0355	22.3474
75.2	2.9213	4.3295	10.2783	14.4056	21.5945	3.03653	4.59777	10.1937	14.0443	22.3513
75.3	2.9303	4.3355	10.2925	14.4139	21.5999	3.0403	4.60297	10.2046	14.0531	22.3551
75.4	2.9372	4.345	10.3007	14.4227	21.6058	3.04407	4.60817	10.2154	14.0619	22.3589
75.5	2.9392	4.351	10.3095	14.4327	21.6082	3.04784	4.61336	10.2263	14.0707	22.3627
75.6	2.942	4.3602	10.3152	14.4418	21.6118	3.05161	4.61855	10.2372	14.0795	22.3664
75.7	2.9425	4.3677	10.3245	14.4522	21.6274	3.05538	4.62374	10.248	14.0882	22.3702
75.8	2.946	4.3709	10.3345	14.4661	21.6375	3.05915	4.62893	10.2589	14.0969	22.3739
75.9	2.9511	4.3775	10.3463	14.4751	21.6418	3.06292	4.63411	10.2697	14.1056	22.3775
76	2.9553	4.3836	10.3559	14.482	21.6488	3.06669	4.63929	10.2806	14.1143	22.3812
76.1	2.9591	4.3867	10.3686	14.492	21.6596	3.07045	4.64447	10.2914	14.1229	22.3848
76.2	2.9627	4.3911	10.3814	14.5066	21.6709	3.07422	4.64965	10.3022	14.1316	22.3885
76.3	2.9661	4.3997	10.3992	14.517	21.6748	3.07799	4.65482	10.313	14.1402	22.392
76.4	2.9755	4.4076	10.4091	14.5297	21.6806	3.08175	4.65999	10.3238	14.1488	22.3956
76.5	2.9821	4.4123	10.4239	14.5357	21.6868	3.08551	4.66516	10.3346	14.1573	22.3992
76.6	2.9929	4.4232	10.4312	14.546	21.6989	3.08928	4.67033	10.3454	14.1659	22.4027
76.7	2.9966	4.4251	10.4434	14.5572	21.7086	3.09304	4.67549	10.3562	14.1744	22.4062
76.8	2.9988	4.4308	10.45	14.5663	21.7145	3.0968	4.68066	10.367	14.1829	22.4097
76.9	3.0012	4.4359	10.4621	14.5774	21.7199	3.10056	4.68582	10.3777	14.1914	22.4131
77	3.0095	4.4423	10.4708	14.5899	21.7247	3.10432	4.69097	10.3885	14.1998	22.4166
77.1	3.0138	4.4491	10.4796	14.6051	21.7329	3.10808	4.69613	10.3992	14.2083	22.42
77.2	3.0158	4.4534	10.4919	14.6172	21.7294	3.11184	4.70128	10.41	14.2167	22.4234
77.3	3.0251	4.4596	10.4983	14.6286	21.7273	3.1156	4.70643	10.4207	14.2251	22.4267
77.4	3.0274	4.461	10.5089	14.6407	21.7293	3.11935	4.71158	10.4314	14.2335	22.4301
77.5	3.0296	4.4682	10.5149	14.6511	21.7368	3.12311	4.71672	10.4422	14.2418	22.4334
77.6	3.032	4.4741	10.5198	14.6628	21.7407	3.12686	4.72186	10.4529	14.2502	22.4367
77.7	3.0359	4.4786	10.5286	14.6727	21.741	3.13062	4.727	10.4636	14.2585	22.44
77.8	3.0415	4.4793	10.5412	14.678	21.7464	3.13437	4.73214	10.4743	14.2668	22.4433
77.9	3.0476	4.4856	10.5509	14.6871	21.7498	3.13813	4.73727	10.485	14.2751	22.4465
78	3.0507	4.4961	10.563	14.6932	21.7539	3.14188	4.74241	10.4956	14.2833	22.4497
78.1	3.0549	4.5028	10.5697	14.7016	21.7606	3.14563	4.74754	10.5063	14.2916	22.453
78.2	3.0555	4.5027	10.5788	14.7115	21.7568	3.14938	4.75266	10.517	14.2998	22.4561
78.3	3.0616	4.5048	10.5856	14.721	21.7607	3.15313	4.75779	10.5277	14.308	22.4593
78.4	3.0627	4.5051	10.5953	14.7327	21.7658	3.15688	4.76291	10.5383	14.3161	22.4624
78.5	3.0665	4.5042	10.6035	14.7469	21.7762	3.16063	4.76803	10.549	14.3243	22.4656
78.6	3.0662	4.5052	10.6143	14.7559	21.7793	3.16438	4.77315	10.5596	14.3324	22.4687
78.7	3.0692	4.5115	10.6235	14.7676	21.7814	3.16813	4.77826	10.5702	14.3405	22.4718
78.8	3.0705	4.5106	10.6377	14.7758	21.7879	3.17187	4.78338	10.5808	14.3486	22.4748
78.9	3.08	4.5169	10.653	14.7859	21.7885	3.17562	4.78849	10.5915	14.3567	22.4779
79	3.0855	4.5211	10.6625	14.7984	21.7925	3.17936	4.79359	10.6021	14.3647	22.4809
79.1	3.0883	4.5233	10.6759	14.8046	21.7961	3.18311	4.7987	10.6127	14.3728	22.4839
79.2	3.0972	4.5327	10.6842	14.8098	21.7973	3.18685	4.8038	10.6233	14.3808	22.4869
79.3	3.1032	4.5359	10.6902	14.8222	21.8039	3.19059	4.8089	10.6338	14.3888	22.4899
79.4	3.1046	4.5372	10.7019	14.8323	21.7986	3.19434	4.814	10.6444	14.3967	22.4928
79.5	3.1086	4.5423	10.7097	14.8412	21.8005	3.19808	4.8191	10.655	14.4047	22.4957
79.6	3.1129	4.5435	10.7252	14.8489	21.8011	3.20182	4.82419	10.6656	14.4126	22.4987
79.7	3.1189	4.5471	10.7375	14.8574	21.8048	3.20556	4.82928	10.6761	14.4205	22.5016
79.8	3.1221	4.5453	10.7469	14.8638	21.8017	3.2093	4.83437	10.6867	14.4284	22.5044
79.9	3.1224	4.5502	10.7552	14.8763	21.7989	3.21303	4.83945	10.6972	14.4363	22.5073
80	3.1238	4.5481	10.7663	14.889	21.8006	3.21677	4.84454	10.7077	14.4441	22.5101
80.1	3.1267	4.5514	10.7763	14.9018	21.8048	3.22051	4.84962	10.7183	14.452	22.513
80.2	3.1309	4.5534	10.7841	14.9128	21.8054	3.22424	4.8547	10.7288	14.4598	22.5158
80.3	3.1347	4.5526	10.791	14.9229	21.8069	3.22798	4.85977	10.7393	14.4676	22.5185
80.4	3.1371	4.5514	10.7966	14.9291	21.8006	3.23171	4.86484	10.7498	14.4753	22.5213
80.5	3.1388	4.5519	10.8025	14.9392	21.7969	3.23545	4.86992	10.7603	14.4831	22.5241
80.6	3.1399	4.5497	10.8131	14.9465	21.8026	3.23918	4.87498	10.7708	14.4908	22.5268
80.7	3.1427	4.5499	10.8227	14.9552	21.8096	3.24291	4.88005	10.7813	14.4985	22.5295
80.8	3.1421	4.5508	10.8284	14.9609	21.8061	3.24664	4.88511	10.7917	14.5062	22.5322
80.9	3.1438	4.5537	10.8311	14.9701	21.8051	3.25038	4.89017	10.8022	14.5139	22.5349
81	3.1428	4.5549	10.8374	14.981	21.8105	3.25411	4.89523	10.8127	14.5215	22.5376
81.1	3.1459	4.5548	10.8494	14.9913	21.8141	3.25783	4.90029	10.8231	14.5292	22.5402
81.2	3.1531	4.5591	10.8607	15.0005	21.8144	3.26156	4.90534	10.8335	14.5368	22.5428
81.3	3.1577	4.561	10.8687	15.0078	21.8204	3.26529	4.91039	10.844	14.5444	22.5454
81.4	3.1571	4.5632	10.8735	15.0165	21.827	3.26902	4.91544	10.8544	14.552	22.548
81.5	3.1575	4.5619	10.8794	15.0254	21.8269	3.27274	4.92049	10.8648	14.5595	22.5506
81.6	3.1632	4.5634	10.8897	15.0313	21.8293	3.27647	4.92553	10.8752	14.567	22.5532
81.7	3.1664	4.562	10.8993	15.0381	21.8283	3.2802	4.93057	10.8856	14.5746	22.5557
81.8	3.1693	4.5564	10.9082	15.0455	21.8297	3.28392	4.93561	10.896	14.5821	22.5583
81.9	3.1731	4.5586	10.9187	15.0462	21.8306	3.28764	4.94065	10.9064	14.5895	22.5608
82	3.1775	4.5649	10.924	15.0558	21.838	3.29137	4.94568	10.9168	14.597	22.5633
82.1	3.1781	4.5674	10.936	15.0671	21.8445	3.29509	4.95072	10.9272	14.6044	22.5658
82.2	3.1862	4.5712	10.9459	15.0826	21.8516	3.29881	4.95574	10.9376	14.6119	22.5682
82.3	3.1892	4.5756	10.9564	15.0872	21.8535	3.30253	4.96077	10.9479	14.6193	22.5707
82.4	3.1968	4.5796	10.9615	15.0936	21.8493	3.30625	4.9658	10.9583	14.6266	22.5731
82.5	3.1955	4.5778	10.9707	15.0967	21.8407	3.30997	4.97082	10.9686	14.634	22.5755
82.6	3.1934	4.5763	10.9793	15.1054	21.8448	3.31368	4.97584	10.979	14.6413	22.5779
82.7	3.1907	4.5732	10.9869	15.1156	21.848	3.3174	4.98085	10.9893	14.6487	22.5803
82.8	3.1938	4.5772	11.0036	15.1262	21.8525	3.32112	4.98587	10.9996	14.656	22.5827
82.9	3.2026	4.5873	11.0113	15.1358	21.8548	3.32483	4.99088	11.0099	14.6633	22.5851
83	3.2128	4.5937	11.0238	15.1431	21.8563	3.32855	4.99589	11.0202	14.6705	22.5874
83.1	3.2153	4.5985	11.0313	15.1515	21.8616	3.33226	5.0009	11.0305	14.6778	22.5897
83.2	3.218	4.598	11.0393	15.1591	21.8598	3.33598	5.0059	11.0408	14.685	22.592
83.3	3.2263	4.5985	11.0495	15.1664	21.8645	3.33969	5.0109	11.0511	14.6922	22.5943
83.4	3.2322	4.601	11.06	15.1717	21.8697	3.3434	5.0159	11.0614	14.6994	22.5966
83.5	3.2396	4.6057	11.0719	15.1771	21.8722	3.34711	5.0209	11.0717	14.7066	22.5989
83.6	3.2437	4.6102	11.084	15.1861	21.8833	3.35082	5.0259	11.0819	14.7137	22.6011
83.7	3.2485	4.6139	11.0954	15.1924	21.8889	3.35453	5.03089	11.0922	14.7209	22.6034
83.8	3.2556	4.6176	11.1036	15.1975	21.8921	3.35824	5.03588	11.1024	14.728	22.6056
83.9	3.2582	4.6196	11.1138	15.2033	21.8902	3.36195	5.04087	11.1127	14.7351	22.6078
84	3.2623	4.6175	11.1182	15.2088	21.8827	3.36566	5.04585	11.1229	14.7422	22.61
84.1	3.2638	4.613	11.1231	15.2148	21.883	3.36937	5.05083	11.1331	14.7492	22.6122
84.2	3.2648	4.6154	11.1291	15.2239	21.8908	3.37307	5.05581	11.1433	14.7563	22.6144
84.3	3.2647	4.6171	11.1396	15.2357	21.9019	3.37678	5.06079	11.1536	14.7633	22.6165
84.4	3.2679	4.6214	11.1518	15.2421	21.908	3.38048	5.06577	11.1638	14.7703	22.6187
84.5	3.2736	4.6292	11.1619	15.2523	21.9114	3.38419	5.07074	11.174	14.7773	22.6208
84.6	3.272	4.635	11.1733	15.2631	21.9177	3.38789	5.07571	11.1841	14.7843	22.6229
84.7	3.2797	4.6431	11.1883	15.2718	21.9281	3.39159	5.08068	11.1943	14.7912	22.625
84.8	3.2877	4.6525	11.2023	15.2816	21.9367	3.39529	5.08565	11.2045	14.7982	22.6271
84.9	3.292	4.659	11.2107	15.2885	21.9422	3.399	5.09061	11.2147	14.8051	22.6292
85	3.2958	4.6626	11.2124	15.2961	21.9467	3.4027	5.09557	11.2248	14.812	22.6312
85.1	3.2974	4.6655	11.2159	15.3043	21.949	3.40639	5.10053	11.235	14.8189	22.6333
85.2	3.3013	4.668	11.2235	15.3167	21.9492	3.41009	5.10548	11.2451	14.8257	22.6353
85.3	3.3057	4.6696	11.2316	15.3264	21.9458	3.41379	5.11044	11.2552	14.8326	22.6373
85.4	3.3099	4.6752	11.2381	15.3349	21.9494	3.41749	5.11539	11.2654	14.8394	22.6393
85.5	3.3139	4.6769	11.2497	15.3423	21.9592	3.42119	5.12034	11.2755	14.8462	22.6413
85.6	3.3191	4.6766	11.2597	15.3571	21.9696	3.42488	5.12528	11.2856	14.853	22.6433
85.7	3.3263	4.6847	11.2672	15.3659	21.9744	3.42858	5.13023	11.2957	14.8598	22.6453
85.8	3.3309	4.6934	11.2741	15.3775	21.9818	3.43227	5.13517	11.3058	14.8665	22.6472
85.9	3.335	4.7014	11.2858	15.3812	21.988	3.43596	5.14011	11.3159	14.8732	22.6492
86	3.3392	4.7066	11.2915	15.385	21.9884	3.43966	5.14504	11.326	14.88	22.6511
86.1	3.3443	4.7123	11.2999	15.3893	21.9895	3.44335	5.14998	11.3361	14.8867	22.653
86.2	3.3479	4.7102	11.3084	15.3955	22.0006	3.44704	5.15491	11.3461	14.8933	22.6549
86.3	3.3523	4.7128	11.3227	15.3976	22.0064	3.45073	5.15984	11.3562	14.9	22.6568
86.4	3.3576	4.7186	11.3312	15.4016	22.0149	3.45442	5.16476	11.3662	14.9067	22.6587
86.5	3.3605	4.719	11.3414	15.4103	22.0167	3.45811	5.16969	11.3763	14.9133	22.6606
86.6	3.3651	4.7233	11.3483	15.4161	22.0227	3.4618	5.17461	11.3863	14.9199	22.6624
86.7	3.372	4.7308	11.353	15.423	22.0284	3.46548	5.17953	11.3963	14.9265	22.6643
86.8	3.373	4.7332	11.3608	15.4314	22.0355	3.46917	5.18445	11.4064	14.9331	22.6661
86.9	3.3796	4.7361	11.3684	15.4412	22.0456	3.47286	5.18936	11.4164	14.9396	22.6679
87	3.3856	4.7402	11.3814	15.4514	22.0545	3.47654	5.19427	11.4264	14.9462	22.6697
87.1	3.3915	4.7453	11.3937	15.4566	22.0625	3.48023	5.19918	11.4364	14.9527	22.6715
87.2	3.3955	4.7568	11.3997	15.4672	22.0674	3.48391	5.20409	11.4464	14.9592	22.6733
87.3	3.3951	4.759	11.4091	15.4732	22.0693	3.48759	5.20899	11.4564	14.9657	22.6751
87.4	3.3993	4.7646	11.4167	15.4777	22.0754	3.49128	5.2139	11.4664	14.9722	22.6768
87.5	3.403	4.7682	11.4264	15.485	22.0751	3.49496	5.2188	11.4763	14.9786	22.6786
87.6	3.4051	4.772	11.4375	15.4896	22.0816	3.49864	5.22369	11.4863	14.985	22.6803
87.7	3.4054	4.7727	11.444	15.5015	22.0826	3.50232	5.22859	11.4962	14.9915	22.682
87.8	3.4069	4.778	11.457	15.5127	22.0829	3.506	5.23348	11.5062	14.9979	22.6838
87.9	3.4131	4.7865	11.4674	15.5224	22.0904	3.50968	5.23837	11.5161	15.0043	22.6855
88	3.4146	4.7923	11.4756	15.5339	22.0943	3.51335	5.24326	11.5261	15.0106	22.6872
88.1	3.4167	4.7949	11.4847	15.5405	22.0954	3.51703	5.24814	11.536	15.017	22.6888
88.2	3.4225	4.7974	11.4907	15.548	22.1008	3.52071	5.25303	11.5459	15.0233	22.6905
88.3	3.4237	4.7997	11.5032	15.5498	22.1027	3.52438	5.25791	11.5558	15.0296	22.6922
88.4	3.4311	4.8039	11.508	15.5592	22.1109	3.52806	5.26279	11.5657	15.0359	22.6938
88.5	3.4332	4.8082	11.5189	15.5662	22.1165	3.53173	5.26766	11.5756	15.0422	22.6955
88.6	3.4415	4.8164	11.5271	15.5773	22.1206	3.53541	5.27253	11.5855	15.0485	22.6971
88.7	3.4476	4.8248	11.5378	15.5892	22.1259	3.53908	5.2774	11.5954	15.0547	22.6987
88.8	3.4529	4.8276	11.5476	15.5985	22.1259	3.54275	5.28227	11.6053	15.061	22.7003
88.9	3.459	4.8338	11.5581	15.6036	22.1231	3.54642	5.28714	11.6151	15.0672	22.7019
89	3.4604	4.8352	11.5662	15.6127	22.128	3.55009	5.292	11.625	15.0734	22.7035
89.1	3.4591	4.8349	11.5791	15.6233	22.1374	3.55376	5.29686	11.6348	15.0795	22.7051
89.2	3.4669	4.8415	11.5939	15.6326	22.1473	3.55743	5.30172	11.6447	15.0857	22.7067
89.3	3.474	4.8513	11.6046	15.6379	22.1507	3.5611	5.30658	11.6545	15.0919	22.7082
89.4	3.477	4.8582	11.6091	15.6453	22.1486	3.56477	5.31143	11.6643	15.098	22.7098
89.5	3.4742	4.8581	11.6169	15.6492	22.1452	3.56843	5.31628	11.6742	15.1041	22.7113
89.6	3.4746	4.8664	11.6215	15.6593	22.1513	3.5721	5.32113	11.684	15.1102	22.7128
89.7	3.4758	4.8666	11.6305	15.6666	22.1518	3.57576	5.32598	11.6938	15.1163	22.7143
89.8	3.4772	4.8717	11.639	15.6716	22.1523	3.57943	5.33082	11.7036	15.1224	22.7158
89.9	3.481	4.88	11.6434	15.6785	22.1571	3.58309	5.33566	11.7134	15.1284	22.7173
90	3.4842	4.8859	11.6535	15.689	22.1625	3.58675	5.3405	11.7231	15.1344	22.7188
90.1	3.4843	4.8905	11.6666	15.6975	22.1697	3.59042	5.34534	11.7329	15.1405	22.7203
90.2	3.4884	4.8987	11.6758	15.7088	22.1853	3.59408	5.35017	11.7427	15.1465	22.7218
90.3	3.4934	4.9011	11.6885	15.7153	22.1952	3.59774	5.35501	11.7524	15.1524	22.7232
90.4	3.5002	4.9116	11.698	15.7227	22.2014	3.6014	5.35984	11.7622	15.1584	22.7247
90.5	3.5024	4.9204	11.7067	15.73	22.206	3.60506	5.36466	11.7719	15.1644	22.7261
90.6	3.5064	4.9221	11.7164	15.7377	22.2167	3.60872	5.36949	11.7817	15.1703	22.7275
90.7	3.5124	4.9279	11.7281	15.7391	22.2207	3.61237	5.37431	11.7914	15.1762	22.729
90.8	3.5153	4.9324	11.7364	15.7417	22.2231	3.61603	5.37913	11.8011	15.1821	22.7304
90.9	3.5144	4.933	11.7393	15.7408	22.2213	3.61969	5.38395	11.8109	15.188	22.7318
91	3.5148	4.9378	11.7438	15.7489	22.2262	3.62334	5.38876	11.8206	15.1939	22.7332
91.1	3.5139	4.9419	11.7579	15.7575	22.2322	3.627	5.39357	11.8303	15.1997	22.7345
91.2	3.5165	4.9466	11.7719	15.7631	22.237	3.63065	5.39838	11.84	15.2056	22.7359
91.3	3.5216	4.9524	11.7792	15.7681	22.2389	3.6343	5.40319	11.8496	15.2114	22.7373
91.4	3.5225	4.9559	11.7877	15.7735	22.244	3.63796	5.408	11.8593	15.2172	22.7386
91.5	3.5215	4.9586	11.7955	15.7799	22.2479	3.64161	5.4128	11.869	15.223	22.74
91.6	3.524	4.9655	11.8033	15.7843	22.2491	3.64526	5.4176	11.8787	15.2287	22.7413
91.7	3.5233	4.9767	11.8133	15.7824	22.2482	3.64891	5.4224	11.8883	15.2345	22.7427
91.8	3.5248	4.9816	11.8225	15.7889	22.25	3.65256	5.42719	11.898	15.2402	22.744
91.9	3.5237	4.9811	11.8308	15.7894	22.2549	3.65621	5.43199	11.9076	15.246	22.7453
92	3.5216	4.98	11.8359	15.7996	22.2569	3.65986	5.43678	11.9172	15.2517	22.7466
92.1	3.5222	4.9839	11.8488	15.8054	22.2671	3.6635	5.44157	11.9269	15.2574	22.7479
92.2	3.5257	4.9913	11.8591	15.8177	22.2806	3.66715	5.44635	11.9365	15.2631	22.7492
92.3	3.53	4.9993	11.8732	15.8284	22.2868	3.6708	5.45114	11.9461	15.2687	22.7505
92.4	3.5366	5.0134	11.8816	15.8386	22.2955	3.67444	5.45592	11.9557	15.2744	22.7517
92.5	3.5407	5.0201	11.8936	15.849	22.3074	3.67808	5.4607	11.9653	15.28	22.753
92.6	3.5453	5.0299	11.9073	15.8543	22.3144	3.68173	5.46547	11.9749	15.2856	22.7542
92.7	3.5528	5.0378	11.9189	15.8604	22.3258	3.68537	5.47025	11.9845	15.2912	22.7555
92.8	3.5573	5.0429	11.9301	15.8661	22.333	3.68901	5.47502	11.994	15.2968	22.7567
92.9	3.5637	5.0507	11.9438	15.8719	22.3364	3.69265	5.47979	12.0036	15.3024	22.758
93	3.5668	5.0598	11.9538	15.8752	22.3393	3.6963	5.48455	12.0132	15.3079	22.7592
93.1	3.5709	5.0624	11.9601	15.8767	22.3435	3.69994	5.48932	12.0227	15.3135	22.7604
93.2	3.5716	5.0631	11.9664	15.8853	22.3507	3.70357	5.49408	12.0322	15.319	22.7616
93.3	3.5714	5.0604	11.978	15.8911	22.3605	3.70721	5.49884	12.0418	15.3245	22.7628
93.4	3.5768	5.0676	11.9882	15.8964	22.3679	3.71085	5.5036	12.0513	15.33	22.764
93.5	3.5801	5.0755	11.9961	15.902	22.3694	3.71449	5.50835	12.0608	15.3355	22.7652
93.6	3.5854	5.0822	12.0041	15.9074	22.3725	3.71812	5.5131	12.0704	15.3409	22.7663
93.7	3.5907	5.0852	12.014	15.9146	22.3778	3.72176	5.51785	12.0799	15.3464	22.7675
93.8	3.5941	5.0917	12.0253	15.9202	22.3823	3.72539	5.5226	12.0894	15.3518	22.7687
93.9	3.5955	5.0964	12.0377	15.9251	22.3979	3.72903	5.52735	12.0988	15.3572	22.7698
94	3.6012	5.1047	12.0483	15.933	22.4056	3.73266	5.53209	12.1083	15.3626	22.771
94.1	3.6078	5.1121	12.0602	15.9401	22.4095	3.73629	5.53683	12.1178	15.368	22.7721
94.2	3.6162	5.1243	12.0733	15.9441	22.4151	3.73992	5.54157	12.1273	15.3734	22.7732
94.3	3.6241	5.1352	12.0843	15.9452	22.4116	3.74356	5.5463	12.1367	15.3787	22.7743
94.4	3.6258	5.1391	12.0872	15.9509	22.416	3.74719	5.55103	12.1462	15.3841	22.7754
94.5	3.6229	5.1405	12.0942	15.9571	22.4228	3.75081	5.55576	12.1556	15.3894	22.7766
94.6	3.6266	5.1433	12.1025	15.9643	22.4318	3.75444	5.56049	12.1651	15.3947	22.7777
94.7	3.6259	5.1473	12.1086	15.9706	22.4452	3.75807	5.56522	12.1745	15.4	22.7787
94.8	3.6275	5.1513	12.1199	15.9757	22.4493	3.7617	5.56994	12.1839	15.4053	22.7798
94.9	3.6353	5.1605	12.1279	15.9798	22.45	3.76533	5.57466	12.1934	15.4106	22.7809
95	3.6385	5.1659	12.1359	15.9857	22.4563	3.76895	5.57938	12.2028	15.4158	22.782
95.1	3.6428	5.1695	12.1418	15.9916	22.4576	3.77258	5.5841	12.2122	15.4211	22.783
95.2	3.6441	5.1737	12.1507	15.9938	22.4552	3.7762	5.58881	12.2216	15.4263	22.7841
95.3	3.6437	5.1747	12.1582	16.0024	22.4583	3.77982	5.59352	12.2309	15.4315	22.7851
95.4	3.6432	5.1782	12.1691	16.0109	22.4652	3.78345	5.59823	12.2403	15.4367	22.7862
95.5	3.6495	5.1867	12.1832	16.0139	22.4718	3.78707	5.60294	12.2497	15.4419	22.7872
95.6	3.6563	5.1997	12.1933	16.0206	22.4785	3.79069	5.60764	12.2591	15.447	22.7882
95.7	3.6587	5.201	12.2054	16.0196	22.4755	3.79431	5.61234	12.2684	15.4522	22.7893
95.8	3.659	5.2043	12.2127	16.0242	22.4812	3.79793	5.61704	12.2778	15.4573	22.7903
95.9	3.6586	5.2001	12.2187	16.0299	22.4891	3.80155	5.62174	12.2871	15.4624	22.7913
96	3.6603	5.198	12.2308	16.0381	22.4947	3.80517	5.62643	12.2965	15.4675	22.7923
96.1	3.662	5.2029	12.2427	16.0464	22.4999	3.80878	5.63113	12.3058	15.4726	22.7933
96.2	3.6675	5.211	12.2525	16.0516	22.5004	3.8124	5.63582	12.3151	15.4777	22.7943
96.3	3.6713	5.2189	12.2629	16.0512	22.4972	3.81602	5.6405	12.3244	15.4828	22.7953
96.4	3.6729	5.2223	12.2721	16.0528	22.4994	3.81963	5.64519	12.3337	15.4878	22.7962
96.5	3.6762	5.2223	12.2794	16.0556	22.5003	3.82325	5.64987	12.343	15.4929	22.7972
96.6	3.6753	5.2218	12.2854	16.0616	22.5061	3.82686	5.65455	12.3523	15.4979	22.7982
96.7	3.6744	5.2249	12.2936	16.0642	22.51	3.83047	5.65923	12.3616	15.5029	22.7991
96.8	3.6781	5.2285	12.303	16.0722	22.5137	3.83409	5.6639	12.3709	15.5079	22.8001
96.9	3.6804	5.2333	12.3163	16.0789	22.5237	3.8377	5.66858	12.3801	15.5128	22.801
97	3.6874	5.2421	12.3298	16.0867	22.5319	3.84131	5.67325	12.3894	15.5178	22.802
97.1	3.694	5.2497	12.341	16.0928	22.535	3.84492	5.67792	12.3986	15.5228	22.8029
97.2	3.6989	5.2569	12.3513	16.0963	22.5391	3.84853	5.68258	12.4079	15.5277	22.8038
97.3	3.7057	5.2614	12.3623	16.1015	22.5418	3.85214	5.68725	12.4171	15.5326	22.8047
97.4	3.7111	5.2703	12.3728	16.1052	22.5474	3.85574	5.69191	12.4264	15.5375	22.8056
97.5	3.7139	5.2754	12.3845	16.1094	22.5458	3.85935	5.69656	12.4356	15.5424	22.8066
97.6	3.7197	5.281	12.3942	16.11	22.5437	3.86296	5.70122	12.4448	15.5473	22.8075
97.7	3.7199	5.2818	12.4033	16.1164	22.5464	3.86656	5.70588	12.454	15.5522	22.8083
97.8	3.7236	5.282	12.4105	16.1256	22.5525	3.87017	5.71053	12.4632	15.557	22.8092
97.9	3.7289	5.2862	12.4193	16.127	22.5564	3.87377	5.71518	12.4724	15.5619	22.8101
98	3.7359	5.2941	12.4283	16.131	22.5616	3.87738	5.71982	12.4816	15.5667	22.811
98.1	3.741	5.3023	12.439	16.1351	22.5699	3.88098	5.72447	12.4908	15.5715	22.8119
98.2	3.7474	5.3095	12.4526	16.1391	22.5708	3.88458	5.72911	12.4999	15.5763	22.8127
98.3	3.7533	5.3174	12.4611	16.1393	22.5654	3.88818	5.73375	12.5091	15.5811	22.8136
98.4	3.7566	5.3248	12.463	16.1382	22.5634	3.89178	5.73838	12.5183	15.5858	22.8145
98.5	3.7541	5.3242	12.4622	16.14	22.5636	3.89538	5.74302	12.5274	15.5906	22.8153
98.6	3.7518	5.3239	12.4659	16.1428	22.5612	3.89898	5.74765	12.5366	15.5953	22.8161
98.7	3.7533	5.3282	12.471	16.1493	22.5646	3.90258	5.75228	12.5457	15.6001	22.817
98.8	3.7542	5.3306	12.4812	16.1556	22.5699	3.90618	5.75691	12.5548	15.6048	22.8178
98.9	3.7561	5.3371	12.4895	16.163	22.5771	3.90977	5.76153	12.5639	15.6095	22.8186
99	3.7597	5.3409	12.4947	16.1696	22.5803	3.91337	5.76616	12.5731	15.6142	22.8195
99.1	3.7632	5.3448	12.5035	16.1749	22.5788	3.91696	5.77078	12.5822	15.6188	22.8203
99.2	3.7672	5.351	12.5111	16.1831	22.5799	3.92056	5.7754	12.5913	15.6235	22.8211
99.3	3.7697	5.3567	12.5207	16.1871	22.5848	3.92415	5.78001	12.6003	15.6282	22.8219
99.4	3.7744	5.3643	12.5282	16.1903	22.5835	3.92775	5.78462	12.6094	15.6328	22.8227
99.5	3.7788	5.3684	12.5318	16.1984	22.5859	3.93134	5.78923	12.6185	15.6374	22.8235
99.6	3.7828	5.3661	12.5427	16.2047	22.5838	3.93493	5.79384	12.6276	15.642	22.8243
99.7	3.7857	5.3691	12.5483	16.211	22.5866	3.93852	5.79845	12.6366	15.6466	22.8251
99.8	3.7873	5.3776	12.5522	16.2203	22.597	3.94211	5.80305	12.6457	15.6512	22.8258
99.9	3.7925	5.384	12.5604	16.2216	22.6005	3.9457	5.80765	12.6547	15.6558	22.8266
100	3.8025	5.3899	12.5675	16.2241	22.6003	3.94929	5.81225	12.6638	15.6603	22.8274
100.1	3.8049	5.3914	12.5733	16.2271	22.599	3.95288	5.81685	12.6728	15.6649	22.8281
100.2	3.8044	5.3899	12.5778	16.2306	22.5993	3.95646	5.82144	12.6818	15.6694	22.8289
100.3	3.8046	5.3867	12.581	16.236	22.6028	3.96005	5.82603	12.6908	15.6739	22.8297
100.4	3.8069	5.3814	12.5875	16.2432	22.6091	3.96363	5.83062	12.6998	15.6784	22.8304
100.5	3.8085	5.3824	12.6004	16.2468	22.6115	3.96722	5.83521	12.7089	15.6829	22.8312
100.6	3.8135	5.3876	12.6098	16.2478	22.6095	3.9708	5.8398	12.7178	15.6874	22.8319
100.7	3.8133	5.3887	12.6144	16.2468	22.6086	3.97439	5.84438	12.7268	15.6918	22.8326
100.8	3.8142	5.3834	12.6231	16.2461	22.6064	3.97797	5.84896	12.7358	15.6963	22.8334
100.9	3.8152	5.3808	12.6292	16.2479	22.6077	3.98155	5.85354	12.7448	15.7007	22.8341
101	3.8142	5.3811	12.6346	16.2514	22.6099	3.98513	5.85811	12.7537	15.7052	22.8348
101.1	3.814	5.3821	12.644	16.2519	22.6109	3.98871	5.86268	12.7627	15.7096	22.8355
101.2	3.8153	5.3862	12.6503	16.2572	22.6137	3.99229	5.86725	12.7717	15.714	22.8362
101.3	3.817	5.3907	12.6587	16.2639	22.6186	3.99587	5.87182	12.7806	15.7183	22.8369
101.4	3.8203	5.4004	12.6704	16.2617	22.6153	3.99945	5.87639	12.7895	15.7227	22.8376
101.5	3.8256	5.4062	12.682	16.2618	22.6158	4.00303	5.88095	12.7985	15.7271	22.8383
101.6	3.8267	5.4098	12.6886	16.2647	22.6155	4.0066	5.88551	12.8074	15.7314	22.839
101.7	3.8275	5.4094	12.6936	16.2649	22.6163	4.01018	5.89007	12.8163	15.7358	22.8397
101.8	3.8276	5.4094	12.7014	16.2683	22.6234	4.01375	5.89463	12.8252	15.7401	22.8404
101.9	3.834	5.4125	12.7068	16.2758	22.6289	4.01733	5.89918	12.8341	15.7444	22.8411
102	3.8365	5.4176	12.7166	16.2822	22.6319	4.0209	5.90373	12.843	15.7487	22.8417
102.1	3.835	5.4221	12.7236	16.2864	22.6372	4.02448	5.90828	12.8519	15.753	22.8424
102.2	3.8364	5.4209	12.7314	16.2881	22.6381	4.02805	5.91283	12.8607	15.7573	22.8431
102.3	3.8403	5.4227	12.7379	16.293	22.6461	4.03162	5.91737	12.8696	15.7615	22.8437
102.4	3.8452	5.4244	12.7495	16.3039	22.6591	4.03519	5.92191	12.8785	15.7658	22.8444
102.5	3.8514	5.4284	12.7583	16.3096	22.6672	4.03876	5.92645	12.8873	15.77	22.845
102.6	3.8576	5.4347	12.767	16.3139	22.6703	4.04233	5.93099	12.8962	15.7742	22.8457
102.7	3.8635	5.4408	12.7755	16.3193	22.67	4.0459	5.93552	12.905	15.7784	22.8463
102.8	3.8657	5.4467	12.784	16.3274	22.6745	4.04947	5.94006	12.9138	15.7826	22.847
102.9	3.8681	5.4532	12.7921	16.3233	22.6688	4.05303	5.94459	12.9227	15.7868	22.8476
103	3.8755	5.4599	12.79	16.3249	22.6655	4.0566	5.94911	12.9315	15.791	22.8482
103.1	3.8732	5.4518	12.7949	16.3241	22.6614	4.06016	5.95364	12.9403	15.7952	22.8488
103.2	3.8752	5.451	12.8035	16.3258	22.6641	4.06373	5.95816	12.9491	15.7993	22.8495
103.3	3.8791	5.4506	12.8117	16.3292	22.6677	4.06729	5.96268	12.9579	15.8034	22.8501
103.4	3.8849	5.4547	12.8206	16.3304	22.6709	4.07086	5.9672	12.9667	15.8076	22.8507
103.5	3.8868	5.4536	12.8287	16.3402	22.6773	4.07442	5.97172	12.9755	15.8117	22.8513
103.6	3.8896	5.4557	12.8362	16.3494	22.6894	4.07798	5.97623	12.9842	15.8158	22.8519
103.7	3.8949	5.4602	12.8473	16.3596	22.6933	4.08154	5.98074	12.993	15.8199	22.8525
103.8	3.904	5.4704	12.8575	16.3623	22.6903	4.0851	5.98525	13.0018	15.824	22.8531
103.9	3.9077	5.4746	12.8643	16.3625	22.6932	4.08866	5.98976	13.0105	15.828	22.8537
104	3.9052	5.475	12.8737	16.3668	22.698	4.09222	5.99426	13.0193	15.8321	22.8543
104.1	3.9072	5.4741	12.8864	16.3721	22.6999	4.09578	5.99876	13.028	15.8361	22.8549
104.2	3.9131	5.4774	12.8941	16.378	22.7048	4.09934	6.00326	13.0367	15.8401	22.8555
104.3	3.9153	5.4786	12.9044	16.3805	22.7127	4.10289	6.00776	13.0454	15.8442	22.856
104.4	3.9185	5.481	12.9148	16.3842	22.7158	4.10645	6.01225	13.0542	15.8482	22.8566
104.5	3.9206	5.48	12.9258	16.3904	22.7196	4.11	6.01674	13.0629	15.8522	22.8572
104.6	3.9258	5.4827	12.9438	16.3966	22.7251	4.11356	6.02123	13.0716	15.8561	22.8577
104.7	3.9356	5.4895	12.9581	16.4019	22.73	4.11711	6.02572	13.0803	15.8601	22.8583
104.8	3.9404	5.4931	12.9703	16.4046	22.7346	4.12066	6.03021	13.0889	15.8641	22.8589
104.9	3.9405	5.4999	12.9794	16.4105	22.7391	4.12422	6.03469	13.0976	15.868	22.8594
105	3.9438	5.5022	12.9938	16.4099	22.7426	4.12777	6.03917	13.1063	15.872	22.86
105.1	3.9491	5.5081	13.0039	16.4059	22.7421	4.13132	6.04365	13.115	15.8759	22.8605
105.2	3.9518	5.5101	13.0147	16.4073	22.749	4.13487	6.04812	13.1236	15.8798	22.8611
105.3	3.9518	5.5145	13.0283	16.4113	22.757	4.13842	6.05259	13.1323	15.8837	22.8616
105.4	3.9613	5.5217	13.0409	16.4163	22.761	4.14197	6.05707	13.1409	15.8876	22.8621
105.5	3.9662	5.5256	13.0528	16.4205	22.7662	4.14551	6.06153	13.1495	15.8915	22.8627
105.6	3.9698	5.5302	13.0647	16.4227	22.7724	4.14906	6.066	13.1582	15.8953	22.8632
105.7	3.9749	5.5372	13.0706	16.4256	22.7765	4.15261	6.07046	13.1668	15.8992	22.8637
105.8	3.979	5.5422	13.0826	16.4286	22.784	4.15615	6.07493	13.1754	15.903	22.8642
105.9	3.9829	5.5493	13.0956	16.4256	22.7842	4.1597	6.07938	13.184	15.9069	22.8648
106	3.985	5.5546	13.1018	16.4262	22.7841	4.16324	6.08384	13.1926	15.9107	22.8653
106.1	3.984	5.5575	13.1101	16.4282	22.7845	4.16679	6.0883	13.2012	15.9145	22.8658
106.2	3.9864	5.5588	13.1205	16.4279	22.7861	4.17033	6.09275	13.2098	15.9183	22.8663
106.3	3.9941	5.5651	13.1271	16.4338	22.7938	4.17387	6.0972	13.2183	15.9221	22.8668
106.4	3.9973	5.5677	13.1375	16.4379	22.8011	4.17741	6.10164	13.2269	15.9259	22.8673
106.5	4.0013	5.5789	13.1429	16.4395	22.803	4.18095	6.10609	13.2355	15.9296	22.8678
106.6	4.0066	5.5889	13.1462	16.4447	22.8117	4.18449	6.11053	13.244	15.9334	22.8683
106.7	4.0095	5.5943	13.1587	16.4463	22.8191	4.18803	6.11497	13.2526	15.9371	22.8688
106.8	4.0164	5.601	13.1692	16.4497	22.8196	4.19157	6.11941	13.2611	15.9408	22.8693
106.9	4.0176	5.6127	13.1773	16.4589	22.8277	4.19511	6.12385	13.2696	15.9446	22.8698
107	4.02	5.619	13.189	16.4648	22.8359	4.19864	6.12828	13.2782	15.9483	22.8703
107.1	4.0238	5.6267	13.2039	16.4683	22.8415	4.20218	6.13271	13.2867	15.952	22.8707
107.2	4.0316	5.636	13.2132	16.4738	22.8499	4.20571	6.13714	13.2952	15.9557	22.8712
107.3	4.0332	5.6417	13.2245	16.4706	22.8531	4.20925	6.14156	13.3037	15.9593	22.8717
107.4	4.0358	5.6473	13.229	16.4728	22.858	4.21278	6.14599	13.3122	15.963	22.8722
107.5	4.038	5.6477	13.2364	16.4787	22.8614	4.21631	6.15041	13.3207	15.9667	22.8726
107.6	4.046	5.6562	13.2412	16.4837	22.8664	4.21985	6.15483	13.3291	15.9703	22.8731
107.7	4.0511	5.6625	13.2485	16.4881	22.8737	4.22338	6.15925	13.3376	15.9739	22.8735
107.8	4.0567	5.6656	13.2603	16.4943	22.8778	4.22691	6.16366	13.3461	15.9776	22.874
107.9	4.0659	5.6786	13.2679	16.5023	22.8836	4.23044	6.16807	13.3545	15.9812	22.8745
108	4.0683	5.6898	13.2794	16.5024	22.8864	4.23397	6.17248	13.363	15.9848	22.8749
108.1	4.0771	5.7042	13.291	16.5027	22.8882	4.2375	6.17689	13.3714	15.9884	22.8754
108.2	4.0883	5.7152	13.3046	16.5006	22.8892	4.24102	6.18129	13.3799	15.9919	22.8758
108.3	4.0955	5.7274	13.3107	16.5022	22.8961	4.24455	6.1857	13.3883	15.9955	22.8762
108.4	4.0949	5.7312	13.3184	16.5071	22.9021	4.24808	6.1901	13.3967	15.9991	22.8767
108.5	4.0947	5.7348	13.3248	16.5063	22.9069	4.2516	6.19449	13.4051	16.0026	22.8771
108.6	4.0949	5.7433	13.3348	16.5073	22.9084	4.25513	6.19889	13.4135	16.0061	22.8776
108.7	4.0958	5.7512	13.3426	16.5095	22.9122	4.25865	6.20328	13.4219	16.0097	22.878
108.8	4.0981	5.7553	13.3478	16.5075	22.9169	4.26217	6.20767	13.4303	16.0132	22.8784
108.9	4.1053	5.7612	13.356	16.5073	22.9189	4.2657	6.21206	13.4387	16.0167	22.8788
109	4.1083	5.7635	13.3687	16.512	22.9246	4.26922	6.21645	13.4471	16.0202	22.8793
109.1	4.112	5.7694	13.3812	16.5139	22.9262	4.27274	6.22083	13.4555	16.0237	22.8797
109.2	4.1158	5.7809	13.3852	16.5221	22.9302	4.27626	6.22522	13.4638	16.0271	22.8801
109.3	4.1123	5.7843	13.3927	16.5271	22.9287	4.27978	6.22959	13.4722	16.0306	22.8805
109.4	4.1103	5.7868	13.3992	16.5335	22.9359	4.2833	6.23397	13.4805	16.034	22.8809
109.5	4.1081	5.793	13.4074	16.5377	22.9395	4.28682	6.23835	13.4889	16.0375	22.8813
109.6	4.1134	5.8011	13.4172	16.5353	22.9411	4.29033	6.24272	13.4972	16.0409	22.8817
109.7	4.1168	5.8109	13.427	16.5343	22.9437	4.29385	6.24709	13.5055	16.0443	22.8821
109.8	4.1171	5.8131	13.4379	16.5328	22.9468	4.29737	6.25146	13.5139	16.0477	22.8825
109.9	4.1149	5.8164	13.4472	16.5349	22.9509	4.30088	6.25582	13.5222	16.0511	22.8829
110	4.1172	5.8198	13.4549	16.536	22.9589	4.3044	6.26018	13.5305	16.0545	22.8833
110.1	4.1212	5.8226	13.4627	16.5448	22.9689	4.30791	6.26454	13.5388	16.0579	22.8837
110.2	4.1253	5.8307	13.4714	16.5455	22.9754	4.31142	6.2689	13.5471	16.0613	22.8841
110.3	4.1297	5.8364	13.4813	16.5406	22.9743	4.31494	6.27326	13.5554	16.0646	22.8845
110.4	4.1359	5.8435	13.4834	16.5443	22.9775	4.31845	6.27761	13.5636	16.068	22.8849
110.5	4.1342	5.8425	13.4897	16.5461	22.9789	4.32196	6.28196	13.5719	16.0713	22.8853
110.6	4.1352	5.8501	13.4978	16.5483	22.9849	4.32547	6.28631	13.5802	16.0747	22.8856
110.7	4.1359	5.8552	13.5024	16.5503	22.9908	4.32898	6.29066	13.5884	16.078	22.886
110.8	4.135	5.86	13.509	16.552	22.9982	4.33249	6.295	13.5967	16.0813	22.8864
110.9	4.137	5.8642	13.5147	16.5531	23.0002	4.33599	6.29934	13.6049	16.0846	22.8868
111	4.1436	5.8683	13.5205	16.5555	23.0078	4.3395	6.30368	13.6131	16.0879	22.8871
111.1	4.1438	5.8695	13.5269	16.5564	23.0104	4.34301	6.30802	13.6214	16.0912	22.8875
111.2	4.1459	5.8723	13.5347	16.5644	23.0132	4.34651	6.31236	13.6296	16.0944	22.8879
111.3	4.1488	5.8761	13.5426	16.5651	23.0099	4.35002	6.31669	13.6378	16.0977	22.8882
111.4	4.1543	5.8784	13.5492	16.5634	23.0067	4.35352	6.32102	13.646	16.1009	22.8886
111.5	4.1487	5.8792	13.5525	16.5662	23.0119	4.35702	6.32535	13.6542	16.1042	22.8889
111.6	4.1465	5.8851	13.5603	16.5648	23.0153	4.36053	6.32967	13.6624	16.1074	22.8893
111.7	4.1492	5.8912	13.569	16.5664	23.016	4.36403	6.334	13.6706	16.1106	22.8896
111.8	4.1506	5.8993	13.5813	16.5727	23.0241	4.36753	6.33832	13.6787	16.1138	22.89
111.9	4.1512	5.9053	13.5946	16.5724	23.023	4.37103	6.34264	13.6869	16.117	22.8903
112	4.1566	5.9075	13.6028	16.5789	23.0292	4.37453	6.34695	13.6951	16.1202	22.8907
112.1	4.1563	5.9084	13.613	16.5862	23.0342	4.37803	6.35127	13.7032	16.1234	22.891
112.2	4.1589	5.9123	13.6218	16.5925	23.0385	4.38153	6.35558	13.7114	16.1266	22.8914
112.3	4.1577	5.9202	13.6335	16.5949	23.0461	4.38503	6.35989	13.7195	16.1297	22.8917
112.4	4.1568	5.9269	13.6454	16.5908	23.0476	4.38852	6.36419	13.7276	16.1329	22.892
112.5	4.1573	5.9326	13.6545	16.5869	23.0473	4.39202	6.3685	13.7358	16.136	22.8924
112.6	4.1534	5.9351	13.6648	16.5896	23.0533	4.39551	6.3728	13.7439	16.1392	22.8927
112.7	4.1513	5.9376	13.6777	16.5874	23.0537	4.39901	6.3771	13.752	16.1423	22.893
112.8	4.1554	5.9408	13.6821	16.5925	23.057	4.4025	6.3814	13.7601	16.1454	22.8934
112.9	4.1539	5.9447	13.6921	16.596	23.0625	4.40599	6.38569	13.7682	16.1485	22.8937
113	4.1591	5.9494	13.703	16.5919	23.0642	4.40949	6.38999	13.7763	16.1516	22.894
113.1	4.1648	5.9591	13.7116	16.5872	23.0658	4.41298	6.39428	13.7844	16.1547	22.8943
113.2	4.1654	5.9618	13.7141	16.5855	23.069	4.41647	6.39857	13.7924	16.1578	22.8947
113.3	4.1638	5.9636	13.7228	16.587	23.073	4.41996	6.40285	13.8005	16.1608	22.895
113.4	4.1684	5.9706	13.7344	16.5909	23.0749	4.42345	6.40713	13.8086	16.1639	22.8953
113.5	4.1777	5.9805	13.7478	16.5906	23.0756	4.42694	6.41142	13.8166	16.1669	22.8956
113.6	4.1825	5.9861	13.7566	16.5907	23.0807	4.43042	6.4157	13.8247	16.17	22.8959
113.7	4.1811	5.983	13.7645	16.5899	23.0881	4.43391	6.41997	13.8327	16.173	22.8962
113.8	4.1807	5.9866	13.7738	16.5943	23.0932	4.4374	6.42425	13.8407	16.176	22.8965
113.9	4.1845	5.9966	13.7853	16.5995	23.0963	4.44088	6.42852	13.8488	16.179	22.8968
114	4.1828	5.9995	13.7969	16.6	23.098	4.44437	6.43279	13.8568	16.182	22.8971
114.1	4.1855	6.0033	13.8062	16.6049	23.0997	4.44785	6.43706	13.8648	16.185	22.8974
114.2	4.1855	6.0058	13.8189	16.6077	23.1032	4.45134	6.44132	13.8728	16.188	22.8977
114.3	4.1841	6.0099	13.825	16.6108	23.1076	4.45482	6.44558	13.8808	16.191	22.898
114.4	4.1875	6.0142	13.836	16.6132	23.1121	4.4583	6.44984	13.8888	16.1939	22.8983
114.5	4.1886	6.0204	13.8459	16.6156	23.1146	4.46178	6.4541	13.8968	16.1969	22.8986
114.6	4.1893	6.0265	13.8528	16.6178	23.1206	4.46526	6.45836	13.9047	16.1999	22.8989
114.7	4.1928	6.0328	13.8593	16.6241	23.125	4.46874	6.46261	13.9127	16.2028	22.8992
114.8	4.1921	6.0386	13.8705	16.6262	23.1265	4.47222	6.46686	13.9207	16.2057	22.8995
114.9	4.197	6.0439	13.884	16.6312	23.1322	4.4757	6.47111	13.9286	16.2086	22.8998
115	4.1983	6.0472	13.8937	16.6294	23.1352	4.47918	6.47536	13.9366	16.2116	22.9
115.1	4.2028	6.0532	13.8975	16.635	23.1373	4.48265	6.4796	13.9445	16.2145	22.9003
115.2	4.2012	6.0522	13.9092	16.6408	23.1501	4.48613	6.48385	13.9524	16.2173	22.9006
115.3	4.207	6.0589	13.9239	16.6404	23.1537	4.48961	6.48809	13.9604	16.2202	22.9009
115.4	4.2136	6.0669	13.9343	16.6397	23.1561	4.49308	6.49232	13.9683	16.2231	22.9012
115.5	4.2193	6.0764	13.9441	16.6352	23.159	4.49655	6.49656	13.9762	16.226	22.9014
115.6	4.2231	6.0805	13.9505	16.634	23.1635	4.50003	6.50079	13.9841	16.2288	22.9017
115.7	4.2211	6.0841	13.9589	16.6337	23.1678	4.5035	6.50502	13.992	16.2317	22.902
115.8	4.2239	6.0857	13.9672	16.6412	23.1737	4.50697	6.50925	13.9999	16.2345	22.9022
115.9	4.2284	6.0923	13.9746	16.645	23.179	4.51044	6.51348	14.0077	16.2374	22.9025
116	4.2382	6.1006	13.9812	16.648	23.1817	4.51391	6.5177	14.0156	16.2402	22.9028
116.1	4.245	6.108	13.9898	16.6559	23.1887	4.51738	6.52192	14.0235	16.243	22.903
116.2	4.2506	6.1141	14.0028	16.6558	23.1936	4.52085	6.52614	14.0313	16.2458	22.9033
116.3	4.2562	6.124	14.0139	16.6581	23.1971	4.52432	6.53036	14.0392	16.2486	22.9036
116.4	4.261	6.13	14.0226	16.6688	23.2054	4.52778	6.53457	14.047	16.2514	22.9038
116.5	4.2612	6.1338	14.0374	16.6759	23.2131	4.53125	6.53878	14.0549	16.2542	22.9041
116.6	4.2701	6.1446	14.0435	16.6743	23.2225	4.53472	6.54299	14.0627	16.2569	22.9043
116.7	4.2768	6.1488	14.0516	16.6751	23.2371	4.53818	6.5472	14.0705	16.2597	22.9046
116.8	4.2816	6.1572	14.0598	16.6752	23.2436	4.54165	6.5514	14.0784	16.2624	22.9048
116.9	4.2886	6.1676	14.0669	16.6703	23.245	4.54511	6.55561	14.0862	16.2652	22.9051
117	4.2943	6.1751	14.0688	16.6705	23.2515	4.54857	6.55981	14.094	16.2679	22.9053
117.1	4.2963	6.1768	14.0768	16.679	23.2573	4.55203	6.56401	14.1018	16.2707	22.9056
117.2	4.2916	6.1853	14.0853	16.6822	23.2669	4.5555	6.5682	14.1095	16.2734	22.9058
117.3	4.2921	6.1932	14.1016	16.6869	23.2731	4.55896	6.5724	14.1173	16.2761	22.906
117.4	4.2945	6.202	14.1113	16.6861	23.2793	4.56242	6.57659	14.1251	16.2788	22.9063
117.5	4.2984	6.2048	14.1175	16.6836	23.2873	4.56587	6.58078	14.1329	16.2815	22.9065
117.6	4.3025	6.2116	14.1258	16.6844	23.2899	4.56933	6.58496	14.1406	16.2842	22.9068
117.7	4.3081	6.22	14.1362	16.685	23.2981	4.57279	6.58915	14.1484	16.2869	22.907
117.8	4.3166	6.2315	14.1495	16.6928	23.3037	4.57625	6.59333	14.1561	16.2895	22.9072
117.9	4.3252	6.2395	14.1627	16.7018	23.3162	4.5797	6.59751	14.1639	16.2922	22.9075
118	4.3304	6.2478	14.1768	16.7106	23.3264	4.58316	6.60169	14.1716	16.2948	22.9077
118.1	4.3354	6.256	14.1862	16.7213	23.3345	4.58661	6.60586	14.1793	16.2975	22.9079
118.2	4.3382	6.265	14.1886	16.7406	23.3451	4.59007	6.61004	14.187	16.3001	22.9082
118.3	4.3494	6.2746	14.1963	16.7437	23.3535	4.59352	6.61421	14.1948	16.3028	22.9084
118.4	4.3562	6.2764	14.1995	16.7468	23.3563	4.59697	6.61837	14.2025	16.3054	22.9086
118.5	4.3556	6.2842	14.2037	16.7417	23.3568	4.60042	6.62254	14.2102	16.308	22.9088
118.6	4.3559	6.2837	14.2034	16.742	23.3761	4.60388	6.6267	14.2178	16.3106	22.9091
118.7	4.3569	6.2806	14.2275	16.7444	23.3895	4.60733	6.63087	14.2255	16.3132	22.9093
118.8	4.3828	6.2934	14.2282	16.7484	23.4011	4.61078	6.63502	14.2332	16.3158	22.9095
118.9	4.3918	6.297	14.2421	16.7505	23.4151	4.61422	6.63918	14.2409	16.3184	22.9097
119	4.403	6.3009	14.2514	16.7505	23.4337	4.61767	6.64334	14.2485	16.3209	22.9099
119.1	4.4152	6.3063	14.2716	16.7505	23.4151	4.62112	6.64749	14.2562	16.3235	22.9101
119.2	4.4152	6.3194	14.2514	16.7505	23.4151	4.62457	6.65164	14.2638	16.326	22.9104
119.3	4.4152	6.3063	14.2514	16.7484	23.4011	4.62801	6.65579	14.2715	16.3286	22.9106
119.4	4.4152	6.3063	14.2514	16.7484	23.4011	4.63146	6.65993	14.2791	16.3311	22.9108
119.5	4.403	6.3009	14.2421	16.7444	23.3895	4.6349	6.66408	14.2867	16.3337	22.911
119.6	4.403	6.3009	14.2421	16.7444	23.3895	4.63835	6.66822	14.2943	16.3362	22.9112
119.7	4.3918	6.3009	14.2282	16.742	23.3761	4.64179	6.67236	14.302	16.3387	22.9114
119.8	4.3918	6.3009	14.2282	16.742	23.3761	4.64523	6.67649	14.3096	16.3412	22.9116
119.9	4.3828	6.3009	14.2275	16.7417	23.3568	4.64867	6.68063	14.3172	16.3437	22.9118
120	4.3828	6.3009	14.2275	16.7417	23.3568	4.65211	6.68476	14.3248	16.3437	22.9118
120.1	4.36217	6.3009	14.2034	16.67	23.2673	4.65555	6.68889	14.3248	16.3381	22.9033
120.2	4.35692	6.3009	14.2034	16.67	23.2673	4.65555	6.68889	14.3214	16.3325	22.8947
120.3	4.35692	6.3009	14.1581	16.67	23.2673	4.65488	6.68737	14.3181	16.3269	22.8862
120.4	4.33773	6.3009	14.1538	16.67	23.2673	4.65421	6.68585	14.3148	16.3213	22.8777
120.5	4.32718	6.3009	14.1538	16.67	23.2673	4.65354	6.68433	14.3114	16.3157	22.8692
120.6	4.3202	6.3009	14.1538	16.67	23.2673	4.65287	6.68282	14.3081	16.3102	22.8607
120.7	4.3195	6.297	14.1521	16.67	23.2673	4.6522	6.6813	14.3048	16.3046	22.8522
120.8	4.3068	6.294	14.1521	16.67	23.2673	4.65153	6.67979	14.3014	16.299	22.8437
120.9	4.3068	6.294	14.1521	16.67	23.2673	4.65086	6.67827	14.2981	16.2934	22.8352
121	4.3068	6.294	14.1447	16.67	23.2673	4.65019	6.67676	14.2948	16.2878	22.8267
121.1	4.3068	6.294	14.1447	16.6527	23.2065	4.64953	6.67524	14.2915	16.2823	22.8183
121.2	4.3068	6.294	14.1428	16.6425	23.2039	4.64886	6.67373	14.2881	16.2767	22.8098
121.3	4.3059	6.2934	14.142	16.6106	23.1953	4.64819	6.67221	14.2848	16.2712	22.8014
121.4	4.3052	6.2929	14.1011	16.6425	23.2039	4.64752	6.6707	14.2815	16.2656	22.7929
121.5	4.2969	6.2929	14.088	16.6527	23.2065	4.64685	6.66919	14.2782	16.26	22.7845
121.6	4.29381	6.294	14.1011	16.67	23.2673	4.64618	6.66768	14.2749	16.2545	22.7761
121.7	4.2873	6.294	14.142	16.6959	23.3196	4.64551	6.66616	14.2715	16.249	22.7677
121.8	4.2853	6.3039	14.1428	16.7091	23.3932	4.64484	6.66465	14.2682	16.2434	22.7592
121.9	4.2853	6.294	14.1447	16.7707	23.4184	4.64418	6.66314	14.2649	16.2379	22.7508
122	4.2873	6.2929	14.1447	16.7822	23.4714	4.64351	6.66163	14.2616	16.2323	22.7424
122.1	4.2969	6.294	14.1521	16.7858	23.544	4.64284	6.66012	14.2583	16.2268	22.7341
122.2	4.3052	6.294	14.1538	16.7904	23.6304	4.64217	6.65861	14.255	16.2213	22.7257
122.3	4.3052	6.294	14.1674	16.7904	23.6974	4.6415	6.6571	14.2517	16.2158	22.7173
122.4	4.3577	6.3769	14.1428	16.7904	23.7146	4.64084	6.65559	14.2484	16.2102	22.7089
122.5	4.3591	6.3775	14.142	16.7858	23.6304	4.64017	6.65409	14.2451	16.2047	22.7006
122.6	4.3844	6.3871	14.142	16.7206	23.5688	4.6395	6.65258	14.2417	16.1992	22.6922
122.7	4.4383	6.3871	14.1234	16.77	23.5334	4.63883	6.65107	14.2384	16.1937	22.6839
122.8	4.393	6.3415	14.0979	16.8433	23.5775	4.63817	6.64956	14.2351	16.1882	22.6755
122.9	4.37591	6.34621	14.1418	16.8361	23.5835	4.6375	6.64806	14.2318	16.1827	22.6672
123	4.3816	6.353	14.18	16.7807	23.565	4.63683	6.64655	14.2285	16.1772	22.6589
123.1	4.41649	6.36199	14.1838	16.755	23.5246	4.63616	6.64504	14.2252	16.1717	22.6506
123.2	4.4212	6.3616	14.1634	16.7657	23.5239	4.6355	6.64354	14.2219	16.1662	22.6423
123.3	4.387	6.3478	14.1864	16.8097	23.5563	4.63483	6.64203	14.2186	16.1607	22.634
123.4	4.3868	6.3446	14.2027	16.8052	23.5413	4.63416	6.64053	14.2153	16.1552	22.6257
123.5	4.4113	6.3562	14.2091	16.7941	23.5419	4.6335	6.63903	14.212	16.1498	22.6174
123.6	4.4118	6.3644	14.2116	16.8056	23.5388	4.63283	6.63752	14.2088	16.1443	22.6091
123.7	4.4402	6.3769	14.2333	16.7783	23.522	4.63216	6.63602	14.2055	16.1388	22.6008
123.8	4.4591	6.4389	14.2199	16.7887	23.5282	4.6315	6.63452	14.2022	16.1333	22.5926
123.9	4.4387	6.4282	14.2591	16.7509	23.5155	4.63083	6.63301	14.1989	16.1279	22.5843
124	4.4623	6.4323	14.2533	16.7486	23.4758	4.63016	6.63151	14.1956	16.1224	22.5761
124.1	4.4494	6.3936	14.2422	16.7525	23.4823	4.6295	6.63001	14.1923	16.1169	22.5678
124.2	4.4352	6.3907	14.2486	16.743	23.4446	4.62883	6.62851	14.189	16.1115	22.5596
124.3	4.4402	6.4112	14.2252	16.745	23.437	4.62817	6.62701	14.1857	16.106	22.5514
124.4	4.4109	6.3809	14.2141	16.7207	23.41	4.6275	6.62551	14.1824	16.1006	22.5431
124.5	4.4347	6.4118	14.2027	16.7326	23.4084	4.62684	6.62401	14.1792	16.0951	22.5349
124.6	4.409	6.3923	14.1924	16.7302	23.3885	4.62617	6.62251	14.1759	16.0897	22.5267
124.7	4.4195	6.4141	14.1903	16.7167	23.3783	4.6255	6.62101	14.1726	16.0843	22.5185
124.8	4.4088	6.3963	14.195	16.7097	23.3562	4.62484	6.61951	14.1693	16.0788	22.5103
124.9	4.4135	6.4049	14.183	16.6916	23.3382	4.62417	6.61801	14.166	16.0734	22.5021
125	4.409	6.391	14.1731	16.7017	23.3308	4.62351	6.61651	14.1628	16.068	22.494
125.1	4.4093	6.388	14.1561	16.7009	23.3194	4.62284	6.61502	14.1595	16.0625	22.4858
125.2	4.4106	6.3838	14.1527	16.6923	23.3077	4.62218	6.61352	14.1562	16.0571	22.4776
125.3	4.4249	6.3988	14.1392	16.6716	23.2824	4.62151	6.61202	14.1529	16.0517	22.4695
125.4	4.4088	6.3884	14.1217	16.6695	23.2544	4.62085	6.61053	14.1497	16.0463	22.4613
125.5	4.4116	6.3887	14.1176	16.6631	23.2408	4.62019	6.60903	14.1464	16.0409	22.4532
125.6	4.3947	6.3727	14.1162	16.6438	23.2194	4.61952	6.60754	14.1431	16.0355	22.445
125.7	4.4006	6.3811	14.1031	16.6437	23.1974	4.61886	6.60604	14.1398	16.0301	22.4369
125.8	4.3978	6.3705	14.0959	16.6156	23.1758	4.61819	6.60455	14.1366	16.0247	22.4288
125.9	4.4105	6.3625	14.0793	16.6036	23.1562	4.61753	6.60305	14.1333	16.0193	22.4207
126	4.3967	6.3526	14.0647	16.6033	23.1439	4.61686	6.60156	14.13	16.0139	22.4125
126.1	4.3949	6.3605	14.0444	16.602	23.1271	4.6162	6.60007	14.1268	16.0085	22.4044
126.2	4.3888	6.3639	14.0335	16.5906	23.1047	4.61554	6.59857	14.1235	16.0031	22.3963
126.3	4.3953	6.3763	14.0123	16.5825	23.0703	4.61487	6.59708	14.1203	15.9977	22.3883
126.4	4.3812	6.3683	13.994	16.587	23.0616	4.61421	6.59559	14.117	15.9924	22.3802
126.5	4.3725	6.3672	13.9891	16.5826	23.051	4.61355	6.5941	14.1137	15.987	22.3721
126.6	4.3835	6.3738	13.9804	16.5821	23.0389	4.61288	6.59261	14.1105	15.9816	22.364
126.7	4.3858	6.3722	13.9724	16.579	23.0248	4.61222	6.59112	14.1072	15.9762	22.356
126.8	4.38	6.3645	13.9769	16.5892	23.0196	4.61156	6.58963	14.104	15.9709	22.3479
126.9	4.3889	6.3778	13.9903	16.5855	23.0083	4.61089	6.58814	14.1007	15.9655	22.3399
127	4.3958	6.384	13.9869	16.5698	22.9965	4.61023	6.58665	14.0975	15.9601	22.3318
127.1	4.4087	6.3932	13.981	16.5568	22.987	4.60957	6.58516	14.0942	15.9548	22.3238
127.2	4.4156	6.391	13.9756	16.5504	22.984	4.6089	6.58367	14.091	15.9494	22.3158
127.3	4.4128	6.3916	13.9755	16.5356	22.9706	4.60824	6.58218	14.0877	15.9441	22.3077
127.4	4.4118	6.3952	13.9699	16.5168	22.9587	4.60758	6.5807	14.0844	15.9388	22.2997
127.5	4.4149	6.3948	13.9564	16.5063	22.9518	4.60692	6.57921	14.0812	15.9334	22.2917
127.6	4.4149	6.3901	13.9648	16.4998	22.9369	4.60625	6.57772	14.078	15.9281	22.2837
127.7	4.4178	6.392	13.9605	16.4883	22.9181	4.60559	6.57624	14.0747	15.9227	22.2757
127.8	4.418	6.3886	13.9501	16.4679	22.8965	4.60493	6.57475	14.0715	15.9174	22.2677
127.9	4.4198	6.381	13.9414	16.4563	22.8807	4.60427	6.57326	14.0682	15.9121	22.2598
128	4.4168	6.3758	13.9347	16.4515	22.8714	4.60361	6.57178	14.065	15.9068	22.2518
128.1	4.4264	6.3746	13.9366	16.4403	22.8524	4.60294	6.57029	14.0617	15.9014	22.2438
128.2	4.432	6.3799	13.9281	16.4282	22.8401	4.60228	6.56881	14.0585	15.8961	22.2359
128.3	4.4373	6.3773	13.9225	16.4211	22.8275	4.60162	6.56733	14.0553	15.8908	22.2279
128.4	4.4414	6.3735	13.9161	16.4195	22.8243	4.60096	6.56584	14.052	15.8855	22.22
128.5	4.4459	6.3701	13.9128	16.412	22.8066	4.6003	6.56436	14.0488	15.8802	22.212
128.6	4.4606	6.3738	13.9106	16.411	22.7978	4.59964	6.56288	14.0455	15.8749	22.2041
128.7	4.4621	6.3734	13.9116	16.4019	22.7809	4.59898	6.5614	14.0423	15.8696	22.1962
128.8	4.4658	6.3813	13.9081	16.3916	22.768	4.59832	6.55991	14.0391	15.8643	22.1882
128.9	4.4598	6.3792	13.9107	16.3815	22.755	4.59765	6.55843	14.0358	15.859	22.1803
129	4.4597	6.3803	13.9072	16.3694	22.7406	4.59699	6.55695	14.0326	15.8537	22.1724
129.1	4.4593	6.3894	13.9087	16.3663	22.7314	4.59633	6.55547	14.0294	15.8484	22.1645
129.2	4.4597	6.3929	13.9098	16.3607	22.7215	4.59567	6.55399	14.0262	15.8431	22.1566
129.3	4.4582	6.3994	13.9091	16.3552	22.7115	4.59501	6.55251	14.0229	15.8378	22.1487
129.4	4.4578	6.3984	13.9023	16.3535	22.7013	4.59435	6.55103	14.0197	15.8326	22.1409
129.5	4.4585	6.3954	13.9018	16.3538	22.6945	4.59369	6.54955	14.0165	15.8273	22.133
129.6	4.4644	6.3932	13.9052	16.3495	22.6821	4.59303	6.54807	14.0133	15.822	22.1251
129.7	4.4676	6.3971	13.9048	16.3448	22.6715	4.59237	6.5466	14.01	15.8167	22.1173
129.8	4.4692	6.3949	13.9018	16.3421	22.6623	4.59171	6.54512	14.0068	15.8115	22.1094
129.9	4.4718	6.39	13.9029	16.34	22.6503	4.59105	6.54364	14.0036	15.8062	22.1015
130	4.4737	6.3937	13.9011	16.3291	22.6317	4.59039	6.54217	14.0004	15.801	22.0937
130.1	4.475	6.3935	13.8962	16.3183	22.6166	4.58973	6.54069	13.9971	15.7957	22.0859
130.2	4.4727	6.3879	13.8933	16.3041	22.6014	4.58907	6.53921	13.9939	15.7905	22.078
130.3	4.4737	6.385	13.8845	16.2943	22.5898	4.58841	6.53774	13.9907	15.7852	22.0702
130.4	4.4696	6.3815	13.8784	16.2828	22.5776	4.58775	6.53626	13.9875	15.78	22.0624
130.5	4.4618	6.3772	13.8785	16.2794	22.5715	4.58709	6.53479	13.9843	15.7747	22.0546
130.6	4.4648	6.379	13.8798	16.2706	22.5606	4.58643	6.53331	13.9811	15.7695	22.0468
130.7	4.4742	6.3814	13.8803	16.2629	22.5513	4.58578	6.53184	13.9779	15.7642	22.039
130.8	4.4688	6.3762	13.8771	16.2532	22.5446	4.58512	6.53037	13.9746	15.759	22.0312
130.9	4.467	6.3779	13.8824	16.2483	22.5371	4.58446	6.52889	13.9714	15.7538	22.0234
131	4.4704	6.3784	13.8825	16.2436	22.5273	4.5838	6.52742	13.9682	15.7486	22.0156
131.1	4.4706	6.3791	13.8813	16.2437	22.5169	4.58314	6.52595	13.965	15.7433	22.0079
131.2	4.4724	6.3771	13.877	16.2319	22.5062	4.58248	6.52448	13.9618	15.7381	22.0001
131.3	4.4748	6.379	13.8681	16.2327	22.4999	4.58182	6.52301	13.9586	15.7329	21.9923
131.4	4.4704	6.37	13.8668	16.2253	22.4893	4.58117	6.52153	13.9554	15.7277	21.9846
131.5	4.4692	6.3689	13.8618	16.2194	22.4811	4.58051	6.52006	13.9522	15.7225	21.9768
131.6	4.4648	6.3697	13.865	16.2155	22.4775	4.57985	6.51859	13.949	15.7173	21.9691
131.7	4.4679	6.3705	13.8638	16.2098	22.4712	4.57919	6.51712	13.9458	15.7121	21.9614
131.8	4.4706	6.3737	13.8611	16.2027	22.4669	4.57853	6.51565	13.9426	15.7069	21.9536
131.9	4.4729	6.3754	13.8592	16.1938	22.4572	4.57788	6.51419	13.9394	15.7017	21.9459
132	4.4736	6.3731	13.8551	16.1877	22.4504	4.57722	6.51272	13.9362	15.6965	21.9382
132.1	4.4745	6.3718	13.8513	16.1842	22.44	4.57656	6.51125	13.933	15.6913	21.9305
132.2	4.4744	6.375	13.847	16.1832	22.4332	4.5759	6.50978	13.9298	15.6861	21.9228
132.3	4.4735	6.3756	13.8496	16.1825	22.4302	4.57525	6.50831	13.9266	15.6809	21.9151
132.4	4.4775	6.3786	13.8524	16.1724	22.4168	4.57459	6.50685	13.9234	15.6757	21.9074
132.5	4.4801	6.3818	13.8451	16.1649	22.4062	4.57393	6.50538	13.9202	15.6706	21.8997
132.6	4.4783	6.378	13.8435	16.1615	22.3997	4.57327	6.50392	13.9171	15.6654	21.892
132.7	4.4789	6.3778	13.8383	16.1584	22.3926	4.57262	6.50245	13.9139	15.6602	21.8843
132.8	4.4732	6.3755	13.8364	16.1497	22.3852	4.57196	6.50098	13.9107	15.6551	21.8767
132.9	4.4697	6.3748	13.835	16.1449	22.3772	4.5713	6.49952	13.9075	15.6499	21.869
133	4.4684	6.3749	13.8384	16.1365	22.3693	4.57065	6.49806	13.9043	15.6447	21.8614
133.1	4.4735	6.3743	13.8371	16.1324	22.3595	4.56999	6.49659	13.9011	15.6396	21.8537
133.2	4.4794	6.3774	13.8375	16.129	22.345	4.56933	6.49513	13.8979	15.6344	21.8461
133.3	4.476	6.3758	13.8341	16.1225	22.3354	4.56868	6.49367	13.8948	15.6293	21.8384
133.4	4.4713	6.3709	13.8298	16.1161	22.329	4.56802	6.4922	13.8916	15.6241	21.8308
133.5	4.4667	6.3656	13.8338	16.1123	22.3229	4.56737	6.49074	13.8884	15.619	21.8232
133.6	4.4686	6.3639	13.8386	16.1059	22.3146	4.56671	6.48928	13.8852	15.6138	21.8156
133.7	4.4714	6.3659	13.8345	16.0936	22.3005	4.56605	6.48782	13.882	15.6087	21.808
133.8	4.4718	6.3666	13.8244	16.083	22.289	4.5654	6.48636	13.8789	15.6036	21.8003
133.9	4.4643	6.3608	13.8236	16.0744	22.2802	4.56474	6.48489	13.8757	15.5984	21.7927
134	4.4621	6.3583	13.8253	16.0665	22.2716	4.56409	6.48344	13.8725	15.5933	21.7852
134.1	4.4624	6.3573	13.8243	16.0579	22.2626	4.56343	6.48198	13.8693	15.5882	21.7776
134.2	4.461	6.3555	13.8197	16.0533	22.2587	4.56278	6.48052	13.8662	15.583	21.77
134.3	4.4569	6.3515	13.8248	16.0428	22.248	4.56212	6.47906	13.863	15.5779	21.7624
134.4	4.4619	6.3565	13.8237	16.0371	22.2399	4.56146	6.4776	13.8598	15.5728	21.7548
134.5	4.4635	6.3561	13.8206	16.0303	22.2309	4.56081	6.47614	13.8566	15.5677	21.7473
134.6	4.4644	6.3613	13.8129	16.0229	22.2202	4.56016	6.47468	13.8535	15.5626	21.7397
134.7	4.4685	6.3604	13.8075	16.0151	22.2095	4.5595	6.47322	13.8503	15.5575	21.7322
134.8	4.4706	6.3589	13.8063	16.0153	22.2055	4.55885	6.47177	13.8471	15.5524	21.7246
134.9	4.4724	6.3571	13.8091	16.0117	22.1982	4.55819	6.47031	13.844	15.5473	21.7171
135	4.4769	6.3602	13.8085	16.001	22.1885	4.55754	6.46886	13.8408	15.5422	21.7095
135.1	4.4781	6.3654	13.8048	15.9973	22.179	4.55688	6.4674	13.8377	15.5371	21.702
135.2	4.4774	6.3632	13.8036	15.9934	22.1663	4.55623	6.46594	13.8345	15.532	21.6945
135.3	4.4786	6.363	13.8001	15.9839	22.1568	4.55557	6.46449	13.8313	15.5269	21.687
135.4	4.481	6.363	13.7938	15.9776	22.1505	4.55492	6.46303	13.8282	15.5218	21.6795
135.5	4.4816	6.3614	13.7964	15.9725	22.1445	4.55427	6.46158	13.825	15.5167	21.672
135.6	4.4827	6.3615	13.7959	15.9627	22.1327	4.55361	6.46013	13.8219	15.5116	21.6645
135.7	4.4849	6.3629	13.7901	15.9583	22.1199	4.55296	6.45867	13.8187	15.5066	21.657
135.8	4.4819	6.3618	13.7865	15.9519	22.1128	4.5523	6.45722	13.8155	15.5015	21.6495
135.9	4.4822	6.3592	13.7823	15.948	22.1039	4.55165	6.45577	13.8124	15.4964	21.642
136	4.4825	6.3585	13.78	15.9438	22.0965	4.551	6.45432	13.8092	15.4914	21.6345
136.1	4.4811	6.3598	13.7794	15.9388	22.0846	4.55034	6.45286	13.8061	15.4863	21.6271
136.2	4.482	6.3586	13.7764	15.9339	22.0749	4.54969	6.45141	13.8029	15.4812	21.6196
136.3	4.4852	6.3548	13.7737	15.925	22.0642	4.54904	6.44996	13.7998	15.4762	21.6121
136.4	4.4874	6.3521	13.768	15.9104	22.0545	4.54838	6.44851	13.7966	15.4711	21.6047
136.5	4.4851	6.348	13.7612	15.9048	22.049	4.54773	6.44706	13.7935	15.4661	21.5972
136.6	4.4805	6.3453	13.7586	15.8974	22.0388	4.54708	6.44561	13.7904	15.461	21.5898
136.7	4.4801	6.3461	13.7529	15.8941	22.0283	4.54643	6.44416	13.7872	15.456	21.5824
136.8	4.4791	6.3433	13.7466	15.8871	22.0206	4.54577	6.44271	13.7841	15.4509	21.5749
136.9	4.4839	6.3415	13.743	15.8845	22.0153	4.54512	6.44127	13.7809	15.4459	21.5675
137	4.4817	6.3433	13.7395	15.8765	22.0039	4.54447	6.43982	13.7778	15.4408	21.5601
137.1	4.4824	6.3456	13.7388	15.8651	21.9891	4.54382	6.43837	13.7746	15.4358	21.5527
137.2	4.4801	6.3483	13.734	15.8566	21.978	4.54316	6.43692	13.7715	15.4308	21.5453
137.3	4.4779	6.3461	13.7305	15.8503	21.9663	4.54251	6.43548	13.7684	15.4258	21.5379
137.4	4.477	6.3433	13.7264	15.8404	21.95	4.54186	6.43403	13.7652	15.4207	21.5305
137.5	4.4791	6.3453	13.7195	15.8344	21.9385	4.54121	6.43258	13.7621	15.4157	21.5231
137.6	4.4794	6.3402	13.717	15.8282	21.9224	4.54056	6.43114	13.759	15.4107	21.5157
137.7	4.4825	6.3393	13.7087	15.8215	21.9079	4.5399	6.42969	13.7558	15.4057	21.5083
137.8	4.478	6.3339	13.7042	15.818	21.8972	4.53925	6.42825	13.7527	15.4007	21.5009
137.9	4.4741	6.3293	13.7022	15.8187	21.8925	4.5386	6.4268	13.7496	15.3956	21.4936
138	4.4759	6.3276	13.7021	15.8189	21.884	4.53795	6.42536	13.7464	15.3906	21.4862
138.1	4.4786	6.3302	13.7023	15.8127	21.871	4.5373	6.42392	13.7433	15.3856	21.4789
138.2	4.4805	6.3307	13.7012	15.8049	21.8601	4.53665	6.42247	13.7402	15.3806	21.4715
138.3	4.4836	6.3303	13.699	15.7983	21.848	4.536	6.42103	13.737	15.3756	21.4642
138.4	4.4853	6.3297	13.6958	15.7899	21.8362	4.53534	6.41959	13.7339	15.3706	21.4568
138.5	4.4861	6.3285	13.687	15.7865	21.8296	4.53469	6.41815	13.7308	15.3657	21.4495
138.6	4.4841	6.323	13.6868	15.7819	21.8238	4.53404	6.4167	13.7277	15.3607	21.4422
138.7	4.4833	6.3232	13.6875	15.7746	21.8192	4.53339	6.41526	13.7245	15.3557	21.4348
138.8	4.4858	6.3231	13.6858	15.7615	21.8122	4.53274	6.41382	13.7214	15.3507	21.4275
138.9	4.4873	6.3215	13.6782	15.754	21.7993	4.53209	6.41238	13.7183	15.3457	21.4202
139	4.4889	6.3182	13.6713	15.7461	21.7901	4.53144	6.41094	13.7152	15.3407	21.4129
139.1	4.4851	6.3157	13.6649	15.7402	21.7853	4.53079	6.4095	13.7121	15.3358	21.4056
139.2	4.4778	6.3161	13.6634	15.7278	21.7789	4.53014	6.40806	13.7089	15.3308	21.3983
139.3	4.476	6.3161	13.6542	15.7183	21.7683	4.52949	6.40662	13.7058	15.3258	21.391
139.4	4.4781	6.3157	13.6432	15.7146	21.7602	4.52884	6.40519	13.7027	15.3209	21.3837
139.5	4.4766	6.3165	13.6418	15.7111	21.749	4.52819	6.40375	13.6996	15.3159	21.3765
139.6	4.4772	6.3138	13.6376	15.7042	21.7404	4.52754	6.40231	13.6965	15.3109	21.3692
139.7	4.4761	6.3129	13.6299	15.6994	21.7316	4.52689	6.40087	13.6934	15.306	21.3619
139.8	4.4723	6.31	13.6214	15.6994	21.7255	4.52624	6.39944	13.6903	15.301	21.3547
139.9	4.4684	6.3078	13.6231	15.6975	21.7166	4.52559	6.398	13.6871	15.2961	21.3474
140	4.4734	6.3091	13.6182	15.6957	21.712	4.52494	6.39656	13.684	15.2911	21.3402
140.1	4.4775	6.31	13.6186	15.6934	21.7031	4.52429	6.39513	13.6809	15.2862	21.3329
140.2	4.4818	6.3095	13.6199	15.69	21.6991	4.52364	6.39369	13.6778	15.2812	21.3257
140.3	4.4833	6.3093	13.6174	15.6834	21.6865	4.52299	6.39226	13.6747	15.2763	21.3184
140.4	4.4828	6.3079	13.6064	15.6833	21.6817	4.52235	6.39082	13.6716	15.2714	21.3112
140.5	4.4747	6.3014	13.6031	15.6791	21.6678	4.5217	6.38939	13.6685	15.2664	21.304
140.6	4.4729	6.301	13.5981	15.6715	21.6579	4.52105	6.38796	13.6654	15.2615	21.2968
140.7	4.4719	6.2981	13.5949	15.6667	21.6512	4.5204	6.38652	13.6623	15.2566	21.2896
140.8	4.4679	6.2937	13.591	15.6561	21.6369	4.51975	6.38509	13.6592	15.2516	21.2823
140.9	4.467	6.292	13.5807	15.6419	21.6208	4.5191	6.38366	13.6561	15.2467	21.2751
141	4.4616	6.2849	13.5711	15.6359	21.6117	4.51845	6.38223	13.653	15.2418	21.2679
141.1	4.456	6.277	13.565	15.6334	21.601	4.51781	6.38079	13.6499	15.2369	21.2608
141.2	4.4533	6.2706	13.5595	15.6257	21.5901	4.51716	6.37936	13.6468	15.232	21.2536
141.3	4.4527	6.2659	13.5536	15.6206	21.5828	4.51651	6.37793	13.6437	15.2271	21.2464
141.4	4.4508	6.2616	13.5491	15.6208	21.5765	4.51586	6.3765	13.6406	15.2222	21.2392
141.5	4.4474	6.2594	13.549	15.6138	21.5619	4.51521	6.37507	13.6375	15.2173	21.232
141.6	4.4484	6.2619	13.5415	15.6057	21.5493	4.51457	6.37364	13.6344	15.2124	21.2249
141.7	4.4463	6.259	13.5362	15.5949	21.5362	4.51392	6.37221	13.6313	15.2075	21.2177
141.8	4.4436	6.2528	13.5305	15.59	21.5319	4.51327	6.37078	13.6283	15.2026	21.2106
141.9	4.4377	6.2478	13.5287	15.587	21.5255	4.51262	6.36936	13.6252	15.1977	21.2034
142	4.4396	6.2501	13.5303	15.5852	21.5193	4.51198	6.36793	13.6221	15.1928	21.1963
142.1	4.4473	6.2512	13.5299	15.5786	21.5089	4.51133	6.3665	13.619	15.1879	21.1891
142.2	4.452	6.249	13.5252	15.5754	21.5046	4.51068	6.36507	13.6159	15.183	21.182
142.3	4.4471	6.2483	13.5215	15.5701	21.5001	4.51004	6.36365	13.6128	15.1781	21.1749
142.4	4.4464	6.2518	13.5197	15.5627	21.49	4.50939	6.36222	13.6097	15.1732	21.1678
142.5	4.4518	6.2514	13.5143	15.5597	21.4826	4.50874	6.36079	13.6067	15.1684	21.1606
142.6	4.451	6.2525	13.5108	15.5542	21.475	4.5081	6.35937	13.6036	15.1635	21.1535
142.7	4.4538	6.2529	13.5055	15.5464	21.4658	4.50745	6.35794	13.6005	15.1586	21.1464
142.8	4.4549	6.2492	13.5016	15.5427	21.4618	4.5068	6.35652	13.5974	15.1538	21.1393
142.9	4.456	6.2467	13.503	15.5369	21.4539	4.50616	6.35509	13.5943	15.1489	21.1322
143	4.461	6.2471	13.4978	15.5254	21.4418	4.50551	6.35367	13.5913	15.144	21.1251
143.1	4.4632	6.2485	13.49	15.5216	21.4338	4.50486	6.35225	13.5882	15.1392	21.118
143.2	4.4578	6.2456	13.4863	15.518	21.431	4.50422	6.35082	13.5851	15.1343	21.111
143.3	4.4632	6.243	13.4845	15.5105	21.4242	4.50357	6.3494	13.582	15.1295	21.1039
143.4	4.4659	6.244	13.4804	15.5064	21.4185	4.50293	6.34798	13.579	15.1246	21.0968
143.5	4.466	6.2432	13.48	15.5018	21.4136	4.50228	6.34656	13.5759	15.1198	21.0898
143.6	4.4667	6.2444	13.481	15.4965	21.4074	4.50163	6.34513	13.5728	15.1149	21.0827
143.7	4.47	6.2437	13.4774	15.4921	21.406	4.50099	6.34371	13.5697	15.1101	21.0756
143.8	4.4724	6.2417	13.4763	15.4832	21.3927	4.50034	6.34229	13.5667	15.1052	21.0686
143.9	4.4756	6.245	13.4676	15.4744	21.3818	4.4997	6.34087	13.5636	15.1004	21.0615
144	4.4752	6.2434	13.4575	15.4613	21.3645	4.49905	6.33945	13.5605	15.0956	21.0545
144.1	4.4724	6.2405	13.4519	15.4503	21.3545	4.49841	6.33803	13.5575	15.0907	21.0475
144.2	4.4683	6.238	13.4436	15.4449	21.344	4.49776	6.33661	13.5544	15.0859	21.0404
144.3	4.466	6.2316	13.4355	15.4391	21.3383	4.49712	6.33519	13.5514	15.0811	21.0334
144.4	4.4643	6.2267	13.4335	15.4341	21.3299	4.49647	6.33377	13.5483	15.0763	21.0264
144.5	4.4669	6.2253	13.4305	15.4273	21.3201	4.49583	6.33236	13.5452	15.0714	21.0194
144.6	4.4672	6.2245	13.428	15.419	21.3108	4.49518	6.33094	13.5422	15.0666	21.0124
144.7	4.4655	6.2263	13.4234	15.4122	21.3021	4.49454	6.32952	13.5391	15.0618	21.0054
144.8	4.4633	6.2255	13.4187	15.4075	21.2926	4.4939	6.3281	13.536	15.057	20.9984
144.9	4.461	6.2222	13.4145	15.4049	21.283	4.49325	6.32669	13.533	15.0522	20.9914
145	4.463	6.2208	13.4111	15.396	21.2772	4.49261	6.32527	13.5299	15.0474	20.9844
145.1	4.4625	6.2221	13.4065	15.39	21.2677	4.49196	6.32386	13.5269	15.0426	20.9774
145.2	4.4638	6.2149	13.4031	15.3816	21.2574	4.49132	6.32244	13.5238	15.0378	20.9704
145.3	4.4689	6.2135	13.3961	15.3763	21.2498	4.49067	6.32102	13.5208	15.033	20.9635
145.4	4.4667	6.2074	13.3931	15.3716	21.2415	4.49003	6.31961	13.5177	15.0282	20.9565
145.5	4.4667	6.2032	13.3964	15.3655	21.2306	4.48939	6.3182	13.5147	15.0234	20.9495
145.6	4.468	6.2024	13.3939	15.3581	21.2189	4.48874	6.31678	13.5116	15.0186	20.9426
145.7	4.4677	6.2027	13.3891	15.3527	21.2074	4.4881	6.31537	13.5086	15.0138	20.9356
145.8	4.4679	6.2055	13.3876	15.3495	21.2009	4.48746	6.31396	13.5055	15.009	20.9287
145.9	4.4697	6.2023	13.3865	15.3428	21.1888	4.48681	6.31254	13.5025	15.0043	20.9217
146	4.4737	6.201	13.3812	15.338	21.179	4.48617	6.31113	13.4994	14.9995	20.9148
146.1	4.473	6.2	13.3762	15.3326	21.1655	4.48553	6.30972	13.4964	14.9947	20.9079
146.2	4.4677	6.2009	13.3669	15.3248	21.1528	4.48488	6.30831	13.4933	14.9899	20.9009
146.3	4.4642	6.1997	13.3559	15.3148	21.142	4.48424	6.3069	13.4903	14.9852	20.894
146.4	4.464	6.1968	13.3529	15.3089	21.1338	4.4836	6.30549	13.4873	14.9804	20.8871
146.5	4.4624	6.1987	13.352	15.3023	21.1281	4.48296	6.30408	13.4842	14.9756	20.8802
146.6	4.463	6.198	13.3496	15.2925	21.1197	4.48231	6.30267	13.4812	14.9709	20.8733
146.7	4.4642	6.1969	13.3464	15.29	21.1166	4.48167	6.30126	13.4781	14.9661	20.8664
146.8	4.4636	6.1925	13.3477	15.2817	21.1067	4.48103	6.29985	13.4751	14.9614	20.8595
146.9	4.4683	6.192	13.3402	15.2744	21.0979	4.48039	6.29844	13.4721	14.9566	20.8526
147	4.4638	6.1878	13.3382	15.2712	21.0893	4.47974	6.29703	13.469	14.9519	20.8457
147.1	4.4629	6.1893	13.3344	15.2627	21.0771	4.4791	6.29562	13.466	14.9471	20.8388
147.2	4.4636	6.1938	13.3301	15.2507	21.0657	4.47846	6.29421	13.463	14.9424	20.8319
147.3	4.4641	6.1937	13.3214	15.239	21.0557	4.47782	6.29281	13.4599	14.9376	20.825
147.4	4.461	6.1904	13.3162	15.2318	21.0468	4.47718	6.2914	13.4569	14.9329	20.8182
147.5	4.4608	6.1873	13.3134	15.2266	21.0366	4.47653	6.28999	13.4539	14.9281	20.8113
147.6	4.4622	6.185	13.3096	15.2222	21.0269	4.47589	6.28859	13.4508	14.9234	20.8044
147.7	4.4618	6.1834	13.3027	15.2195	21.02	4.47525	6.28718	13.4478	14.9187	20.7976
147.8	4.4615	6.1815	13.2987	15.2168	21.0134	4.47461	6.28578	13.4448	14.9139	20.7907
147.9	4.4625	6.1858	13.2987	15.207	20.999	4.47397	6.28437	13.4418	14.9092	20.7839
148	4.4647	6.1882	13.2926	15.1979	20.9844	4.47333	6.28297	13.4387	14.9045	20.7771
148.1	4.4609	6.1828	13.2862	15.188	20.9729	4.47269	6.28156	13.4357	14.8998	20.7702
148.2	4.452	6.1773	13.2797	15.1757	20.9598	4.47205	6.28016	13.4327	14.8951	20.7634
148.3	4.4472	6.1754	13.2679	15.1605	20.9473	4.47141	6.27876	13.4297	14.8903	20.7566
148.4	4.4429	6.1694	13.2589	15.1501	20.9354	4.47076	6.27735	13.4266	14.8856	20.7497
148.5	4.4382	6.1637	13.2525	15.1474	20.9295	4.47012	6.27595	13.4236	14.8809	20.7429
148.6	4.4323	6.1603	13.2507	15.1414	20.9212	4.46948	6.27455	13.4206	14.8762	20.7361
148.7	4.4355	6.1574	13.2466	15.1309	20.9099	4.46884	6.27315	13.4176	14.8715	20.7293
148.8	4.4328	6.1566	13.2385	15.122	20.8975	4.4682	6.27175	13.4146	14.8668	20.7225
148.9	4.4263	6.1517	13.2317	15.1174	20.8842	4.46756	6.27034	13.4116	14.8621	20.7157
149	4.4225	6.1496	13.222	15.1099	20.8768	4.46692	6.26894	13.4085	14.8574	20.7089
149.1	4.4155	6.145	13.2197	15.1044	20.8684	4.46628	6.26754	13.4055	14.8527	20.7021
149.2	4.4133	6.1417	13.2178	15.0964	20.8574	4.46564	6.26614	13.4025	14.848	20.6953
149.3	4.4172	6.1395	13.2134	15.0881	20.8439	4.465	6.26474	13.3995	14.8433	20.6886
149.4	4.4125	6.132	13.2051	15.0832	20.8326	4.46436	6.26335	13.3965	14.8386	20.6818
149.5	4.4067	6.1278	13.2016	15.0758	20.823	4.46372	6.26195	13.3935	14.834	20.675
149.6	4.4072	6.127	13.1945	15.0694	20.8156	4.46308	6.26055	13.3905	14.8293	20.6683
149.7	4.4055	6.1235	13.1922	15.0655	20.8086	4.46244	6.25915	13.3875	14.8246	20.6615
149.8	4.4007	6.126	13.1899	15.0584	20.797	4.4618	6.25775	13.3845	14.8199	20.6547
149.9	4.3986	6.1277	13.1807	15.0503	20.7905	4.46117	6.25636	13.3814	14.8152	20.648
150	4.3955	6.1253	13.1801	15.0441	20.7833	4.46053	6.25496	13.3784	14.8106	20.6413
150.1	4.3957	6.1243	13.1814	15.0416	20.7794	4.45989	6.25356	13.3754	14.8059	20.6345
150.2	4.393	6.121	13.1812	15.0343	20.7738	4.45925	6.25217	13.3724	14.8012	20.6278
150.3	4.3935	6.1208	13.1791	15.0237	20.7628	4.45861	6.25077	13.3694	14.7966	20.621
150.4	4.3942	6.1227	13.1764	15.0148	20.7509	4.45797	6.24938	13.3664	14.7919	20.6143
150.5	4.3921	6.1224	13.1709	15.0061	20.7441	4.45733	6.24798	13.3634	14.7873	20.6076
150.6	4.3905	6.1205	13.167	14.9996	20.7358	4.45669	6.24659	13.3604	14.7826	20.6009
150.7	4.3897	6.1209	13.1634	14.9938	20.7304	4.45606	6.24519	13.3574	14.7779	20.5942
150.8	4.3909	6.1189	13.1618	14.9863	20.7203	4.45542	6.2438	13.3544	14.7733	20.5875
150.9	4.3934	6.1211	13.1574	14.9797	20.7066	4.45478	6.24241	13.3514	14.7687	20.5808
151	4.3932	6.1238	13.1512	14.9738	20.6983	4.45414	6.24101	13.3485	14.764	20.5741
151.1	4.3883	6.1232	13.1465	14.973	20.6943	4.4535	6.23962	13.3455	14.7594	20.5674
151.2	4.3864	6.1243	13.1438	14.9676	20.6843	4.45287	6.23823	13.3425	14.7547	20.5607
151.3	4.3876	6.131	13.1396	14.9687	20.6804	4.45223	6.23684	13.3395	14.7501	20.554
151.4	4.3813	6.131	13.1415	14.9704	20.6761	4.45159	6.23544	13.3365	14.7455	20.5473
151.5	4.3833	6.1362	13.1417	14.9651	20.6711	4.45095	6.23405	13.3335	14.7408	20.5406
151.6	4.3851	6.1433	13.1393	14.958	20.6632	4.45031	6.23266	13.3305	14.7362	20.534
151.7	4.3921	6.1425	13.1323	14.9509	20.6572	4.44968	6.23127	13.3275	14.7316	20.5273
151.8	4.3925	6.1399	13.1259	14.9434	20.6504	4.44904	6.22988	13.3245	14.7269	20.5206
151.9	4.3882	6.1365	13.121	14.9386	20.6451	4.4484	6.22849	13.3215	14.7223	20.514
152	4.3856	6.1357	13.121	14.9309	20.6418	4.44777	6.2271	13.3186	14.7177	20.5073
152.1	4.3851	6.1383	13.1183	14.9259	20.6407	4.44713	6.22572	13.3156	14.7131	20.5007
152.2	4.3854	6.1412	13.1201	14.9203	20.6371	4.44649	6.22433	13.3126	14.7085	20.494
152.3	4.3923	6.1416	13.1195	14.9174	20.6352	4.44586	6.22294	13.3096	14.7039	20.4874
152.4	4.3955	6.1417	13.1167	14.9133	20.6256	4.44522	6.22155	13.3066	14.6993	20.4808
152.5	4.396	6.1448	13.1119	14.9119	20.6222	4.44458	6.22016	13.3037	14.6946	20.4741
152.6	4.3975	6.1423	13.1094	14.9006	20.6084	4.44395	6.21878	13.3007	14.69	20.4675
152.7	4.4041	6.1442	13.1031	14.8922	20.6034	4.44331	6.21739	13.2977	14.6854	20.4609
152.8	4.4	6.1442	13.098	14.8853	20.5917	4.44267	6.21601	13.2947	14.6808	20.4543
152.9	4.3973	6.1448	13.0888	14.882	20.5837	4.44204	6.21462	13.2917	14.6762	20.4477
153	4.3925	6.1435	13.0862	14.8782	20.5761	4.4414	6.21323	13.2888	14.6717	20.441
153.1	4.3961	6.1464	13.0794	14.8744	20.5651	4.44076	6.21185	13.2858	14.6671	20.4344
153.2	4.3968	6.1441	13.0798	14.8703	20.5593	4.44013	6.21046	13.2828	14.6625	20.4278
153.3	4.4004	6.1435	13.0777	14.8675	20.5515	4.43949	6.20908	13.2799	14.6579	20.4213
153.4	4.4016	6.1423	13.0788	14.867	20.5491	4.43886	6.2077	13.2769	14.6533	20.4147
153.5	4.4071	6.1447	13.0761	14.8609	20.5441	4.43822	6.20631	13.2739	14.6487	20.4081
153.6	4.4064	6.1469	13.0732	14.853	20.5414	4.43759	6.20493	13.2709	14.6441	20.4015
153.7	4.4028	6.1471	13.071	14.8468	20.5348	4.43695	6.20355	13.268	14.6396	20.3949
153.8	4.4015	6.1469	13.0716	14.8397	20.5274	4.43632	6.20217	13.265	14.635	20.3883
153.9	4.4008	6.148	13.0657	14.8303	20.5211	4.43568	6.20078	13.262	14.6304	20.3818
154	4.3984	6.1428	13.0631	14.8286	20.5189	4.43505	6.1994	13.2591	14.6259	20.3752
154.1	4.3988	6.1386	13.0621	14.8246	20.5168	4.43441	6.19802	13.2561	14.6213	20.3687
154.2	4.4023	6.1396	13.056	14.8161	20.5111	4.43378	6.19664	13.2532	14.6167	20.3621
154.3	4.4053	6.1439	13.0508	14.8152	20.5059	4.43314	6.19526	13.2502	14.6122	20.3556
154.4	4.4032	6.1407	13.0536	14.8085	20.4957	4.43251	6.19388	13.2472	14.6076	20.349
154.5	4.4066	6.1422	13.0497	14.8052	20.4875	4.43187	6.1925	13.2443	14.6031	20.3425
154.6	4.4011	6.1362	13.0443	14.7985	20.4805	4.43124	6.19112	13.2413	14.5985	20.3359
154.7	4.4004	6.1322	13.0427	14.7941	20.4733	4.4306	6.18974	13.2384	14.594	20.3294
154.8	4.3981	6.1353	13.0409	14.7865	20.4652	4.42997	6.18836	13.2354	14.5894	20.3229
154.9	4.397	6.136	13.0379	14.7839	20.4582	4.42933	6.18699	13.2324	14.5849	20.3164
155	4.3945	6.1347	13.0347	14.7764	20.4513	4.4287	6.18561	13.2295	14.5803	20.3098
155.1	4.39	6.132	13.0317	14.7773	20.4422	4.42807	6.18423	13.2265	14.5758	20.3033
155.2	4.393	6.1323	13.0294	14.7735	20.4354	4.42743	6.18285	13.2236	14.5712	20.2968
155.3	4.3987	6.1327	13.0261	14.7679	20.4289	4.4268	6.18148	13.2206	14.5667	20.2903
155.4	4.3992	6.1307	13.0189	14.7654	20.4242	4.42616	6.1801	13.2177	14.5622	20.2838
155.5	4.3982	6.1319	13.0184	14.7607	20.4165	4.42553	6.17873	13.2147	14.5576	20.2773
155.6	4.3968	6.1363	13.0158	14.7561	20.4082	4.4249	6.17735	13.2118	14.5531	20.2708
155.7	4.3954	6.139	13.0091	14.7521	20.3999	4.42426	6.17598	13.2088	14.5486	20.2643
155.8	4.3917	6.14	12.9994	14.7458	20.3915	4.42363	6.1746	13.2059	14.5441	20.2578
155.9	4.3937	6.1398	12.9935	14.7415	20.3862	4.423	6.17323	13.2029	14.5395	20.2514
156	4.3923	6.1395	12.9938	14.7393	20.3807	4.42237	6.17185	13.2	14.535	20.2449
156.1	4.3923	6.1415	12.9909	14.7334	20.373	4.42173	6.17048	13.197	14.5305	20.2384
156.2	4.3904	6.1398	12.9859	14.724	20.3605	4.4211	6.16911	13.1941	14.526	20.2319
156.3	4.3898	6.1408	12.9774	14.7201	20.3541	4.42047	6.16773	13.1912	14.5215	20.2255
156.4	4.3886	6.1385	12.974	14.7163	20.3504	4.41983	6.16636	13.1882	14.517	20.219
156.5	4.3903	6.1425	12.9695	14.7103	20.3478	4.4192	6.16499	13.1853	14.5125	20.2126
156.6	4.3918	6.1422	12.964	14.7064	20.34	4.41857	6.16362	13.1823	14.508	20.2061
156.7	4.39	6.1413	12.959	14.6989	20.3313	4.41794	6.16225	13.1794	14.5035	20.1997
156.8	4.388	6.1378	12.9537	14.6928	20.3165	4.4173	6.16087	13.1765	14.499	20.1932
156.9	4.3873	6.1356	12.9475	14.689	20.3122	4.41667	6.1595	13.1735	14.4945	20.1868
157	4.3874	6.13	12.9442	14.6861	20.3122	4.41604	6.15813	13.1706	14.49	20.1804
157.1	4.3887	6.128	12.9419	14.6784	20.3079	4.41541	6.15676	13.1677	14.4855	20.1739
157.2	4.395	6.1292	12.9363	14.6699	20.299	4.41478	6.15539	13.1647	14.481	20.1675
157.3	4.3948	6.1267	12.9362	14.6595	20.2908	4.41414	6.15403	13.1618	14.4765	20.1611
157.4	4.3952	6.1255	12.9283	14.6486	20.2775	4.41351	6.15266	13.1589	14.472	20.1547
157.5	4.3941	6.122	12.9167	14.6373	20.2688	4.41288	6.15129	13.1559	14.4675	20.1483
157.6	4.3904	6.1177	12.9153	14.6305	20.2589	4.41225	6.14992	13.153	14.4631	20.1419
157.7	4.3896	6.1167	12.9094	14.6258	20.256	4.41162	6.14855	13.1501	14.4586	20.1355
157.8	4.3835	6.1169	12.906	14.6226	20.2505	4.41099	6.14719	13.1471	14.4541	20.1291
157.9	4.3832	6.1172	12.905	14.6182	20.2434	4.41036	6.14582	13.1442	14.4496	20.1227
158	4.3869	6.115	12.9004	14.608	20.2336	4.40972	6.14445	13.1413	14.4452	20.1163
158.1	4.3867	6.1143	12.894	14.6021	20.2246	4.40909	6.14309	13.1384	14.4407	20.1099
158.2	4.3845	6.1098	12.894	14.5955	20.2141	4.40846	6.14172	13.1354	14.4362	20.1035
158.3	4.382	6.1053	12.89	14.5852	20.2048	4.40783	6.14036	13.1325	14.4318	20.0971
158.4	4.3806	6.1019	12.8846	14.5787	20.1993	4.4072	6.13899	13.1296	14.4273	20.0908
158.5	4.3811	6.1018	12.8856	14.5779	20.1976	4.40657	6.13763	13.1267	14.4229	20.0844
158.6	4.3841	6.1021	12.8843	14.5692	20.1893	4.40594	6.13626	13.1238	14.4184	20.078
158.7	4.3875	6.1026	12.8804	14.5637	20.179	4.40531	6.1349	13.1208	14.4139	20.0717
158.8	4.383	6.0995	12.8724	14.556	20.1661	4.40468	6.13353	13.1179	14.4095	20.0653
158.9	4.3842	6.0923	12.865	14.5496	20.161	4.40405	6.13217	13.115	14.4051	20.059
159	4.3839	6.0888	12.8634	14.5427	20.1543	4.40342	6.13081	13.1121	14.4006	20.0526
159.1	4.3834	6.0915	12.8605	14.5415	20.1517	4.40279	6.12945	13.1092	14.3962	20.0463
159.2	4.3808	6.0911	12.8632	14.5362	20.1497	4.40216	6.12808	13.1063	14.3917	20.0399
159.3	4.3826	6.0955	12.8601	14.5322	20.1437	4.40153	6.12672	13.1034	14.3873	20.0336
159.4	4.3812	6.0968	12.8588	14.5276	20.1387	4.4009	6.12536	13.1004	14.3828	20.0272
159.5	4.3807	6.0966	12.8571	14.5195	20.1281	4.40027	6.124	13.0975	14.3784	20.0209
159.6	4.3761	6.0964	12.8578	14.5135	20.119	4.39964	6.12264	13.0946	14.374	20.0146
159.7	4.3757	6.0976	12.8568	14.5091	20.1091	4.39901	6.12128	13.0917	14.3696	20.0083
159.8	4.3754	6.0956	12.8542	14.4984	20.0997	4.39838	6.11992	13.0888	14.3651	20.002
159.9	4.375	6.0948	12.8467	14.4975	20.0948	4.39775	6.11856	13.0859	14.3607	19.9956
160	4.3702	6.0912	12.845	14.493	20.0901	4.39712	6.1172	13.083	14.3563	19.9893
160.1	4.3747	6.0929	12.8375	14.4846	20.0793	4.3965	6.11584	13.0801	14.3519	19.983
160.2	4.3744	6.0928	12.8308	14.4794	20.0743	4.39587	6.11448	13.0772	14.3474	19.9767
160.3	4.3692	6.0898	12.8317	14.4772	20.068	4.39524	6.11313	13.0743	14.343	19.9704
160.4	4.3699	6.0844	12.8319	14.4695	20.062	4.39461	6.11177	13.0714	14.3386	19.9642
160.5	4.3715	6.0865	12.8296	14.4702	20.0608	4.39398	6.11041	13.0685	14.3342	19.9579
160.6	4.3718	6.0846	12.8329	14.4646	20.0536	4.39335	6.10906	13.0656	14.3298	19.9516
160.7	4.3785	6.0884	12.8329	14.4596	20.0446	4.39272	6.1077	13.0627	14.3254	19.9453
160.8	4.3789	6.0887	12.8297	14.4545	20.0358	4.3921	6.10634	13.0598	14.321	19.939
160.9	4.379	6.0832	12.8228	14.4562	20.0319	4.39147	6.10499	13.0569	14.3166	19.9328
161	4.3786	6.0791	12.8199	14.4467	20.0232	4.39084	6.10363	13.054	14.3122	19.9265
161.1	4.3833	6.0843	12.8176	14.4424	20.0154	4.39021	6.10228	13.0511	14.3078	19.9202
161.2	4.3851	6.0827	12.8146	14.4311	20.0077	4.38958	6.10092	13.0482	14.3034	19.914
161.3	4.3845	6.0804	12.8106	14.4248	20.0014	4.38896	6.09957	13.0453	14.299	19.9077
161.4	4.3782	6.0748	12.8079	14.4182	19.9908	4.38833	6.09821	13.0424	14.2946	19.9015
161.5	4.3749	6.0752	12.8052	14.4106	19.9831	4.3877	6.09686	13.0395	14.2902	19.8952
161.6	4.3708	6.0739	12.8004	14.404	19.9818	4.38707	6.09551	13.0366	14.2859	19.889
161.7	4.3704	6.0704	12.7993	14.3967	19.9761	4.38645	6.09416	13.0337	14.2815	19.8827
161.8	4.3682	6.069	12.8014	14.3895	19.9675	4.38582	6.0928	13.0308	14.2771	19.8765
161.9	4.3677	6.0654	12.8027	14.387	19.9635	4.38519	6.09145	13.028	14.2727	19.8703
162	4.365	6.0607	12.8021	14.3813	19.9569	4.38456	6.0901	13.0251	14.2683	19.864
[truncated: 1,482 more rows]

## Sheet: Fig.S3c
Time (s)	7.8 nM	15.6 nM	31.2 nM	125 nM	Fitted_7.8 nM	Fitted_15.6 nM	Fitted_31.2 nM	Fitted_125 nM
-37.8	-0.302	-0.3516	-0.331799	-0.301199	0	0	0	0
-37.7	-0.224901	-0.312801	-0.5272	-0.3155	0	0	0	0
-37.6	-0.15	-0.5809	-0.5074	-0.2734	0	0	0	0
-37.5	-0.3786	-0.6546	-0.2439	-0.0147	0	0	0	0
-37.4	-0.1785	-0.3926	-0.0564	0.1012	0	0	0	0
-37.3	0.033	-0.0496	0.213903	0.320403	0	0	0	0
-37.2	0.184797	0.137497	0.6055	0.6732	0	0	0	0
-37.1	0.1493	0.1048	0.5887	0.7686	0	0	0	0
-37	0.0959029	0.0955029	0.4901	0.6866	0	0	0	0
-36.9	0.1432	0.0375003	0.2794	0.402	0	0	0	0
-36.8	0.0442	0.048	0.241796	0.428696	0	0	0	0
-36.7	-0.0426964	-0.128496	0.1297	0.3202	0	0	0	0
-36.6	0.0612	-0.0663	0.0966	0.2376	0	0	0	0
-36.5	-0.00429955	-0.1947	-0.0372	0.0247	0	0	0	0
-36.4	-0.0454994	-0.267099	-0.0868	-0.0791	0	0	0	0
-36.3	-0.0523	-0.3094	-0.168201	-0.181801	0	0	0	0
-36.2	-0.0442988	-0.386199	-0.2557	-0.3027	0	0	0	0
-36.1	-0.0423	-0.3618	-0.4187	-0.3507	0	0	0	0
-36	-0.0508998	-0.3747	-0.4337	-0.4628	0	0	0	0
-35.9	-0.0862994	-0.410399	-0.5494	-0.5069	0	0	0	0
-35.8	-0.1097	-0.3746	-0.588	-0.5603	0	0	0	0
-35.7	-0.1156	-0.3793	-0.5919	-0.6482	0	0	0	0
-35.6	-0.1216	-0.3897	-0.6203	-0.6999	0	0	0	0
-35.5	-0.1477	-0.4184	-0.6162	-0.7054	0	0	0	0
-35.4	-0.1718	-0.4097	-0.6264	-0.7369	0	0	0	0
-35.3	-0.1843	-0.4002	-0.638699	-0.778499	0	0	0	0
-35.2	-0.185701	-0.400101	-0.6711	-0.8225	0	0	0	0
-35.1	-0.2183	-0.4191	-0.6832	-0.9085	0	0	0	0
-35	-0.236701	-0.439301	-0.7217	-0.9567	0	0	0	0
-34.9	-0.240801	-0.441001	-0.7277	-0.9222	0	0	0	0
-34.8	-0.2469	-0.4441	-0.672099	-0.880899	0	0	0	0
-34.7	-0.251901	-0.455201	-0.5913	-0.8928	0	0	0	0
-34.6	-0.266	-0.4573	-0.5873	-0.8308	0	0	0	0
-34.5	-0.2667	-0.4511	-0.6238	-0.7548	0	0	0	0
-34.4	-0.2578	-0.4191	-0.5999	-0.7929	0	0	0	0
-34.3	-0.2649	-0.4223	-0.5891	-0.7308	0	0	0	0
-34.2	-0.2834	-0.4392	-0.5917	-0.6462	0	0	0	0
-34.1	-0.2481	-0.3923	-0.5488	-0.603	0	0	0	0
-34	-0.2516	-0.3813	-0.5312	-0.6538	0	0	0	0
-33.9	-0.243301	-0.358601	-0.5257	-0.6447	0	0	0	0
-33.8	-0.2573	-0.3872	-0.5105	-0.6024	0	0	0	0
-33.7	-0.2552	-0.3664	-0.5088	-0.568	0	0	0	0
-33.6	-0.2553	-0.3492	-0.4603	-0.5309	0	0	0	0
-33.5	-0.2608	-0.3689	-0.4592	-0.5264	0	0	0	0
-33.4	-0.195501	-0.328001	-0.4531	-0.5252	0	0	0	0
-33.3	-0.232	-0.344	-0.4269	-0.4984	0	0	0	0
-33.2	-0.2239	-0.3427	-0.419	-0.4923	0	0	0	0
-33.1	-0.2229	-0.3384	-0.4343	-0.4748	0	0	0	0
-33	-0.203101	-0.340801	-0.4041	-0.4446	0	0	0	0
-32.9	-0.2303	-0.3346	-0.415	-0.4213	0	0	0	0
-32.8	-0.1859	-0.3259	-0.3966	-0.3936	0	0	0	0
-32.7	-0.2099	-0.3128	-0.4053	-0.3842	0	0	0	0
-32.6	-0.1594	-0.2986	-0.3973	-0.3572	0	0	0	0
-32.5	-0.1831	-0.3128	-0.414	-0.3783	0	0	0	0
-32.4	-0.151101	-0.298301	-0.3977	-0.3476	0	0	0	0
-32.3	-0.1904	-0.3229	-0.406299	-0.355199	0	0	0	0
-32.2	-0.151101	-0.303401	-0.3916	-0.3196	0	0	0	0
-32.1	-0.1867	-0.3241	-0.3785	-0.3193	0	0	0	0
-32	-0.1679	-0.3223	-0.3613	-0.2767	0	0	0	0
-31.9	-0.1749	-0.3132	-0.3675	-0.3065	0	0	0	0
-31.8	-0.1641	-0.31	-0.3692	-0.3041	0	0	0	0
-31.7	-0.1843	-0.3123	-0.3558	-0.3002	0	0	0	0
-31.6	-0.1857	-0.3315	-0.3456	-0.2596	0	0	0	0
-31.5	-0.1619	-0.2915	-0.3154	-0.2594	0	0	0	0
-31.4	-0.1423	-0.2684	-0.311	-0.2544	0	0	0	0
-31.3	-0.1456	-0.2502	-0.2819	-0.2264	0	0	0	0
-31.2	-0.1527	-0.2498	-0.3044	-0.2375	0	0	0	0
-31.1	-0.131	-0.2469	-0.2907	-0.2367	0	0	0	0
-31	-0.1293	-0.2695	-0.2718	-0.21	0	0	0	0
-30.9	-0.1124	-0.2602	-0.2707	-0.2225	0	0	0	0
-30.8	-0.1005	-0.252	-0.2682	-0.2065	0	0	0	0
-30.7	-0.1099	-0.272	-0.2426	-0.1824	0	0	0	0
-30.6	-0.0928999	-0.2574	-0.2516	-0.1818	0	0	0	0
-30.5	-0.0989001	-0.2529	-0.2366	-0.1814	0	0	0	0
-30.4	-0.108	-0.2487	-0.2429	-0.1866	0	0	0	0
-30.3	-0.1184	-0.2601	-0.2565	-0.1932	0	0	0	0
-30.2	-0.1314	-0.2683	-0.2594	-0.1861	0	0	0	0
-30.1	-0.1327	-0.2791	-0.2558	-0.1853	0	0	0	0
-30	-0.1407	-0.29	-0.2519	-0.1796	0	0	0	0
-29.9	-0.1427	-0.2966	-0.2549	-0.1817	0	0	0	0
-29.8	-0.1279	-0.2887	-0.2387	-0.1849	0	0	0	0
-29.7	-0.1366	-0.2803	-0.2335	-0.1783	0	0	0	0
-29.6	-0.121	-0.2704	-0.2345	-0.1806	0	0	0	0
-29.5	-0.1125	-0.2642	-0.224	-0.1764	0	0	0	0
-29.4	-0.1147	-0.2555	-0.2118	-0.1715	0	0	0	0
-29.3	-0.1152	-0.2606	-0.2078	-0.1732	0	0	0	0
-29.2	-0.1101	-0.2656	-0.2044	-0.166	0	0	0	0
-29.1	-0.1108	-0.268	-0.2008	-0.1586	0	0	0	0
-29	-0.106	-0.262	-0.1982	-0.1491	0	0	0	0
-28.9	-0.1027	-0.2608	-0.1966	-0.1512	0	0	0	0
-28.8	-0.0969	-0.2623	-0.198	-0.1542	0	0	0	0
-28.7	-0.0966999	-0.262	-0.1982	-0.1573	0	0	0	0
-28.6	-0.0945	-0.264	-0.1986	-0.1599	0	0	0	0
-28.5	-0.0943	-0.2626	-0.2028	-0.1626	0	0	0	0
-28.4	-0.0938999	-0.2636	-0.2024	-0.1644	0	0	0	0
-28.3	-0.0934999	-0.2586	-0.2019	-0.1613	0	0	0	0
-28.2	-0.0880998	-0.2522	-0.2005	-0.1577	0	0	0	0
-28.1	-0.0870999	-0.2502	-0.201	-0.1583	0	0	0	0
-28	-0.0818999	-0.2459	-0.2031	-0.166	0	0	0	0
-27.9	-0.077	-0.2415	-0.1996	-0.1617	0	0	0	0
-27.8	-0.0766999	-0.2412	-0.1962	-0.1541	0	0	0	0
-27.7	-0.0754998	-0.2376	-0.1906	-0.1562	0	0	0	0
-27.6	-0.0704999	-0.2333	-0.1865	-0.1534	0	0	0	0
-27.5	-0.0673999	-0.2263	-0.1869	-0.1515	0	0	0	0
-27.4	-0.0631999	-0.2226	-0.1835	-0.1467	0	0	0	0
-27.3	-0.0564999	-0.2174	-0.1807	-0.1505	0	0	0	0
-27.2	-0.0500998	-0.2125	-0.1783	-0.1491	0	0	0	0
-27.1	-0.0435999	-0.2108	-0.1756	-0.1463	0	0	0	0
-27	-0.0398999	-0.2068	-0.1791	-0.141	0	0	0	0
-26.9	-0.0374999	-0.2059	-0.1761	-0.1398	0	0	0	0
-26.8	-0.0382999	-0.2023	-0.1764	-0.1371	0	0	0	0
-26.7	-0.0345	-0.1985	-0.1805	-0.1453	0	0	0	0
-26.6	-0.0392001	-0.202	-0.1799	-0.1458	0	0	0	0
-26.5	-0.0424	-0.2092	-0.1719	-0.1409	0	0	0	0
-26.4	-0.0401999	-0.2076	-0.1723	-0.1366	0	0	0	0
-26.3	-0.0350999	-0.2	-0.1734	-0.1352	0	0	0	0
-26.2	-0.0311999	-0.1986	-0.1716	-0.1337	0	0	0	0
-26.1	-0.0302999	-0.2005	-0.1687	-0.1315	0	0	0	0
-26	-0.0245999	-0.1987	-0.1633	-0.1259	0	0	0	0
-25.9	-0.0231999	-0.1985	-0.1599	-0.1228	0	0	0	0
-25.8	-0.0184999	-0.1949	-0.1571	-0.1227	0	0	0	0
-25.7	-0.0163999	-0.1943	-0.1548	-0.12	0	0	0	0
-25.6	-0.0146999	-0.1921	-0.1517	-0.1194	0	0	0	0
-25.5	-0.0133999	-0.1908	-0.1542	-0.1207	0	0	0	0
-25.4	-0.0116999	-0.1843	-0.156	-0.1193	0	0	0	0
-25.3	-0.0103999	-0.1813	-0.1541	-0.1218	0	0	0	0
-25.2	-0.00529991	-0.181	-0.1488	-0.12	0	0	0	0
-25.1	-9.98815e-05	-0.179	-0.1435	-0.1171	0	0	0	0
-25	0.00460013	-0.1758	-0.139	-0.1175	0	0	0	0
-24.9	0.0086001	-0.1752	-0.1388	-0.1142	0	0	0	0
-24.8	0.00950008	-0.1695	-0.1375	-0.1133	0	0	0	0
-24.7	0.0104001	-0.1683	-0.1341	-0.1111	0	0	0	0
-24.6	0.0106001	-0.1672	-0.132	-0.1096	0	0	0	0
-24.5	0.0140001	-0.1654	-0.1293	-0.1112	0	0	0	0
-24.4	0.0189	-0.1634	-0.1277	-0.1097	0	0	0	0
-24.3	0.0189001	-0.1655	-0.1258	-0.1049	0	0	0	0
-24.2	0.0193002	-0.164	-0.125	-0.1037	0	0	0	0
-24.1	0.0214001	-0.1593	-0.1232	-0.1047	0	0	0	0
-24	0.0196001	-0.1531	-0.1205	-0.1082	0	0	0	0
-23.9	0.015	-0.1536	-0.1166	-0.1108	0	0	0	0
-23.8	0.0121001	-0.1577	-0.1168	-0.1109	0	0	0	0
-23.7	0.0124	-0.1558	-0.1157	-0.1073	0	0	0	0
-23.6	0.0125001	-0.1579	-0.1183	-0.1059	0	0	0	0
-23.5	0.0147	-0.1535	-0.115	-0.1091	0	0	0	0
-23.4	0.0128	-0.1546	-0.1107	-0.1083	0	0	0	0
-23.3	0.0101001	-0.1567	-0.1115	-0.1108	0	0	0	0
-23.2	0.0139	-0.152	-0.1044	-0.1057	0	0	0	0
-23.1	0.0113001	-0.1502	-0.1011	-0.1056	0	0	0	0
-23	0.013	-0.1502	-0.1	-0.1065	0	0	0	0
-22.9	0.0126	-0.1533	-0.0914	-0.1021	0	0	0	0
-22.8	0.0116001	-0.1522	-0.0817	-0.096	0	0	0	0
-22.7	0.0101002	-0.1419	-0.0742	-0.091	0	0	0	0
-22.6	0.0157001	-0.1344	-0.0729	-0.0866	0	0	0	0
-22.5	0.0191	-0.1251	-0.0706	-0.0935	0	0	0	0
-22.4	0.0223	-0.1218	-0.0677	-0.1006	0	0	0	0
-22.3	0.0178	-0.1198	-0.0706	-0.0977	0	0	0	0
-22.2	0.0115	-0.1322	-0.064	-0.0912	0	0	0	0
-22.1	0.0103001	-0.1352	-0.0622	-0.0899	0	0	0	0
-22	0.0113	-0.136	-0.0661	-0.0929	0	0	0	0
-21.9	0.0102	-0.1353	-0.0685	-0.0928	0	0	0	0
-21.8	0.00439993	-0.1373	-0.0615	-0.092	0	0	0	0
-21.7	-0.0027	-0.145	-0.0574	-0.0877	0	0	0	0
-21.6	-0.0102	-0.1476	-0.0491	-0.0876	0	0	0	0
-21.5	-0.00459997	-0.1454	-0.0477	-0.0829	0	0	0	0
-21.4	0.00740001	-0.1491	-0.0625	-0.0991	0	0	0	0
-21.3	0.0247997	-0.1329	-0.0728	-0.1	0	0	0	0
-21.2	0.0226994	-0.134201	-0.0577	-0.097	0	0	0	0
-21.1	0.0139	-0.1323	-0.0512001	-0.0961001	0	0	0	0
-21	0.0229001	-0.1213	-0.0435001	-0.0922001	0	0	0	0
-20.9	0.0244001	-0.0998999	-0.0486	-0.0958	0	0	0	0
-20.8	0.0284	-0.0836	-0.0472	-0.0962	0	0	0	0
-20.7	0.0278001	-0.0642999	-0.042	-0.0915	0	0	0	0
-20.6	0.0314001	-0.0491999	-0.0351	-0.0899	0	0	0	0
-20.5	0.0362	-0.024	-0.0418999	-0.0951999	0	0	0	0
-20.4	0.0293999	-0.00600012	-0.0336	-0.0897	0	0	0	0
-20.3	0.0210001	-0.0211999	-0.0288	-0.0787	0	0	0	0
-20.2	0.0189003	-0.0269997	-0.0224	-0.0734	0	0	0	0
-20.1	0.0212002	-0.0293998	-0.0193	-0.0704	0	0	0	0
-20	0.0231	-0.0254	-0.0203	-0.0741	0	0	0	0
-19.9	0.0165	-0.035	-0.0123	-0.063	0	0	0	0
-19.8	0.0101002	-0.0415998	-0.007	-0.0526	0	0	0	0
-19.7	0.0145004	-0.0377996	0.000399995	-0.0408	0	0	0	0
-19.6	0.0218002	-0.0398998	0.00369989	-0.0301001	0	0	0	0
-19.5	0.0260001	-0.0430999	0.00459998	-0.0304	0	0	0	0
-19.4	0.0279	-0.0441	0.0012	-0.0306	0	0	0	0
-19.3	0.0288	-0.0502	-0.0026	-0.0391	0	0	0	0
-19.2	0.0288998	-0.0498002	0.00609999	-0.0295	0	0	0	0
-19.1	0.0225001	-0.0612999	0.0176999	-0.0212001	0	0	0	0
-19	0.0305001	-0.0609999	0.0187	-0.0199	0	0	0	0
-18.9	0.0374	-0.0651	0.0321	-0.0116	0	0	0	0
-18.8	0.0382002	-0.0774998	0.0354	-0.00900001	0	0	0	0
-18.7	0.0440002	-0.0754998	0.0483	0.00200001	0	0	0	0
-18.6	0.0395002	-0.0766998	0.0545997	0.0172997	0	0	0	0
-18.5	0.0412003	-0.0743997	0.0562998	0.0325998	0	0	0	0
-18.4	0.0382002	-0.0824998	0.0595	0.0413	0	0	0	0
-18.3	0.0392002	-0.0924998	0.0622	0.0472	0	0	0	0
-18.2	0.0354003	-0.1149	0.067	0.0571	0	0	0	0
-18.1	0.0350002	-0.1339	0.0698999	0.0629999	0	0	0	0
-18	0.0387001	-0.1389	0.0649	0.0705	0	0	0	0
-17.9	0.0484	-0.1435	0.0632	0.0695	0	0	0	0
-17.8	0.0548	-0.1453	0.0681	0.0743	0	0	0	0
-17.7	0.0562004	-0.1286	0.0732	0.0659	0	0	0	0
-17.6	0.0601001	-0.1037	0.0723	0.0583	0	0	0	0
-17.5	0.0563	-0.092	0.0679999	0.0456999	0	0	0	0
-17.4	0.0468001	-0.1012	0.0763	0.0462	0	0	0	0
-17.3	0.0429001	-0.0979999	0.0681	0.0373	0	0	0	0
-17.2	0.0436002	-0.0926998	0.0759	0.0362	0	0	0	0
-17.1	0.0427	-0.0924	0.0797999	0.0444999	0	0	0	0
-17	0.0507001	-0.0819999	0.0697	0.0412	0	0	0	0
-16.9	0.0611	-0.0714	0.0686	0.0353	0	0	0	0
-16.8	0.057	-0.0689	0.0721	0.0419	0	0	0	0
-16.7	0.0490003	-0.0734997	0.078	0.048	0	0	0	0
-16.6	0.0515002	-0.0675998	0.0840998	0.0526998	0	0	0	0
-16.5	0.0584002	-0.0598998	0.0830999	0.0461999	0	0	0	0
-16.4	0.0647001	-0.0530999	0.0806	0.0378	0	0	0	0
-16.3	0.0637001	-0.0584999	0.0735	0.0281	0	0	0	0
-16.2	0.0605999	-0.0681001	0.0797	0.034	0	0	0	0
-16.1	0.0527001	-0.0771999	0.0844998	0.0354998	0	0	0	0
-16	0.0475002	-0.0756998	0.0855999	0.0390999	0	0	0	0
-15.9	0.0504001	-0.0728999	0.0799	0.0343	0	0	0	0
-15.8	0.0504	-0.0751	0.0755	0.0318	0	0	0	0
-15.7	0.0411	-0.0773	0.0691	0.032	0	0	0	0
-15.6	0.0434	-0.0808	0.0641	0.0262	0	0	0	0
-15.5	0.0414	-0.0855	0.0672999	0.0306999	0	0	0	0
-15.4	0.0395001	-0.0875999	0.0756	0.0267	0	0	0	0
-15.3	0.0429001	-0.0816999	0.0719	0.0262	0	0	0	0
-15.2	0.048	-0.0789	0.0741	0.0373	0	0	0	0
-15.1	0.0499001	-0.0767999	0.0766999	0.0481999	0	0	0	0
-15	0.0573001	-0.0686999	0.0775	0.056	0	0	0	0
-14.9	0.0599	-0.06	0.069	0.054	0	0	0	0
-14.8	0.0641	-0.0541	0.0685	0.0576	0	0	0	0
-14.7	0.0642	-0.0509	0.0685	0.0544	0	0	0	0
-14.6	0.0638	-0.0442	0.0644001	0.0494001	0	0	0	0
-14.5	0.0628999	-0.0466001	0.0607001	0.0402001	0	0	0	0
-14.4	0.0598999	-0.0419001	0.0579	0.036	0	0	0	0
-14.3	0.0525	-0.0451	0.0616	0.04	0	0	0	0
-14.2	0.0507001	-0.0440999	0.0614	0.0488	0	0	0	0
-14.1	0.0507001	-0.0392999	0.054	0.0511	0	0	0	0
-14	0.0593	-0.0411	0.0507	0.0543	0	0	0	0
-13.9	0.0595	-0.0425	0.0517	0.0614	0	0	0	0
-13.8	0.0656	-0.0418	0.0505	0.0712	0	0	0	0
-13.7	0.0741	-0.0375	0.0459	0.0778	0	0	0	0
-13.6	0.0781	-0.0322	0.0454	0.0756	0	0	0	0
-13.5	0.0757	-0.0256	0.0453	0.0719	0	0	0	0
-13.4	0.077	-0.0191	0.0427	0.0685	0	0	0	0
-13.3	0.0741	-0.0216	0.039	0.069	0	0	0	0
-13.2	0.0697001	-0.0205999	0.0425	0.0689	0	0	0	0
-13.1	0.0663001	-0.0130999	0.0461	0.0661	0	0	0	0
-13	0.0671	-0.00759996	0.0393999	0.0703999	0	0	0	0
-12.9	0.0762001	-0.00409989	0.0293	0.068	0	0	0	0
-12.8	0.0728	-0.00399998	0.0311	0.0702	0	0	0	0
-12.7	0.0767002	-0.00499985	0.0191	0.0626	0	0	0	0
-12.6	0.0849998	0.00299976	0.0194001	0.0679001	0	0	0	0
-12.5	0.0849999	-0.00720008	0.0153001	0.0756001	0	0	0	0
-12.4	0.0698999	-0.0116001	0.0263	0.0836	0	0	0	0
-12.3	0.0579001	-0.0149999	0.0358	0.0871	0	0	0	0
-12.2	0.0524001	-0.00789993	0.0359	0.0832	0	0	0	0
-12.1	0.0434999	-0.00160006	0.0377	0.0793	0	0	0	0
-12	0.0404	0.00119997	0.0308001	0.0762001	0	0	0	0
-11.9	0.0473999	0.00359991	0.0303	0.0785	0	0	0	0
-11.8	0.0541	0.00349996	0.0367	0.0766	0	0	0	0
-11.7	0.0659	0.00460001	0.0239	0.0739	0	0	0	0
-11.6	0.0724999	0.00819988	0.0152001	0.0677001	0	0	0	0
-11.5	0.0725999	0.0112999	0.0110001	0.0647001	0	0	0	0
-11.4	0.0751999	0.0127999	0.0024	0.0579	0	0	0	0
-11.3	0.0780998	0.0106998	0.0012	0.055	0	0	0	0
-11.2	0.0696998	0.00679984	0.0019	0.05	0	0	0	0
-11.1	0.0710999	0.0138999	0.00380007	0.0446001	0	0	0	0
-11	0.0722999	0.0148999	-0.00599982	0.0345002	0	0	0	0
-10.9	0.0679998	0.0159998	-0.0143	0.0284	0	0	0	0
-10.8	0.0603998	0.00499977	-0.0277	0.0267	0	0	0	0
-10.7	0.0499995	-0.00240051	-0.0306	0.03	0	0	0	0
-10.6	0.0438999	-0.0138001	-0.0340999	0.0278001	0	0	0	0
-10.5	0.0418999	-0.0155001	-0.0329	0.0276	0	0	0	0
-10.4	0.0414	-0.0121	-0.0305	0.0294	0	0	0	0
-10.3	0.0409	-0.018	-0.032	0.0268	0	0	0	0
-10.2	0.0454999	-0.0129001	-0.0399	0.0254	0	0	0	0
-10.1	0.0488998	-0.0159002	-0.0438999	0.0287001	0	0	0	0
-10	0.0535999	-0.0292001	-0.0460999	0.0299001	0	0	0	0
-9.9	0.0588999	-0.0277001	-0.0515	0.0224	0	0	0	0
-9.8	0.0608998	-0.0323002	-0.0546	0.0109	0	0	0	0
-9.7	0.0525996	-0.0358004	-0.0568	0.0028	0	0	0	0
-9.6	0.0484998	-0.0474002	-0.0531	0.00360004	0	0	0	0
-9.5	0.0454	-0.0552	-0.0507999	0.00450006	0	0	0	0
-9.4	0.0414999	-0.0533001	-0.0493	0.0058	0	0	0	0
-9.3	0.0436999	-0.0601001	-0.0529	0.0085	0	0	0	0
-9.2	0.0452998	-0.0645002	-0.0546	0.0073	0	0	0	0
-9.1	0.0464998	-0.0717002	-0.0414002	0.0151998	0	0	0	0
-9	0.0254002	-0.0828998	-0.0270003	0.0181997	0	0	0	0
-8.9	0.0177003	-0.0674997	-0.0038	0.0177	0	0	0	0
-8.8	0.0182003	-0.0433997	0.0143	0.0177	0	0	0	0
-8.7	0.0319006	-0.0236994	0.009	0.024	0	0	0	0
-8.6	0.0416	-0.0048	0.000600017	0.0227	0	0	0	0
-8.5	0.0377	-0.000600024	-0.00180014	0.0210999	0	0	0	0
-8.4	0.0279001	-0.00149986	-0.0077	0.0241	0	0	0	0
-8.3	0.0327001	-0.00449995	0.000900001	0.0243	0	0	0	0
-8.2	0.0289001	-0.000999852	0.0014	0.0238	0	0	0	0
-8.1	0.0263001	0.00110006	0.00729989	0.0253999	0	0	0	0
-8	0.0295001	0.00360011	0.00879995	0.024	0	0	0	0
-7.9	0.031	0.00630004	0.0136	0.0285	0	0	0	0
-7.8	0.0364001	0.00490006	0.0088	0.028	0	0	0	0
-7.7	0.0438	0.00830003	0.0019	0.0267	0	0	0	0
-7.6	0.0470999	0.00519994	0.00429989	0.0290999	0	0	0	0
-7.5	0.0421001	-0.00149989	0.00399999	0.0267	0	0	0	0
-7.4	0.0421	-0.000199988	0.0027	0.0239	0	0	0	0
-7.3	0.0371	-0.00139999	-0.0029	0.0205	0	0	0	0
-7.2	0.0379999	0.00239994	-0.0066	0.023	0	0	0	0
-7.1	0.032	0.000700045	-0.00590002	0.0226	0	0	0	0
-7	0.0284	0.00250003	-0.00560005	0.0209999	0	0	0	0
-6.9	0.0253001	0.00220005	-0.0067	0.0193	0	0	0	0
-6.8	0.028	0.00300002	-0.0062	0.019	0	0	0	0
-6.7	0.0293001	0.00290008	-0.0043	0.0218	0	0	0	0
-6.6	0.0293001	0.0017001	-0.00370004	0.0254	0	0	0	0
-6.5	0.032	0.00350004	-0.00740001	0.0257	0	0	0	0
-6.4	0.0319	0.00450001	-0.0111	0.0189	0	0	0	0
-6.3	0.0289999	0.00269994	-0.0146	0.0176	0	0	0	0
-6.2	0.0224	-0.00469998	-0.0135	0.0146	0	0	0	0
-6.1	0.0212	-0.00829997	-0.0113	0.0152	0	0	0	0
-6	0.0201001	-0.00959988	-0.0135	0.0149	0	0	0	0
-5.9	0.0227001	-0.00789993	-0.0115	0.0121	0	0	0	0
-5.8	0.0195	-0.0064	-0.0130001	0.0120999	0	0	0	0
-5.7	0.0134001	-0.00829987	-0.0122	0.0148	0	0	0	0
-5.6	0.0107	-0.0046	-0.0041	0.0134	0	0	0	0
-5.5	0.0112001	-0.00119986	0.0005	0.0117	0	0	0	0
-5.4	0.0146001	-0.00219992	0.0003	0.0091	0	0	0	0
-5.3	0.0131	-0.0012	0.000599973	0.00319997	0	0	0	0
-5.2	0.0111	-0.00189997	-0.0011	0.0013	0	0	0	0
-5.1	0.0072	-0.0025	-0.0029	-0.0014	0	0	0	0
-5	0.00169997	-2.67319e-08	0	0	0	0	0	0
-4.9	-0.00229986	-0.00159986	0.0003	-0.0005	0	0	0	0
-4.8	0	0	-0.00129999	-0.00239999	0	0	0	0
-4.7	0.000499989	-0.00240001	0.0026	9.99996e-05	0	0	0	0
-4.6	0.0003	-0.0016	-0.0004	0.0025	0	0	0	0
-4.5	0.00380007	0.00250007	-0.0046	0.0006	0	0	0	0
-4.4	0.00159999	0.00449999	-0.0044	-0.0051	0	0	0	0
-4.3	-0.0002	0.0025	-0.0087	-0.0113	0	0	0	0
-4.2	-0.000900004	0.0013	-0.0103	-0.0124	0	0	0	0
-4.1	-0.0037	-0.0002	-0.0103	-0.0096	0	0	0	0
-4	-0.00629987	0.000700126	-0.0069	-0.0055	0	0	0	0
-3.9	-0.00579987	0.00280013	-0.004	-0.0002	0	0	0	0
-3.8	-0.0071	0.0049	-0.00250011	0.00319989	0	0	0	0
-3.7	-0.00759989	0.00500011	0.0017	0.0075	0	0	0	0
-3.6	-0.0112	0.0058	0.000599999	0.0107	0	0	0	0
-3.5	-0.0133	0.0068	-0.001	0.005	0	0	0	0
-3.4	-0.0122	0.00359995	0.0002	-0.0016	0	0	0	0
-3.3	-0.0132	-0.0005	-0.000499943	-0.000599943	0	0	0	0
-3.2	-0.0163001	-0.00320006	-0.0028	0.0052	0	0	0	0
-3.1	-0.0184	-0.0055	-0.0062	-0.0015	0	0	0	0
-3	-0.0162001	-0.00290005	-0.0153	-0.018	0	0	0	0
-2.9	-0.0177003	-0.00640026	-0.0223	-0.0161	0	0	0	0
-2.8	-0.0254	-0.0017	-0.0267	-0.0196	0	0	0	0
-2.7	-0.026	-0.000999995	-0.0304	-0.0244	0	0	0	0
-2.6	-0.028	-0.0034	-0.031	-0.0226	0	0	0	0
-2.5	-0.0385999	-0.00259987	-0.0385	-0.0294	0	0	0	0
-2.4	-0.0433	-0.00159999	-0.0374	-0.0298	0	0	0	0
-2.3	-0.0527	-0.0024	-0.0398999	-0.0391999	0	0	0	0
-2.2	-0.0542001	0.00159995	-0.0434	-0.0408	0	0	0	0
-2.1	-0.0574	0.004	-0.0369	-0.0366	0	0	0	0
-2	-0.0542998	0.0106002	-0.0353	-0.0389	0	0	0	0
-1.9	-0.0533	0.0144	-0.0345	-0.0318	0	0	0	0
-1.8	-0.0521	0.0149	-0.0352999	-0.0427999	0	0	0	0
-1.7	-0.0602001	0.0150999	-0.0242	-0.0371	0	0	0	0
-1.6	-0.0687	0.0106	-0.0168	-0.0361	0	0	0	0
-1.5	-0.0621998	0.0201002	-0.0113	-0.0329	0	0	0	0
-1.4	-0.0657	0.0269	-0.00639993	-0.0329	0	0	0	0
-1.3	-0.0718	0.0243	-0.0056	-0.0301999	0	0	0	0
-1.2	-0.0675	0.0224999	-0.006	-0.0281	0	0	0	0
-1.1	-0.0688	0.0209	-0.00639993	-0.0301999	0	0	0	0
-1	-0.0714	0.0206	-0.0068	-0.0329	0	0	0	0
-0.899998	-0.0718	0.0197	-0.0100999	-0.0347	0	0	0	0
-0.799999	-0.0744	0.0198	-0.0113	-0.0354999	0	0	0	0
-0.699997	-0.0748001	0.0197	-0.0113	-0.0347	0	0	0	0
-0.599998	-0.0767	0.0197	-0.0113	-0.0329	0	0	0	0
-0.5	-0.0767	0.0198	-0.0100999	-0.0301999	0	0	0	0
-0.399998	-0.0826002	0.0204999	-0.0068	-0.0281	0	0	0	0
-0.299999	-0.0767	0.0206	-0.00639993	-0.0244	0	0	0	0
-0.199997	-0.0748001	0.0209	-0.006	-0.0243	0	0	0	0
-0.0999985	-0.0744	0.0224999	-0.0056	-0.0231	0	0	0	0
0	-0.0718	0.0243	-0.0054	0.5865	0	0	0	0
0.100002	-0.0714	0.0599703	-0.0045	0.7555	0	0	0	0
0.200001	-0.0688	0.11209	0.1721	2.62153	0	0	0.028934	0.0656436
0.300003	-0.0675	0.4439	0.2968	3.1038	0	0	0.0578382	0.131203
0.400002	-0.0675	0.8337	1.7817	3.1664	0.00329144	0.00706581	0.0867104	0.196673
0.5	-0.0653297	0.8352	1.965	3.1729	0.00658166	0.0141285	0.115552	0.262055
0.600002	-0.0313999	0.844599	1.9811	3.1877	0.00987042	0.0211876	0.144363	0.327352
0.700001	0.3196	0.8794	1.9811	3.2016	0.0131578	0.0282433	0.173142	0.392559
0.800003	0.3226	0.915899	1.9811	3.2154	0.016444	0.035296	0.201891	0.457681
0.900002	0.324199	0.915899	1.9811	3.2154	0.0197288	0.042345	0.230608	0.522712
1	0.3261	0.9159	1.9811	3.2657	0.0230123	0.0493909	0.259294	0.587655
1.1	0.329199	0.9214	1.9823	3.2657	0.0262944	0.0564331	0.28795	0.652511
1.2	0.329199	0.9214	1.9947	3.283	0.0295751	0.063472	0.316574	0.717276
1.3	0.329199	0.9214	2.0086	3.2921	0.0328546	0.0705078	0.345167	0.781954
1.4	0.3357	0.921401	2.0088	3.2921	0.0361327	0.07754	0.373728	0.84654
1.5	0.335701	0.9314	2.0143	3.2921	0.0394095	0.0845691	0.402258	0.911037
1.6	0.3369	0.9314	2.0143	3.2923	0.0426849	0.0915945	0.430758	0.975447
1.7	0.3371	0.9314	2.0149	3.2923	0.0459589	0.0986166	0.459225	1.03976
1.8	0.346199	0.9314	2.0149	3.2967	0.0492317	0.105636	0.487662	1.10399
1.9	0.3484	0.9314	2.0149	3.2967	0.0525031	0.112651	0.516066	1.16813
2	0.3495	0.931401	2.0149	3.2967	0.0557732	0.119663	0.544439	1.23217
2.1	0.3514	0.931401	1.9823	3.2967	0.0590419	0.126672	0.572781	1.29613
2.2	0.3514	0.9314	1.9811	3.2997	0.0623093	0.133677	0.601091	1.35999
2.3	0.3369	0.921401	1.9638	3.3054	0.0655754	0.140679	0.629371	1.42377
2.4	0.335701	0.9214	1.9507	3.3289	0.0688401	0.147678	0.657618	1.48745
2.5	0.3357	0.9214	1.9363	3.3289	0.0721035	0.154673	0.685833	1.55104
2.6	0.3514	0.9214	1.9909	3.3597	0.0753656	0.161665	0.714018	1.61453
2.7	0.2715	0.8455	2.1193	3.4351	0.0786262	0.168653	0.742169	1.67794
2.8	0.331002	0.862602	2.1805	3.5725	0.0818857	0.175638	0.770291	1.74125
2.9	0.2966	0.8505	2.1992	3.5196	0.0851437	0.18262	0.798379	1.80447
3	0.297399	0.878499	2.1426	3.5853	0.0884005	0.189599	0.826436	1.86759
3.1	0.311299	0.888399	2.1902	3.62	0.0916558	0.196574	0.854462	1.93063
3.2	0.3277	0.9249	2.1786	3.6952	0.0949098	0.203545	0.882455	1.99356
3.3	0.335899	0.915799	2.1679	3.8005	0.0981626	0.210514	0.910418	2.05641
3.4	0.3419	0.9003	2.1481	3.8117	0.101414	0.217479	0.938347	2.11916
3.5	0.345599	0.917799	2.091	3.8087	0.104664	0.22444	0.966245	2.18181
3.6	0.342699	0.908999	2.0529	3.795	0.107913	0.231398	0.994111	2.24438
3.7	0.3286	0.8716	2.0465	3.8295	0.11116	0.238353	1.02194	2.30684
3.8	0.311199	0.835599	2.0509	3.8803	0.114406	0.245305	1.04975	2.36922
3.9	0.3165	0.8043	2.0676	3.9111	0.117651	0.252253	1.07752	2.43149
4	0.321399	0.816899	2.0782	3.9512	0.120894	0.259198	1.10525	2.49367
4.1	0.303799	0.788899	2.0871	4.0083	0.124136	0.266139	1.13296	2.55576
4.2	0.3094	0.7714	2.126	4.0362	0.127377	0.273077	1.16063	2.61775
4.3	0.343699	0.773099	2.1401	4.0762	0.130616	0.280011	1.18828	2.67964
4.4	0.3324	0.7635	2.1371	4.1155	0.133854	0.286943	1.21589	2.74144
4.5	0.344499	0.758099	2.1549	4.1674	0.137091	0.293871	1.24346	2.80314
4.6	0.334099	0.742899	2.1796	4.2247	0.140326	0.300795	1.27101	2.86474
4.7	0.304	0.7265	2.2071	4.2753	0.14356	0.307716	1.29852	2.92625
4.8	0.307699	0.726799	2.2098	4.3012	0.146793	0.314634	1.326	2.98766
4.9	0.3222	0.7487	2.2523	4.3541	0.150024	0.321548	1.35345	3.04897
5	0.3082	0.7412	2.2678	4.3861	0.153255	0.328459	1.38086	3.11018
5.1	0.324499	0.783699	2.3053	4.4589	0.156483	0.335367	1.40825	3.17129
5.2	0.3028	0.7749	2.3146	4.5124	0.159711	0.342271	1.4356	3.23231
5.3	0.325399	0.750899	2.3349	4.5931	0.162937	0.349172	1.46292	3.29323
5.4	0.3317	0.7662	2.3521	4.6376	0.166161	0.35607	1.4902	3.35404
5.5	0.354099	0.768899	2.3594	4.6659	0.169385	0.362964	1.51746	3.41476
5.6	0.355199	0.786199	2.3919	4.6925	0.172607	0.369855	1.54468	3.47539
5.7	0.3389	0.7766	2.369	4.7054	0.175828	0.376742	1.57187	3.5359
5.8	0.327998	0.773698	2.4229	4.7908	0.179047	0.383626	1.59902	3.59633
5.9	0.3354	0.7549	2.3995	4.8199	0.182265	0.390507	1.62614	3.65665
6	0.383898	0.785898	2.4248	4.8955	0.185482	0.397384	1.65323	3.71687
6.1	0.341399	0.802599	2.3935	4.9454	0.188697	0.404258	1.68029	3.77699
6.2	0.3544	0.7911	2.4146	4.9769	0.191911	0.411128	1.70732	3.837
6.3	0.339398	0.811698	2.4146	5.0445	0.195124	0.417996	1.73431	3.89692
6.4	0.318	0.7999	2.3939	5.0625	0.198336	0.424859	1.76127	3.95674
6.5	0.349298	0.818398	2.417	5.0994	0.201546	0.43172	1.7882	4.01645
6.6	0.329099	0.802599	2.3741	5.1615	0.204754	0.438577	1.81509	4.07607
6.7	0.3474	0.7681	2.449	5.2424	0.207962	0.445431	1.84195	4.13558
6.8	0.3254	0.7541	2.4274	5.2764	0.211168	0.452281	1.86878	4.19499
6.9	0.3443	0.7507	2.4671	5.2894	0.214373	0.459128	1.89557	4.25429
7	0.339099	0.770399	2.5145	5.2865	0.217576	0.465972	1.92234	4.3135
7.1	0.3437	0.7707	2.557	5.3555	0.220778	0.472812	1.94907	4.3726
7.2	0.3836	0.7984	2.629	5.3432	0.223979	0.479648	1.97576	4.43159
7.3	0.4424	0.7574	2.5404	5.3693	0.227179	0.486482	2.00242	4.49049
7.4	0.4489	0.7526	2.5141	5.3605	0.230377	0.493312	2.02905	4.54928
7.5	0.451099	0.699199	2.5291	5.3764	0.233574	0.500139	2.05565	4.60796
7.6	0.387501	0.667101	2.5306	5.4861	0.236769	0.506962	2.08222	4.66655
7.7	0.4139	0.7465	2.5484	5.5601	0.239963	0.513782	2.10875	4.72502
7.8	0.442	0.7718	2.5927	5.615	0.243156	0.520599	2.13524	4.7834
7.9	0.4169	0.8399	2.5884	5.6649	0.246348	0.527412	2.16171	4.84166
8	0.418099	0.820199	2.637	5.7762	0.249538	0.534222	2.18814	4.89982
8.1	0.3836	0.8155	2.6101	5.8032	0.252727	0.541028	2.21454	4.95788
8.2	0.4019	0.8419	2.6613	5.8745	0.255914	0.547831	2.2409	5.01583
8.3	0.396399	0.840999	2.6759	5.9389	0.259101	0.554631	2.26723	5.07368
8.4	0.3986	0.8561	2.6959	5.9765	0.262286	0.561427	2.29353	5.13142
8.5	0.375699	0.860299	2.7064	6.032	0.265469	0.56822	2.31979	5.18905
8.6	0.378299	0.858499	2.7412	6.0653	0.268651	0.57501	2.34603	5.24658
8.7	0.3549	0.8402	2.7498	6.091	0.271832	0.581796	2.37222	5.304
8.8	0.355499	0.839899	2.774	6.144	0.275012	0.588579	2.39839	5.36131
8.9	0.3697	0.8356	2.7444	6.1647	0.27819	0.595358	2.42452	5.41851
9	0.392598	0.840398	2.7587	6.2095	0.281367	0.602135	2.45062	5.47561
9.1	0.379699	0.828599	2.7496	6.2764	0.284543	0.608907	2.47668	5.5326
9.2	0.3989	0.8391	2.7495	6.3201	0.287717	0.615676	2.50271	5.58948
9.3	0.416599	0.846999	2.7665	6.3668	0.29089	0.622443	2.52871	5.64626
9.4	0.4131	0.844	2.7899	6.4088	0.294062	0.629205	2.55467	5.70292
9.5	0.422099	0.828199	2.8065	6.4682	0.297232	0.635964	2.5806	5.75948
9.6	0.421599	0.824699	2.8149	6.5411	0.300401	0.64272	2.6065	5.81592
9.7	0.4224	0.818	2.8298	6.6064	0.303569	0.649473	2.63236	5.87226
9.8	0.443199	0.825299	2.8495	6.6515	0.306735	0.656222	2.65819	5.92849
9.9	0.451	0.8383	2.8855	6.7005	0.3099	0.662967	2.68398	5.98461
10	0.439999	0.841499	2.8923	6.7483	0.313064	0.66971	2.70974	6.04061
10.1	0.442498	0.846098	2.9143	6.8293	0.316226	0.676449	2.73547	6.09651
10.2	0.4328	0.8343	2.9337	6.8877	0.319388	0.683184	2.76116	6.1523
10.3	0.423998	0.839298	2.9689	6.9762	0.322547	0.689917	2.78682	6.20798
10.4	0.4085	0.835	2.9722	7.0316	0.325706	0.696645	2.81245	6.26354
10.5	0.418098	0.855598	3.0001	7.1124	0.328863	0.703371	2.83804	6.319
10.6	0.388599	0.849999	3.0347	7.1835	0.332019	0.710093	2.86359	6.37434
10.7	0.386	0.8616	3.0636	7.2504	0.335173	0.716811	2.88912	6.42957
10.8	0.396299	0.873799	3.0949	7.3094	0.338326	0.723527	2.91461	6.4847
10.9	0.4014	0.8709	3.1154	7.3589	0.341478	0.730239	2.94006	6.5397
11	0.397999	0.884099	3.1279	7.4064	0.344629	0.736948	2.96548	6.5946
11.1	0.392899	0.884999	3.1493	7.4411	0.347778	0.743653	2.99087	6.64938
11.2	0.3868	0.8824	3.1709	7.4832	0.350926	0.750354	3.01623	6.70405
11.3	0.390799	0.888299	3.1952	7.4997	0.354073	0.757053	3.04155	6.75861
11.4	0.3944	0.8869	3.2059	7.5345	0.357218	0.763748	3.06683	6.81305
11.5	0.401099	0.884699	3.2327	7.5725	0.360362	0.77044	3.09208	6.86738
11.6	0.405499	0.885499	3.255	7.6154	0.363504	0.777128	3.1173	6.9216
11.7	0.4017	0.9018	3.2832	7.6552	0.366646	0.783813	3.14248	6.9757
11.8	0.398099	0.915899	3.3063	7.7068	0.369786	0.790495	3.16763	7.02969
11.9	0.396	0.9277	3.3252	7.7367	0.372924	0.797173	3.19274	7.08357
12	0.384999	0.923499	3.337	7.7965	0.376062	0.803848	3.21782	7.13732
12.1	0.376199	0.924499	3.3773	7.8593	0.379198	0.810519	3.24287	7.19097
12.2	0.3711	0.9326	3.4086	7.9232	0.382332	0.817187	3.26788	7.2445
12.3	0.375399	0.950699	3.4441	7.9833	0.385466	0.823852	3.29286	7.29791
12.4	0.3621	0.953	3.4655	8.0606	0.388598	0.830513	3.3178	7.35121
12.5	0.359999	0.951999	3.4906	8.1052	0.391729	0.837171	3.34271	7.40439
12.6	0.351599	0.940099	3.5014	8.1406	0.394858	0.843825	3.36758	7.45746
12.7	0.344	0.9403	3.5255	8.1854	0.397986	0.850477	3.39242	7.51041
12.8	0.346999	0.957599	3.5524	8.2393	0.401113	0.857124	3.41723	7.56325
12.9	0.3476	0.963	3.5799	8.2968	0.404239	0.863769	3.442	7.61596
13	0.353899	0.979899	3.5962	8.3621	0.407363	0.87041	3.46673	7.66856
13.1	0.357999	0.992299	3.6224	8.427	0.410486	0.877048	3.49143	7.72105
13.2	0.364	1.0053	3.6443	8.4921	0.413607	0.883682	3.5161	7.77341
13.3	0.372999	1.0053	3.6622	8.5422	0.416728	0.890313	3.54073	7.82566
13.4	0.3849	1.0125	3.6696	8.5864	0.419847	0.89694	3.56533	7.8778
13.5	0.388099	1.0157	3.6936	8.6441	0.422964	0.903565	3.58989	7.92981
13.6	0.388199	1.0165	3.7312	8.7163	0.426081	0.910185	3.61442	7.9817
13.7	0.4031	1.0172	3.7491	8.8009	0.429196	0.916802	3.63892	8.03348
13.8	0.414099	1.0326	3.7655	8.8449	0.432309	0.923417	3.66338	8.08514
13.9	0.4268	1.035	3.7973	8.9096	0.435422	0.930027	3.6878	8.13668
14	0.416799	1.0315	3.8262	8.9665	0.438533	0.936635	3.71219	8.1881
14.1	0.425599	1.0384	3.8465	9.0039	0.441642	0.943238	3.73654	8.2394
14.2	0.4325	1.0447	3.8657	9.0307	0.444751	0.949839	3.76086	8.29058
14.3	0.448799	1.0587	3.8888	9.081	0.447858	0.956436	3.78515	8.34164
14.4	0.4501	1.0581	3.9127	9.1375	0.450964	0.96303	3.8094	8.39258
14.5	0.465299	1.0546	3.9342	9.2055	0.454068	0.96962	3.83361	8.4434
14.6	0.469299	1.0655	3.9696	9.2585	0.457172	0.976207	3.85779	8.4941
14.7	0.4666	1.0683	4.0057	9.3236	0.460273	0.982791	3.88194	8.54468
14.8	0.463699	1.0746	4.0308	9.3756	0.463374	0.989371	3.90605	8.59514
14.9	0.4745	1.0828	4.0382	9.4609	0.466473	0.995948	3.93013	8.64548
15	0.476199	1.0804	4.0593	9.5184	0.469571	1.00252	3.95417	8.6957
15.1	0.490999	1.0904	4.0951	9.5748	0.472668	1.00909	3.97817	8.7458
15.2	0.5009	1.0961	4.128	9.6413	0.475763	1.01566	4.00214	8.79577
15.3	0.500499	1.0998	4.1416	9.7025	0.478857	1.02222	4.02608	8.84562
15.4	0.4939	1.1175	4.1788	9.7532	0.48195	1.02878	4.04998	8.89535
15.5	0.485699	1.1117	4.2034	9.8102	0.485041	1.03534	4.07385	8.94496
15.6	0.477799	1.1155	4.2026	9.8584	0.488131	1.04189	4.09768	8.99445
15.7	0.4706	1.1202	4.2099	9.9076	0.49122	1.04844	4.12147	9.04381
15.8	0.462898	1.1165	4.2081	9.9537	0.494308	1.05499	4.14524	9.09306
15.9	0.4521	1.1144	4.2233	9.999	0.497394	1.06153	4.16896	9.14217
16	0.435099	1.1054	4.2401	10.0376	0.500479	1.06807	4.19265	9.19117
16.1	0.429499	1.1106	4.28	10.089	0.503562	1.07461	4.21631	9.24004
16.2	0.4433	1.1144	4.2979	10.1279	0.506644	1.08114	4.23993	9.28879
16.3	0.451699	1.1253	4.3093	10.1815	0.509725	1.08767	4.26351	9.33741
16.4	0.4568	1.1239	4.3337	10.2148	0.512805	1.0942	4.28706	9.38591
16.5	0.4565	1.1321	4.3546	10.2665	0.515883	1.10072	4.31057	9.43429
16.6	0.456999	1.1464	4.3949	10.3304	0.51896	1.10724	4.33405	9.48254
16.7	0.4604	1.1688	4.4103	10.3681	0.522036	1.11375	4.3575	9.53067
16.8	0.444599	1.1917	4.4234	10.4108	0.52511	1.12027	4.38091	9.57867
16.9	0.4358	1.1793	4.4537	10.4789	0.528183	1.12678	4.40428	9.62655
17	0.419299	1.1648	4.4777	10.5142	0.531255	1.13328	4.42762	9.67431
17.1	0.423299	1.1719	4.5143	10.5715	0.534326	1.13978	4.45092	9.72193
17.2	0.42	1.1658	4.5259	10.624	0.537395	1.14628	4.47418	9.76944
17.3	0.417799	1.165	4.5438	10.662	0.540463	1.15278	4.49742	9.81682
17.4	0.4168	1.174	4.5649	10.7224	0.543529	1.15927	4.52061	9.86407
17.5	0.424299	1.1907	4.5793	10.7665	0.546595	1.16576	4.54377	9.91119
17.6	0.442599	1.1956	4.596	10.8268	0.549659	1.17225	4.5669	9.95819
17.7	0.4432	1.1963	4.6165	10.9004	0.552721	1.17873	4.58999	10.0051
17.8	0.452699	1.1966	4.6219	10.9565	0.555783	1.18521	4.61304	10.0518
17.9	0.4432	1.1895	4.6368	11.0084	0.558843	1.19168	4.63606	10.0984
18	0.4364	1.1883	4.6447	11.042	0.561901	1.19816	4.65904	10.1449
18.1	0.439899	1.1841	4.6578	11.0641	0.564959	1.20462	4.68199	10.1913
18.2	0.4332	1.1902	4.6866	11.1136	0.568015	1.21109	4.70491	10.2375
18.3	0.421799	1.1881	4.7145	11.1576	0.57107	1.21755	4.72778	10.2836
18.4	0.4227	1.2009	4.7456	11.2273	0.574123	1.22401	4.75062	10.3296
18.5	0.423399	1.2067	4.7669	11.2559	0.577176	1.23047	4.77343	10.3755
18.6	0.427099	1.2098	4.7889	11.3161	0.580226	1.23692	4.7962	10.4212
18.7	0.4161	1.2011	4.8225	11.3554	0.583276	1.24337	4.81893	10.4668
18.8	0.423399	1.2143	4.8528	11.4153	0.586324	1.24981	4.84163	10.5123
18.9	0.4266	1.2231	4.8809	11.4475	0.589371	1.25625	4.86429	10.5576
19	0.438299	1.2501	4.9102	11.4918	0.592417	1.26269	4.88692	10.6029
19.1	0.442899	1.2607	4.9413	11.5498	0.595461	1.26913	4.90951	10.6479
19.2	0.4474	1.2806	4.9525	11.597	0.598504	1.27556	4.93207	10.6929
19.3	0.451899	1.2957	4.9885	11.6377	0.601546	1.28199	4.95459	10.7377
19.4	0.4581	1.3058	5.0041	11.6785	0.604587	1.28841	4.97707	10.7824
19.5	0.463099	1.3224	5.0182	11.7089	0.607626	1.29483	4.99952	10.827
19.6	0.458799	1.3276	5.0359	11.7466	0.610664	1.30125	5.02193	10.8715
19.7	0.4613	1.3246	5.0604	11.7927	0.613701	1.30767	5.04431	10.9158
19.8	0.4606	1.3222	5.078	11.8277	0.616736	1.31408	5.06665	10.96
19.9	0.4708	1.326	5.109	11.8853	0.61977	1.32049	5.08896	11.004
20	0.4691	1.3265	5.1256	11.9334	0.622803	1.32689	5.11123	11.0479
20.1	0.4708	1.3298	5.1562	11.9782	0.625834	1.33329	5.13346	11.0917
20.2	0.4743	1.3504	5.1857	12.0207	0.628864	1.33969	5.15566	11.1354
20.3	0.479199	1.3673	5.1925	12.0693	0.631893	1.34608	5.17782	11.1789
20.4	0.4794	1.3805	5.2216	12.1148	0.63492	1.35248	5.19995	11.2224
20.5	0.4804	1.3993	5.244	12.1523	0.637947	1.35886	5.22204	11.2656
20.6	0.491499	1.4055	5.2592	12.2007	0.640972	1.36525	5.24409	11.3088
20.7	0.5046	1.4112	5.2734	12.2387	0.643995	1.37163	5.26611	11.3518
20.8	0.511499	1.4138	5.2887	12.2808	0.647017	1.37801	5.28809	11.3947
20.9	0.5124	1.4103	5.302	12.3184	0.650038	1.38438	5.31004	11.4374
21	0.519099	1.4192	5.3171	12.3468	0.653058	1.39075	5.33195	11.4801
21.1	0.510499	1.4188	5.3271	12.3838	0.656077	1.39712	5.35383	11.5225
21.2	0.5105	1.4238	5.3501	12.4283	0.659094	1.40348	5.37566	11.5649
21.3	0.500099	1.429	5.3614	12.4694	0.66211	1.40984	5.39747	11.6071
21.4	0.4956	1.4473	5.385	12.5016	0.665124	1.4162	5.41923	11.6492
21.5	0.4984	1.45	5.4207	12.5408	0.668137	1.42256	5.44096	11.6912
21.6	0.496299	1.4553	5.4378	12.5766	0.671149	1.42891	5.46266	11.733
21.7	0.4952	1.4617	5.4557	12.6151	0.67416	1.43525	5.48432	11.7747
21.8	0.4877	1.4638	5.4715	12.6459	0.677169	1.4416	5.50594	11.8163
21.9	0.4792	1.4693	5.4902	12.6768	0.680177	1.44794	5.52753	11.8578
22	0.475199	1.4732	5.5172	12.7246	0.683184	1.45427	5.54908	11.8991
22.1	0.4735	1.4806	5.5365	12.7563	0.68619	1.46061	5.57059	11.9402
22.2	0.4793	1.5051	5.5618	12.7948	0.689194	1.46694	5.59207	11.9813
22.3	0.4806	1.5121	5.5885	12.8488	0.692197	1.47327	5.61351	12.0222
22.4	0.4853	1.5235	5.6094	12.8879	0.695198	1.47959	5.63492	12.063
22.5	0.497099	1.5367	5.6316	12.9222	0.698199	1.48591	5.65629	12.1036
22.6	0.502699	1.5521	5.6499	12.9475	0.701197	1.49223	5.67762	12.1441
22.7	0.5031	1.5514	5.6638	12.9888	0.704195	1.49854	5.69892	12.1845
22.8	0.5029	1.5508	5.6769	13.0176	0.707192	1.50485	5.72018	12.2248
22.9	0.5077	1.5563	5.6952	13.0591	0.710187	1.51116	5.74141	12.2649
23	0.5098	1.5596	5.7061	13.0974	0.713181	1.51746	5.7626	12.3049
23.1	0.5129	1.5573	5.7197	13.1342	0.716173	1.52376	5.78375	12.3447
23.2	0.5156	1.5615	5.7405	13.1673	0.719164	1.53006	5.80487	12.3844
23.3	0.5186	1.5607	5.7583	13.2002	0.722154	1.53635	5.82595	12.424
23.4	0.5264	1.5644	5.7808	13.2362	0.725143	1.54264	5.84699	12.4635
23.5	0.5303	1.5622	5.7974	13.2675	0.72813	1.54893	5.868	12.5028
23.6	0.539399	1.5612	5.8164	13.3067	0.731116	1.55521	5.88897	12.542
23.7	0.5423	1.5667	5.8358	13.343	0.734101	1.56149	5.90991	12.581
23.8	0.547199	1.5725	5.8573	13.3757	0.737085	1.56777	5.93081	12.6199
23.9	0.5505	1.5765	5.8684	13.4007	0.740067	1.57404	5.95167	12.6587
24	0.5518	1.5821	5.8939	13.4282	0.743048	1.58031	5.97249	12.6974
24.1	0.5526	1.5877	5.9161	13.4612	0.746027	1.58658	5.99329	12.7359
24.2	0.5555	1.594	5.9422	13.4877	0.749006	1.59284	6.01404	12.7743
24.3	0.559999	1.5978	5.9676	13.5219	0.751983	1.5991	6.03476	12.8125
24.4	0.5622	1.6034	5.9944	13.5572	0.754959	1.60535	6.05544	12.8507
24.5	0.563999	1.6146	6.0154	13.5887	0.757933	1.61161	6.07609	12.8887
24.6	0.568799	1.6203	6.036	13.6148	0.760906	1.61786	6.09669	12.9265
24.7	0.5736	1.6286	6.0567	13.6441	0.763878	1.6241	6.11727	12.9642
24.8	0.5769	1.6311	6.0788	13.6782	0.766849	1.63035	6.1378	13.0018
24.9	0.5764	1.6356	6.1067	13.7173	0.769818	1.63659	6.1583	13.0393
25	0.576	1.6462	6.1291	13.7473	0.772786	1.64282	6.17877	13.0766
25.1	0.5837	1.6552	6.143	13.7716	0.775753	1.64905	6.1992	13.1138
25.2	0.588	1.6656	6.1529	13.8064	0.778718	1.65528	6.21959	13.1508
25.3	0.5855	1.6697	6.1768	13.8297	0.781682	1.66151	6.23994	13.1877
25.4	0.5876	1.6753	6.1982	13.8594	0.784645	1.66773	6.26026	13.2245
25.5	0.592799	1.6821	6.2069	13.8834	0.787607	1.67395	6.28054	13.2612
25.6	0.5929	1.6893	6.2205	13.9081	0.790567	1.68017	6.30079	13.2977
25.7	0.592	1.6922	6.2353	13.9313	0.793526	1.68638	6.321	13.3341
25.8	0.5926	1.696	6.253	13.9527	0.796484	1.69259	6.34117	13.3703
25.9	0.5909	1.6952	6.2698	13.9705	0.79944	1.69879	6.36131	13.4064
26	0.5921	1.6954	6.2917	13.9908	0.802396	1.705	6.38141	13.4424
26.1	0.5913	1.6951	6.3096	14.0187	0.805349	1.71119	6.40147	13.4783
26.2	0.5967	1.6984	6.3281	14.0465	0.808302	1.71739	6.4215	13.514
26.3	0.5956	1.6981	6.3494	14.0739	0.811253	1.72358	6.44149	13.5496
26.4	0.595	1.702	6.3679	14.1069	0.814203	1.72977	6.46145	13.585
26.5	0.5965	1.7094	6.3803	14.1282	0.817152	1.73596	6.48137	13.6203
26.6	0.597799	1.7197	6.4033	14.1556	0.8201	1.74214	6.50125	13.6555
26.7	0.593999	1.7192	6.4219	14.1828	0.823046	1.74832	6.5211	13.6906
26.8	0.601	1.7271	6.4401	14.2104	0.82599	1.75449	6.5409	13.7255
26.9	0.6022	1.7304	6.4537	14.2368	0.828934	1.76067	6.56068	13.7603
27	0.605999	1.7389	6.4769	14.2675	0.831877	1.76683	6.58041	13.7949
27.1	0.605599	1.7399	6.5013	14.2976	0.834818	1.773	6.60011	13.8294
27.2	0.609599	1.7459	6.5228	14.3256	0.837757	1.77916	6.61978	13.8638
27.3	0.6158	1.7521	6.5384	14.3486	0.840696	1.78532	6.63941	13.898
27.4	0.619799	1.759	6.5558	14.3775	0.843633	1.79147	6.659	13.9322
27.5	0.6212	1.7589	6.5736	14.4027	0.846569	1.79763	6.67855	13.9661
27.6	0.622299	1.7654	6.5924	14.4283	0.849503	1.80377	6.69807	14
27.7	0.621499	1.7706	6.6098	14.4544	0.852437	1.80992	6.71755	14.0337
27.8	0.6276	1.777	6.6217	14.4743	0.855369	1.81606	6.737	14.0673
27.9	0.632699	1.7812	6.6381	14.5026	0.8583	1.8222	6.75641	14.1007
28	0.628299	1.7791	6.6591	14.5247	0.861229	1.82833	6.77578	14.134
28.1	0.630799	1.7836	6.6731	14.5475	0.864157	1.83447	6.79512	14.1672
28.2	0.6386	1.7934	6.685	14.5714	0.867084	1.84059	6.81442	14.2003
28.3	0.640101	1.794	6.7048	14.5924	0.87001	1.84672	6.83368	14.2332
28.4	0.641	1.7932	6.7195	14.612	0.872934	1.85284	6.85291	14.266
28.5	0.642699	1.7965	6.734	14.6355	0.875858	1.85896	6.8721	14.2986
28.6	0.638499	1.798	6.7531	14.6607	0.878779	1.86507	6.89125	14.3311
28.7	0.6394	1.7964	6.7675	14.6816	0.8817	1.87118	6.91037	14.3635
28.8	0.643201	1.8002	6.7863	14.7035	0.884619	1.87729	6.92945	14.3958
28.9	0.643899	1.8046	6.8033	14.726	0.887537	1.8834	6.9485	14.4279
29	0.6461	1.8094	6.8188	14.7429	0.890454	1.8895	6.9675	14.4599
29.1	0.647399	1.8129	6.828	14.762	0.893369	1.8956	6.98648	14.4918
29.2	0.644699	1.8127	6.84	14.7853	0.896283	1.90169	7.00541	14.5235
29.3	0.645001	1.8077	6.8537	14.8052	0.899196	1.90778	7.02431	14.5551
29.4	0.639899	1.8057	6.867	14.8271	0.902108	1.91387	7.04318	14.5865
29.5	0.6356	1.8046	6.8836	14.8521	0.905018	1.91996	7.062	14.6179
29.6	0.635599	1.8075	6.8993	14.8738	0.907927	1.92604	7.08079	14.6491
29.7	0.634199	1.8087	6.9153	14.8974	0.910835	1.93211	7.09955	14.6801
29.8	0.6322	1.8115	6.9287	14.9223	0.913741	1.93819	7.11827	14.7111
29.9	0.636899	1.8181	6.9387	14.9369	0.916647	1.94426	7.13695	14.7419
30	0.6388	1.8227	6.9506	14.9571	0.919551	1.95033	7.15559	14.7726
30.1	0.6381	1.822	6.9725	14.9787	0.922453	1.95639	7.1742	14.8031
30.2	0.635399	1.8217	6.9909	15.0027	0.925355	1.96245	7.19277	14.8335
30.3	0.634501	1.825	7.0053	15.0275	0.928255	1.96851	7.21131	14.8638
30.4	0.633899	1.8334	7.0193	15.0444	0.931154	1.97456	7.22981	14.894
30.5	0.634599	1.8368	7.0326	15.0616	0.934051	1.98061	7.24827	14.924
30.6	0.6301	1.8353	7.0463	15.0795	0.936948	1.98666	7.2667	14.9539
30.7	0.627999	1.8376	7.0655	15.1026	0.939843	1.99271	7.28509	14.9836
30.8	0.623701	1.8351	7.0848	15.1249	0.942736	1.99875	7.30344	15.0133
30.9	0.622799	1.8402	7.1	15.1473	0.945629	2.00478	7.32176	15.0428
31	0.6273	1.8444	7.1151	15.1686	0.94852	2.01082	7.34004	15.0721
31.1	0.6337	1.8474	7.131	15.1861	0.95141	2.01685	7.35829	15.1014
31.2	0.633799	1.8527	7.1475	15.2043	0.954299	2.02288	7.3765	15.1305
31.3	0.6324	1.8531	7.1625	15.2238	0.957186	2.0289	7.39467	15.1595
31.4	0.630699	1.8571	7.1715	15.2391	0.960072	2.03492	7.41281	15.1883
31.5	0.635599	1.863	7.1867	15.2587	0.962957	2.04094	7.43091	15.2171
31.6	0.632499	1.8638	7.2083	15.2804	0.965841	2.04695	7.44897	15.2457
31.7	0.635699	1.8663	7.2201	15.2981	0.968723	2.05296	7.467	15.2741
31.8	0.6394	1.8702	7.235	15.3155	0.971604	2.05897	7.48499	15.3025
31.9	0.6393	1.8708	7.2514	15.3347	0.974484	2.06497	7.50294	15.3307
32	0.64	1.8724	7.2649	15.3535	0.977362	2.07097	7.52086	15.3588
32.1	0.640999	1.8776	7.2778	15.3683	0.980239	2.07697	7.53874	15.3867
32.2	0.643899	1.8833	7.295	15.3877	0.983115	2.08297	7.55659	15.4145
32.3	0.6442	1.8856	7.3114	15.4072	0.98599	2.08896	7.5744	15.4422
32.4	0.6476	1.8873	7.3307	15.4292	0.988863	2.09494	7.59218	15.4698
32.5	0.649799	1.891	7.3435	15.4458	0.991735	2.10093	7.60991	15.4973
32.6	0.656899	1.8955	7.3653	15.465	0.994606	2.10691	7.62761	15.5246
32.7	0.657799	1.8992	7.3776	15.4834	0.997476	2.11288	7.64528	15.5518
32.8	0.661901	1.9055	7.3883	15.4971	1.00034	2.11886	7.66291	15.5788
32.9	0.662499	1.9098	7.4031	15.5129	1.00321	2.12483	7.6805	15.6058
33	0.659899	1.9107	7.417	15.5327	1.00608	2.13079	7.69806	15.6326
33.1	0.665199	1.9122	7.4319	15.5517	1.00894	2.13676	7.71558	15.6593
33.2	0.6666	1.9141	7.4451	15.5684	1.0118	2.14272	7.73307	15.6859
33.3	0.668701	1.9148	7.4583	15.5908	1.01467	2.14868	7.75051	15.7123
33.4	0.666599	1.9155	7.4749	15.6098	1.01753	2.15463	7.76793	15.7386
33.5	0.6653	1.9202	7.493	15.6269	1.02039	2.16058	7.7853	15.7648
33.6	0.666799	1.9257	7.5073	15.6448	1.02325	2.16653	7.80264	15.7909
33.7	0.6676	1.9266	7.5195	15.6614	1.0261	2.17247	7.81995	15.8168
33.8	0.667901	1.9269	7.5351	15.6786	1.02896	2.17841	7.83721	15.8426
33.9	0.6654	1.9286	7.5497	15.6988	1.03181	2.18435	7.85445	15.8683
34	0.662999	1.9316	7.5637	15.7151	1.03467	2.19028	7.87164	15.8939
34.1	0.665699	1.9382	7.5778	15.7289	1.03752	2.19621	7.8888	15.9193
34.2	0.6625	1.941	7.6001	15.7497	1.04037	2.20214	7.90593	15.9446
34.3	0.6606	1.943	7.6159	15.7687	1.04322	2.20806	7.92301	15.9698
34.4	0.663899	1.9491	7.632	15.7853	1.04607	2.21398	7.94007	15.9949
34.5	0.6633	1.9555	7.6508	15.8045	1.04891	2.2199	7.95708	16.0198
34.6	0.663	1.9617	7.6723	15.8226	1.05176	2.22581	7.97406	16.0447
34.7	0.667099	1.9677	7.6954	15.8438	1.0546	2.23172	7.99101	16.0694
34.8	0.6671	1.9723	7.7127	15.863	1.05744	2.23763	8.00791	16.094
34.9	0.6682	1.9818	7.7277	15.876	1.06029	2.24353	8.02479	16.1184
35	0.669999	1.9881	7.7457	15.8933	1.06313	2.24943	8.04162	16.1428
35.1	0.6723	1.9928	7.7668	15.9162	1.06597	2.25533	8.05842	16.167
35.2	0.676199	2.0022	7.7869	15.9363	1.0688	2.26122	8.07519	16.1911
35.3	0.6792	2.0136	7.8072	15.9545	1.07164	2.26711	8.09192	16.2151
35.4	0.685299	2.0252	7.8263	15.9727	1.07448	2.273	8.10861	16.2389
35.5	0.6918	2.0392	7.8455	15.9931	1.07731	2.27888	8.12526	16.2626
35.6	0.694699	2.0478	7.8607	16.0097	1.08014	2.28476	8.14189	16.2863
35.7	0.696199	2.0578	7.8787	16.0293	1.08297	2.29063	8.15847	16.3098
35.8	0.6989	2.0647	7.8984	16.0472	1.08581	2.29651	8.17502	16.3331
35.9	0.701399	2.068	7.915	16.0603	1.08863	2.30238	8.19153	16.3564
36	0.7016	2.074	7.9354	16.0803	1.09146	2.30824	8.20801	16.3795
36.1	0.7024	2.079	7.9566	16.0972	1.09429	2.31411	8.22445	16.4026
36.2	0.7083	2.0895	7.9732	16.113	1.09711	2.31997	8.24086	16.4255
36.3	0.7139	2.1001	7.9865	16.1237	1.09994	2.32582	8.25723	16.4483
36.4	0.712499	2.1055	8.0034	16.1366	1.10276	2.33168	8.27357	16.4709
36.5	0.710399	2.1095	8.0206	16.1552	1.10558	2.33753	8.28987	16.4935
36.6	0.7118	2.1138	8.0384	16.1712	1.1084	2.34337	8.30613	16.5159
36.7	0.7182	2.1213	8.0521	16.1877	1.11122	2.34921	8.32236	16.5382
36.8	0.7196	2.1293	8.0659	16.2031	1.11404	2.35505	8.33855	16.5604
36.9	0.721799	2.1348	8.0861	16.2203	1.11686	2.36089	8.35471	16.5825
37	0.721499	2.1401	8.1031	16.2355	1.11967	2.36672	8.37083	16.6045
37.1	0.7267	2.1473	8.1189	16.2477	1.12249	2.37255	8.38691	16.6263
37.2	0.7327	2.1511	8.1357	16.2629	1.1253	2.37838	8.40296	16.6481
37.3	0.7368	2.1535	8.1577	16.2809	1.12811	2.3842	8.41898	16.6697
37.4	0.740199	2.1559	8.1726	16.2926	1.13092	2.39002	8.43496	16.6912
37.5	0.745299	2.1635	8.1917	16.3089	1.13373	2.39584	8.4509	16.7126
37.6	0.741799	2.1661	8.204	16.3228	1.13654	2.40165	8.46681	16.7339
37.7	0.743	2.1736	8.2201	16.3408	1.13934	2.40746	8.48268	16.755
37.8	0.742901	2.1822	8.2399	16.359	1.14215	2.41327	8.49852	16.7761
37.9	0.7465	2.1897	8.2598	16.3764	1.14495	2.41907	8.51432	16.797
38	0.751499	2.2003	8.2723	16.3857	1.14776	2.42487	8.53009	16.8179
38.1	0.753599	2.213	8.2872	16.3985	1.15056	2.43067	8.54582	16.8386
38.2	0.752099	2.2201	8.2995	16.4075	1.15336	2.43646	8.56151	16.8592
38.3	0.7515	2.222	8.3087	16.4156	1.15616	2.44225	8.57717	16.8797
38.4	0.748999	2.2258	8.3249	16.4303	1.15895	2.44803	8.5928	16.9001
38.5	0.749799	2.231	8.3338	16.4371	1.16175	2.45382	8.60839	16.9203
38.6	0.7511	2.2358	8.3476	16.4509	1.16455	2.4596	8.62394	16.9405
38.7	0.745499	2.2367	8.3571	16.4637	1.16734	2.46537	8.63946	16.9605
38.8	0.745201	2.236	8.371	16.4753	1.17013	2.47114	8.65495	16.9805
38.9	0.7416	2.242	8.3864	16.4884	1.17292	2.47691	8.67039	17.0003
39	0.736099	2.246	8.4006	16.502	1.17571	2.48268	8.68581	17.02
39.1	0.7382	2.2521	8.4164	16.5166	1.1785	2.48844	8.70119	17.0396
39.2	0.734999	2.2565	8.4319	16.5273	1.18129	2.4942	8.71653	17.0591
39.3	0.736201	2.2614	8.4475	16.5394	1.18408	2.49996	8.73184	17.0785
39.4	0.7365	2.2691	8.4659	16.5462	1.18686	2.50571	8.74711	17.0978
39.5	0.737499	2.2783	8.4799	16.559	1.18965	2.51146	8.76235	17.117
39.6	0.7376	2.2847	8.4974	16.5748	1.19243	2.51721	8.77755	17.1361
39.7	0.738799	2.2887	8.52	16.5874	1.19521	2.52295	8.79272	17.155
39.8	0.742101	2.2962	8.5369	16.5974	1.19799	2.52869	8.80785	17.1739
39.9	0.7446	2.3058	8.5517	16.6077	1.20077	2.53443	8.82295	17.1926
40	0.745	2.3101	8.5752	16.6197	1.20355	2.54016	8.83801	17.2113
40.1	0.7447	2.3134	8.5931	16.634	1.20632	2.54589	8.85304	17.2298
40.2	0.751	2.3229	8.6165	16.6519	1.2091	2.55161	8.86803	17.2482
40.3	0.7573	2.3334	8.6292	16.6613	1.21187	2.55734	8.88299	17.2666
40.4	0.762899	2.3423	8.6417	16.6709	1.21464	2.56306	8.89792	17.2848
40.5	0.767099	2.3486	8.6563	16.6838	1.21742	2.56877	8.9128	17.3029
40.6	0.7705	2.3537	8.6689	16.6942	1.22019	2.57448	8.92766	17.3209
40.7	0.774699	2.3596	8.6811	16.7025	1.22295	2.58019	8.94248	17.3388
40.8	0.775101	2.3627	8.6883	16.7066	1.22572	2.5859	8.95726	17.3566
40.9	0.7764	2.3711	8.7033	16.7171	1.22849	2.5916	8.97201	17.3744
41	0.773299	2.3692	8.7131	16.7276	1.23125	2.5973	8.98673	17.392
41.1	0.776699	2.3744	8.7284	16.7346	1.23402	2.603	9.00141	17.4095
41.2	0.773399	2.3772	8.7359	16.7377	1.23678	2.60869	9.01605	17.4269
41.3	0.775401	2.3794	8.7528	16.7483	1.23954	2.61438	9.03066	17.4442
41.4	0.7752	2.3818	8.7716	16.7614	1.2423	2.62007	9.04524	17.4614
41.5	0.774699	2.3879	8.7869	16.7729	1.24506	2.62575	9.05978	17.4785
41.6	0.7828	2.3951	8.8005	16.7771	1.24782	2.63143	9.07429	17.4955
41.7	0.787699	2.3995	8.814	16.782	1.25058	2.63711	9.08876	17.5124
41.8	0.7894	2.3996	8.8301	16.792	1.25333	2.64278	9.1032	17.5292
41.9	0.788399	2.4056	8.8394	16.798	1.25608	2.64845	9.1176	17.5459
42	0.794699	2.4166	8.858	16.8075	1.25884	2.65411	9.13197	17.5625
42.1	0.7965	2.4156	8.8729	16.8153	1.26159	2.65978	9.14631	17.579
42.2	0.799199	2.4256	8.8884	16.8309	1.26434	2.66544	9.16061	17.5954
42.3	0.796001	2.4288	8.9028	16.8466	1.26709	2.67109	9.17487	17.6117
42.4	0.799	2.4324	8.9217	16.8613	1.26984	2.67675	9.18911	17.6279
42.5	0.803599	2.4374	8.9387	16.8702	1.27258	2.68239	9.2033	17.644
42.6	0.8148	2.4456	8.9563	16.8785	1.27533	2.68804	9.21747	17.66
42.7	0.8173	2.4538	8.9709	16.8885	1.27807	2.69368	9.2316	17.6759
42.8	0.8217	2.4604	8.9896	16.9002	1.28081	2.69932	9.24569	17.6918
42.9	0.826199	2.4684	9.0044	16.9103	1.28356	2.70496	9.25975	17.7075
43	0.832899	2.4766	9.0151	16.9176	1.2863	2.71059	9.27378	17.7231
43.1	0.838899	2.4834	9.0307	16.9244	1.28904	2.71622	9.28777	17.7387
43.2	0.8366	2.485	9.0436	16.9334	1.29177	2.72185	9.30173	17.7541
43.3	0.8372	2.491	9.0563	16.9455	1.29451	2.72747	9.31565	17.7695
43.4	0.839299	2.4985	9.0696	16.9529	1.29724	2.73309	9.32955	17.7847
43.5	0.843699	2.5076	9.0857	16.9655	1.29998	2.73871	9.3434	17.7999
43.6	0.8479	2.5117	9.1044	16.9761	1.30271	2.74432	9.35722	17.815
43.7	0.8556	2.52	9.1265	16.9852	1.30544	2.74993	9.37101	17.8299
43.8	0.865201	2.5255	9.1437	16.9934	1.30817	2.75554	9.38477	17.8448
43.9	0.870799	2.5303	9.1618	17.0005	1.3109	2.76114	9.39849	17.8596
44	0.873999	2.5397	9.178	17.0113	1.31363	2.76674	9.41218	17.8743
44.1	0.878	2.5422	9.1976	17.0257	1.31636	2.77234	9.42583	17.889
44.2	0.8852	2.5462	9.2141	17.0367	1.31908	2.77793	9.43945	17.9035
44.3	0.893201	2.5499	9.2339	17.049	1.32181	2.78352	9.45303	17.9179
44.4	0.9	2.558	9.2559	17.0629	1.32453	2.7891	9.46659	17.9323
44.5	0.9042	2.568	9.2725	17.071	1.32725	2.79469	9.4801	17.9465
44.6	0.905699	2.5743	9.2916	17.0815	1.32997	2.80027	9.49359	17.9607
44.7	0.9107	2.5803	9.3112	17.0921	1.33269	2.80584	9.50704	17.9748
44.8	0.916801	2.5848	9.3278	17.098	1.33541	2.81142	9.52046	17.9888
44.9	0.9215	2.5933	9.3493	17.1066	1.33813	2.81699	9.53384	18.0027
45	0.928699	2.5959	9.3669	17.1107	1.34084	2.82255	9.54719	18.0165
45.1	0.9365	2.5993	9.3807	17.1109	1.34356	2.82812	9.56051	18.0302
45.2	0.940699	2.6019	9.3995	17.1179	1.34627	2.83368	9.5738	18.0439
45.3	0.942401	2.6048	9.4167	17.1267	1.34898	2.83923	9.58705	18.0574
45.4	0.945199	2.6108	9.4335	17.1374	1.35169	2.84479	9.60026	18.0709
45.5	0.9485	2.6152	9.4506	17.1492	1.3544	2.85034	9.61345	18.0843
45.6	0.954499	2.6189	9.4715	17.1579	1.35711	2.85588	9.6266	18.0976
45.7	0.962799	2.6208	9.4842	17.162	1.35982	2.86143	9.63971	18.1108
45.8	0.9704	2.6301	9.4964	17.1686	1.36252	2.86697	9.6528	18.124
45.9	0.970899	2.6355	9.5125	17.1793	1.36523	2.8725	9.66585	18.137
46	0.969	2.6392	9.5284	17.1882	1.36793	2.87804	9.67887	18.15
46.1	0.9751	2.6466	9.5358	17.1917	1.37063	2.88357	9.69185	18.1629
46.2	0.9775	2.6535	9.5462	17.195	1.37333	2.88909	9.7048	18.1757
46.3	0.973701	2.6535	9.555	17.1989	1.37603	2.89462	9.71772	18.1884
46.4	0.973099	2.6503	9.5675	17.204	1.37873	2.90014	9.73061	18.201
46.5	0.970499	2.6487	9.5844	17.2136	1.38143	2.90565	9.74346	18.2136
46.6	0.9731	2.6536	9.5935	17.2173	1.38412	2.91117	9.75628	18.2261
46.7	0.974799	2.661	9.6117	17.2268	1.38682	2.91668	9.76907	18.2385
46.8	0.973601	2.6661	9.6286	17.2341	1.38951	2.92218	9.78182	18.2508
46.9	0.975799	2.6741	9.6453	17.2442	1.3922	2.92769	9.79454	18.263
47	0.979199	2.6793	9.6632	17.2499	1.39489	2.93319	9.80723	18.2752
47.1	0.987199	2.688	9.6803	17.2583	1.39758	2.93869	9.81988	18.2873
47.2	0.99	2.6904	9.6948	17.2679	1.40027	2.94418	9.83251	18.2993
47.3	0.9938	2.6975	9.7112	17.2769	1.40296	2.94967	9.8451	18.3112
47.4	0.995199	2.7058	9.7197	17.2786	1.40564	2.95516	9.85765	18.323
47.5	0.9972	2.7102	9.7241	17.2775	1.40833	2.96064	9.87018	18.3348
47.6	0.996799	2.7121	9.7365	17.2803	1.41101	2.96612	9.88267	18.3465
47.7	0.993299	2.7087	9.7531	17.2884	1.41369	2.9716	9.89513	18.3581
47.8	0.9909	2.7135	9.7718	17.3	1.41637	2.97707	9.90756	18.3696
47.9	0.995699	2.721	9.787	17.31	1.41905	2.98254	9.91995	18.3811
48	1	2.7244	9.8008	17.32	1.42173	2.98801	9.93232	18.3925
48.1	0.9983	2.7283	9.8176	17.3329	1.42441	2.99347	9.94465	18.4038
48.2	1.0001	2.7396	9.8337	17.3433	1.42709	2.99894	9.95695	18.415
48.3	1.0043	2.7484	9.8485	17.3453	1.42976	3.00439	9.96921	18.4262
48.4	1.0089	2.7529	9.8631	17.3485	1.43243	3.00985	9.98144	18.4373
48.5	1.0117	2.761	9.8759	17.3566	1.43511	3.0153	9.99364	18.4483
48.6	1.0177	2.766	9.892	17.3646	1.43778	3.02075	10.0058	18.4592
48.7	1.0173	2.7689	9.9042	17.3723	1.44045	3.02619	10.018	18.4701
48.8	1.0213	2.7719	9.9153	17.3752	1.44312	3.03163	10.0301	18.4809
48.9	1.0199	2.7744	9.931	17.3838	1.44578	3.03707	10.0421	18.4916
49	1.0192	2.7731	9.9471	17.3905	1.44845	3.0425	10.0542	18.5023
49.1	1.021	2.7785	9.9625	17.3951	1.45112	3.04793	10.0662	18.5128
49.2	1.0228	2.784	9.9777	17.4034	1.45378	3.05336	10.0782	18.5234
49.3	1.0224	2.7873	9.9923	17.4098	1.45644	3.05879	10.0901	18.5338
49.4	1.0203	2.7896	10.0104	17.4155	1.4591	3.06421	10.102	18.5442
49.5	1.0193	2.7929	10.0223	17.421	1.46176	3.06962	10.1139	18.5545
49.6	1.019	2.7957	10.0391	17.4284	1.46442	3.07504	10.1257	18.5647
49.7	1.0173	2.7967	10.0526	17.4369	1.46708	3.08045	10.1376	18.5749
49.8	1.02	2.8	10.0635	17.4462	1.46974	3.08586	10.1493	18.5849
49.9	1.0163	2.8028	10.0764	17.4535	1.47239	3.09126	10.1611	18.595
50	1.0135	2.808	10.0905	17.46	1.47505	3.09666	10.1728	18.6049
50.1	1.0138	2.8143	10.1039	17.4666	1.4777	3.10206	10.1845	18.6148
50.2	1.0076	2.8232	10.1195	17.4736	1.48035	3.10746	10.1962	18.6246
50.3	1.0078	2.8321	10.137	17.4814	1.483	3.11285	10.2078	18.6344
50.4	1.0121	2.8414	10.1551	17.4916	1.48565	3.11824	10.2194	18.6441
50.5	1.0146	2.8499	10.1665	17.4952	1.4883	3.12362	10.231	18.6537
50.6	1.0193	2.8541	10.1814	17.5042	1.49094	3.129	10.2425	18.6632
50.7	1.0181	2.8625	10.1972	17.519	1.49359	3.13438	10.254	18.6727
50.8	1.019	2.8718	10.209	17.5266	1.49623	3.13976	10.2655	18.6822
50.9	1.0222	2.8817	10.2221	17.5336	1.49888	3.14513	10.2769	18.6915
51	1.025	2.8905	10.2334	17.5415	1.50152	3.1505	10.2883	18.7008
51.1	1.0228	2.8959	10.2505	17.5539	1.50416	3.15586	10.2997	18.71
51.2	1.0253	2.9072	10.2678	17.5679	1.5068	3.16122	10.3111	18.7192
51.3	1.033	2.9208	10.2809	17.5768	1.50944	3.16658	10.3224	18.7283
51.4	1.0386	2.9317	10.2929	17.5842	1.51207	3.17194	10.3337	18.7374
51.5	1.0424	2.9427	10.3089	17.5924	1.51471	3.17729	10.3449	18.7463
51.6	1.0447	2.9442	10.3234	17.6013	1.51734	3.18264	10.3561	18.7553
51.7	1.048	2.949	10.3338	17.6105	1.51998	3.18798	10.3673	18.7641
51.8	1.0506	2.9605	10.3501	17.6175	1.52261	3.19333	10.3785	18.7729
51.9	1.0499	2.9686	10.3629	17.6242	1.52524	3.19867	10.3896	18.7816
52	1.0538	2.9766	10.38	17.6337	1.52787	3.204	10.4007	18.7903
52.1	1.0587	2.9835	10.3957	17.6392	1.5305	3.20933	10.4118	18.7989
52.2	1.0607	2.995	10.4122	17.648	1.53313	3.21466	10.4228	18.8075
52.3	1.0656	3.0015	10.4277	17.655	1.53575	3.21999	10.4338	18.816
52.4	1.0714	3.0095	10.4432	17.6636	1.53838	3.22531	10.4448	18.8244
52.5	1.0769	3.0223	10.457	17.6711	1.541	3.23063	10.4558	18.8328
52.6	1.0838	3.0355	10.475	17.6836	1.54362	3.23595	10.4667	18.8411
52.7	1.0858	3.0384	10.496	17.6968	1.54624	3.24126	10.4776	18.8493
52.8	1.0936	3.0467	10.5128	17.7058	1.54886	3.24657	10.4884	18.8575
52.9	1.1007	3.0579	10.5251	17.7162	1.55148	3.25187	10.4992	18.8657
53	1.1105	3.0694	10.5386	17.7233	1.5541	3.25718	10.51	18.8738
53.1	1.1133	3.0764	10.5517	17.7333	1.55672	3.26248	10.5208	18.8818
53.2	1.1137	3.0855	10.5643	17.7427	1.55933	3.26777	10.5315	18.8898
53.3	1.1155	3.0951	10.5787	17.7531	1.56194	3.27307	10.5422	18.8977
53.4	1.117	3.0991	10.5944	17.7627	1.56456	3.27836	10.5529	18.9055
53.5	1.1191	3.1035	10.6137	17.7726	1.56717	3.28364	10.5636	18.9133
53.6	1.1248	3.1078	10.6325	17.7864	1.56978	3.28893	10.5742	18.9211
53.7	1.1301	3.1158	10.6495	17.7991	1.57239	3.29421	10.5848	18.9288
53.8	1.1376	3.1243	10.6624	17.8061	1.575	3.29948	10.5953	18.9364
53.9	1.1473	3.1335	10.6708	17.809	1.5776	3.30476	10.6058	18.944
54	1.1463	3.1374	10.6812	17.8097	1.58021	3.31003	10.6163	18.9515
54.1	1.145	3.1444	10.6942	17.8134	1.58281	3.31529	10.6268	18.959
54.2	1.1472	3.1498	10.7045	17.8184	1.58541	3.32056	10.6372	18.9664
54.3	1.1487	3.1502	10.7202	17.8294	1.58802	3.32582	10.6477	18.9738
54.4	1.15	3.1507	10.7384	17.8425	1.59062	3.33107	10.658	18.9811
54.5	1.1562	3.1579	10.7541	17.8511	1.59322	3.33633	10.6684	18.9884
54.6	1.1615	3.1663	10.7713	17.8592	1.59581	3.34158	10.6787	18.9956
54.7	1.1604	3.1759	10.785	17.8679	1.59841	3.34682	10.689	19.0027
54.8	1.1654	3.1865	10.7971	17.8709	1.60101	3.35207	10.6992	19.0098
54.9	1.1726	3.1944	10.8116	17.8801	1.6036	3.35731	10.7095	19.0169
55	1.1761	3.198	10.8185	17.8832	1.60619	3.36255	10.7197	19.0239
55.1	1.1796	3.2021	10.8293	17.887	1.60879	3.36778	10.7298	19.0309
55.2	1.1799	3.2004	10.8411	17.8948	1.61138	3.37301	10.74	19.0378
55.3	1.1789	3.2056	10.8565	17.9051	1.61397	3.37824	10.7501	19.0446
55.4	1.1802	3.2161	10.8718	17.9158	1.61656	3.38346	10.7602	19.0514
55.5	1.1824	3.2265	10.8823	17.9219	1.61914	3.38869	10.7702	19.0582
55.6	1.1867	3.2347	10.9013	17.9355	1.62173	3.3939	10.7803	19.0649
55.7	1.187	3.2404	10.9178	17.9453	1.62431	3.39912	10.7903	19.0716
55.8	1.1922	3.2521	10.9313	17.9487	1.6269	3.40433	10.8002	19.0782
55.9	1.1932	3.2607	10.9432	17.9498	1.62948	3.40954	10.8102	19.0847
56	1.1977	3.2682	10.9551	17.9541	1.63206	3.41474	10.8201	19.0913
56.1	1.2006	3.2712	10.9668	17.9625	1.63464	3.41994	10.83	19.0977
56.2	1.1988	3.2717	10.9771	17.9678	1.63722	3.42514	10.8398	19.1041
56.3	1.2048	3.2723	10.9869	17.9748	1.6398	3.43034	10.8496	19.1105
56.4	1.2034	3.2717	10.9957	17.9829	1.64237	3.43553	10.8594	19.1168
56.5	1.2015	3.2754	11.0043	17.9907	1.64495	3.44072	10.8692	19.1231
56.6	1.201	3.282	11.02	18.0049	1.64752	3.4459	10.8789	19.1294
56.7	1.1981	3.2864	11.0376	18.011	1.6501	3.45108	10.8886	19.1356
56.8	1.2083	3.2947	11.0499	18.0124	1.65267	3.45626	10.8983	19.1417
56.9	1.2144	3.3022	11.0644	18.0165	1.65524	3.46144	10.908	19.1478
57	1.2207	3.3083	11.0816	18.0239	1.65781	3.46661	10.9176	19.1539
57.1	1.2269	3.3156	11.0957	18.0291	1.66037	3.47178	10.9272	19.1599
57.2	1.234	3.3221	11.1077	18.0332	1.66294	3.47695	10.9368	19.1658
57.3	1.2355	3.3216	11.1221	18.0368	1.66551	3.48211	10.9463	19.1718
57.4	1.2311	3.3247	11.1364	18.04	1.66807	3.48727	10.9558	19.1776
57.5	1.2328	3.3313	11.1489	18.0437	1.67063	3.49242	10.9653	19.1835
57.6	1.2331	3.3369	11.1631	18.0474	1.6732	3.49758	10.9747	19.1893
57.7	1.2363	3.3466	11.1722	18.047	1.67576	3.50273	10.9842	19.195
57.8	1.2386	3.355	11.186	18.0497	1.67832	3.50787	10.9936	19.2007
57.9	1.2415	3.3613	11.198	18.0602	1.68088	3.51301	11.0029	19.2064
58	1.2481	3.3645	11.2129	18.0704	1.68343	3.51815	11.0123	19.212
58.1	1.2532	3.3712	11.2247	18.0768	1.68599	3.52329	11.0216	19.2176
58.2	1.2613	3.3789	11.2406	18.0878	1.68854	3.52842	11.0309	19.2232
58.3	1.2711	3.3811	11.2556	18.0995	1.6911	3.53355	11.0402	19.2287
58.4	1.2805	3.3939	11.2709	18.1057	1.69365	3.53868	11.0494	19.2341
58.5	1.2875	3.4011	11.2866	18.108	1.6962	3.5438	11.0586	19.2395
58.6	1.2897	3.4072	11.3031	18.1166	1.69875	3.54892	11.0678	19.2449
58.7	1.2952	3.4135	11.3177	18.1207	1.7013	3.55404	11.0769	19.2503
58.8	1.2993	3.4241	11.3311	18.1262	1.70385	3.55916	11.086	19.2556
58.9	1.2997	3.4311	11.3392	18.1269	1.70639	3.56427	11.0951	19.2608
59	1.3023	3.4373	11.3511	18.1288	1.70894	3.56937	11.1042	19.266
59.1	1.3002	3.437	11.3684	18.1392	1.71148	3.57448	11.1132	19.2712
59.2	1.3007	3.437	11.3781	18.1453	1.71402	3.57958	11.1223	19.2764
59.3	1.3056	3.4439	11.3885	18.1483	1.71657	3.58468	11.1312	19.2815
59.4	1.3084	3.4488	11.3978	18.1504	1.71911	3.58977	11.1402	19.2865
59.5	1.314	3.4533	11.4154	18.1623	1.72165	3.59486	11.1491	19.2916
59.6	1.3141	3.4533	11.4275	18.1717	1.72418	3.59995	11.158	19.2966
59.7	1.3226	3.464	11.4401	18.1798	1.72672	3.60503	11.1669	19.3015
59.8	1.3291	3.473	11.4507	18.1846	1.72926	3.61011	11.1758	19.3064
59.9	1.3337	3.4801	11.4646	18.1948	1.73179	3.61519	11.1846	19.3113
60	1.3321	3.483	11.4804	18.2042	1.73432	3.62027	11.1934	19.3162
60.1	1.3403	3.4939	11.4936	18.2108	1.73686	3.62534	11.2022	19.321
60.2	1.3461	3.5026	11.5131	18.222	1.73939	3.63041	11.2109	19.3257
60.3	1.349	3.509	11.53	18.226	1.74192	3.63547	11.2196	19.3305
60.4	1.3516	3.5203	11.5392	18.2275	1.74444	3.64054	11.2283	19.3352
60.5	1.357	3.5277	11.546	18.2276	1.74697	3.64559	11.237	19.3398
60.6	1.3587	3.533	11.5566	18.2321	1.7495	3.65065	11.2456	19.3445
60.7	1.3557	3.5352	11.5653	18.2349	1.75202	3.6557	11.2542	19.3491
60.8	1.3594	3.5422	11.5794	18.2429	1.75455	3.66075	11.2628	19.3536
60.9	1.3606	3.5521	11.5933	18.2567	1.75707	3.6658	11.2714	19.3582
61	1.3596	3.5662	11.6072	18.2666	1.75959	3.67084	11.2799	19.3627
61.1	1.3617	3.5782	11.6269	18.2744	1.76211	3.67588	11.2884	19.3671
61.2	1.366	3.5867	11.6415	18.2821	1.76463	3.68091	11.2969	19.3715
61.3	1.3746	3.6008	11.6562	18.2927	1.76715	3.68595	11.3054	19.3759
61.4	1.3796	3.6078	11.6673	18.2992	1.76966	3.69098	11.3138	19.3803
61.5	1.385	3.6157	11.6812	18.3019	1.77218	3.696	11.3222	19.3846
61.6	1.3918	3.6226	11.6939	18.3091	1.77469	3.70103	11.3306	19.3889
61.7	1.3921	3.6279	11.7038	18.3118	1.77721	3.70605	11.3389	19.3932
61.8	1.398	3.6357	11.7124	18.3152	1.77972	3.71106	11.3472	19.3974
61.9	1.4027	3.6399	11.7257	18.3233	1.78223	3.71608	11.3555	19.4016
62	1.4026	3.6421	11.7386	18.3334	1.78474	3.72109	11.3638	19.4057
62.1	1.408	3.6511	11.7547	18.3426	1.78725	3.72609	11.3721	19.4099
62.2	1.4142	3.6635	11.7691	18.3502	1.78975	3.7311	11.3803	19.414
62.3	1.4229	3.6769	11.7816	18.352	1.79226	3.7361	11.3885	19.418
62.4	1.4297	3.6898	11.7956	18.3556	1.79476	3.7411	11.3966	19.4221
62.5	1.4346	3.7016	11.8099	18.3563	1.79727	3.74609	11.4048	19.4261
62.6	1.4383	3.713	11.8228	18.3563	1.79977	3.75108	11.4129	19.4301
62.7	1.4381	3.717	11.8394	18.36	1.80227	3.75607	11.421	19.434
62.8	1.4456	3.7248	11.8463	18.3663	1.80477	3.76105	11.4291	19.4379
62.9	1.4468	3.7329	11.8575	18.3715	1.80727	3.76604	11.4371	19.4418
63	1.4497	3.7367	11.8724	18.3817	1.80977	3.77101	11.4451	19.4457
63.1	1.4466	3.7404	11.8841	18.3888	1.81226	3.77599	11.4531	19.4495
63.2	1.449	3.7469	11.8963	18.3945	1.81476	3.78096	11.4611	19.4533
63.3	1.4552	3.7543	11.9092	18.4027	1.81725	3.78593	11.469	19.4571
63.4	1.4607	3.7618	11.9195	18.4122	1.81975	3.79089	11.477	19.4608
63.5	1.4669	3.7665	11.9291	18.4206	1.82224	3.79586	11.4849	19.4645
63.6	1.4677	3.7696	11.939	18.4278	1.82473	3.80082	11.4927	19.4682
63.7	1.471	3.7747	11.9513	18.4329	1.82722	3.80577	11.5006	19.4719
63.8	1.473	3.7796	11.9647	18.4437	1.8297	3.81072	11.5084	19.4755
63.9	1.4764	3.7845	11.9807	18.4481	1.83219	3.81567	11.5162	19.4791
64	1.4811	3.7937	11.9945	18.4497	1.83468	3.82062	11.524	19.4827
64.1	1.4833	3.8009	12.0076	18.4517	1.83716	3.82556	11.5317	19.4862
64.2	1.4861	3.8066	12.021	18.4561	1.83965	3.8305	11.5394	19.4897
64.3	1.4856	3.8107	12.0308	18.4586	1.84213	3.83544	11.5471	19.4932
64.4	1.4836	3.819	12.0415	18.4588	1.84461	3.84037	11.5548	19.4967
64.5	1.4845	3.8199	12.0511	18.4655	1.84709	3.8453	11.5624	19.5001
64.6	1.4824	3.8194	12.059	18.468	1.84957	3.85023	11.5701	19.5035
64.7	1.4854	3.8202	12.0651	18.4686	1.85204	3.85515	11.5777	19.5069
64.8	1.4824	3.8198	12.0717	18.4686	1.85452	3.86007	11.5852	19.5103
64.9	1.4793	3.8199	12.0789	18.469	1.857	3.86499	11.5928	19.5136
65	1.4803	3.8229	12.0914	18.4761	1.85947	3.8699	11.6003	19.5169
65.1	1.4797	3.8239	12.1042	18.4825	1.86194	3.87481	11.6078	19.5202
65.2	1.4792	3.8302	12.1133	18.4864	1.86441	3.87972	11.6153	19.5234
65.3	1.4825	3.8387	12.1243	18.4897	1.86688	3.88462	11.6227	19.5267
65.4	1.4861	3.8466	12.1328	18.4934	1.86935	3.88953	11.6302	19.5299
65.5	1.4899	3.8551	12.1427	18.4996	1.87182	3.89442	11.6376	19.533
65.6	1.4912	3.8619	12.1511	18.4973	1.87429	3.89932	11.645	19.5362
65.7	1.4961	3.8684	12.1618	18.5006	1.87675	3.90421	11.6523	19.5393
65.8	1.4952	3.8728	12.1711	18.4991	1.87922	3.9091	11.6597	19.5424
65.9	1.4938	3.8767	12.1824	18.5018	1.88168	3.91398	11.667	19.5455
66	1.486	3.8761	12.1891	18.5016	1.88414	3.91887	11.6743	19.5486
66.1	1.4869	3.8802	12.1982	18.5068	1.8866	3.92374	11.6815	19.5516
66.2	1.4842	3.8818	12.208	18.5123	1.88906	3.92862	11.6888	19.5546
66.3	1.4879	3.8909	12.211	18.5091	1.89152	3.93349	11.696	19.5576
66.4	1.4897	3.8962	12.2159	18.5118	1.89398	3.93836	11.7032	19.5606
66.5	1.492	3.8987	12.2238	18.5163	1.89644	3.94323	11.7103	19.5635
66.6	1.4916	3.8993	12.2362	18.5214	1.89889	3.94809	11.7175	19.5664
66.7	1.4902	3.8999	12.2413	18.5205	1.90135	3.95295	11.7246	19.5693
66.8	1.4978	3.9068	12.248	18.5185	1.9038	3.95781	11.7317	19.5722
66.9	1.4945	3.9073	12.2517	18.5171	1.90625	3.96266	11.7388	19.5751
67	1.4919	3.9054	12.26	18.5153	1.9087	3.96751	11.7458	19.5779
67.1	1.4907	3.9035	12.271	18.5143	1.91115	3.97236	11.7529	19.5807
67.2	1.4952	3.9025	12.2753	18.5184	1.9136	3.9772	11.7599	19.5835
67.3	1.4949	3.9088	12.2875	18.5238	1.91604	3.98204	11.7669	19.5862
67.4	1.4912	3.913	12.298	18.5271	1.91849	3.98688	11.7738	19.589
67.5	1.4938	3.917	12.2998	18.5265	1.92094	3.99171	11.7808	19.5917
67.6	1.4962	3.9234	12.304	18.5315	1.92338	3.99654	11.7877	19.5944
67.7	1.4906	3.9257	12.3127	18.534	1.92582	4.00137	11.7946	19.5971
67.8	1.4934	3.9298	12.3179	18.5375	1.92826	4.0062	11.8015	19.5997
67.9	1.4927	3.9339	12.3244	18.5381	1.9307	4.01102	11.8083	19.6024
68	1.4887	3.9369	12.333	18.5422	1.93314	4.01584	11.8151	19.605
68.1	1.4898	3.9377	12.3438	18.5468	1.93558	4.02065	11.8219	19.6076
68.2	1.4872	3.9398	12.3491	18.5476	1.93801	4.02546	11.8287	19.6102
68.3	1.4915	3.9398	12.354	18.5461	1.94045	4.03027	11.8355	19.6127
68.4	1.4912	3.9382	12.3652	18.5525	1.94288	4.03508	11.8422	19.6152
68.5	1.4863	3.9378	12.3713	18.554	1.94532	4.03988	11.8489	19.6178
68.6	1.4862	3.9402	12.3808	18.5632	1.94775	4.04468	11.8556	19.6203
68.7	1.4864	3.9372	12.3926	18.5728	1.95018	4.04947	11.8623	19.6227
68.8	1.4927	3.945	12.3916	18.5698	1.95261	4.05427	11.869	19.6252
68.9	1.4917	3.9495	12.3969	18.5684	1.95504	4.05906	11.8756	19.6276
69	1.487	3.9445	12.4034	18.5739	1.95746	4.06384	11.8822	19.63
69.1	1.4826	3.9412	12.4058	18.5703	1.95989	4.06863	11.8888	19.6324
69.2	1.4863	3.9461	12.4123	18.5714	1.96231	4.07341	11.8953	19.6348
69.3	1.4832	3.9468	12.4199	18.5744	1.96474	4.07818	11.9019	19.6372
69.4	1.4792	3.9502	12.4236	18.5769	1.96716	4.08296	11.9084	19.6395
69.5	1.4752	3.9538	12.4303	18.5758	1.96958	4.08773	11.9149	19.6418
69.6	1.4774	3.96	12.4394	18.58	1.972	4.0925	11.9214	19.6442
69.7	1.4807	3.9657	12.4471	18.5836	1.97442	4.09726	11.9278	19.6464
69.8	1.4862	3.9684	12.4514	18.5853	1.97684	4.10202	11.9343	19.6487
69.9	1.4868	3.9693	12.4596	18.588	1.97925	4.10678	11.9407	19.651
70	1.4862	3.9729	12.4639	18.5943	1.98167	4.11153	11.9471	19.6532
70.1	1.4811	3.9722	12.4704	18.5956	1.98408	4.11629	11.9534	19.6554
70.2	1.4764	3.9714	12.4777	18.5992	1.9865	4.12103	11.9598	19.6576
70.3	1.4737	3.9695	12.4833	18.6007	1.98891	4.12578	11.9661	19.6598
70.4	1.4739	3.972	12.4902	18.6061	1.99132	4.13052	11.9724	19.662
70.5	1.4698	3.9729	12.5013	18.6134	1.99373	4.13526	11.9787	19.6641
70.6	1.4703	3.9799	12.5086	18.6187	1.99614	4.14	11.9849	19.6662
70.7	1.4739	3.9861	12.5143	18.629	1.99854	4.14473	11.9912	19.6684
70.8	1.4734	3.9888	12.5237	18.6365	2.00095	4.14946	11.9974	19.6704
70.9	1.4719	3.9986	12.5327	18.6429	2.00336	4.15418	12.0036	19.6725
71	1.4744	4.0077	12.5438	18.652	2.00576	4.15891	12.0098	19.6746
71.1	1.4747	4.0123	12.5506	18.6568	2.00816	4.16363	12.0159	19.6766
71.2	1.4755	4.0209	12.5573	18.6614	2.01056	4.16834	12.0221	19.6787
71.3	1.4793	4.0255	12.5601	18.6588	2.01296	4.17306	12.0282	19.6807
71.4	1.483	4.0282	12.5685	18.6625	2.01536	4.17777	12.0343	19.6827
71.5	1.4816	4.0264	12.5787	18.6699	2.01776	4.18248	12.0404	19.6847
71.6	1.4822	4.0296	12.59	18.6747	2.02016	4.18718	12.0464	19.6866
71.7	1.4811	4.0313	12.5942	18.6812	2.02255	4.19188	12.0525	19.6886
71.8	1.4798	4.0343	12.6	18.6858	2.02495	4.19658	12.0585	19.6905
71.9	1.4782	4.0373	12.6058	18.6899	2.02734	4.20127	12.0645	19.6925
72	1.4783	4.0375	12.6111	18.6931	2.02973	4.20597	12.0704	19.6944
72.1	1.4811	4.0414	12.6188	18.6984	2.03212	4.21065	12.0764	19.6963
72.2	1.4793	4.0435	12.6273	18.7056	2.03451	4.21534	12.0823	19.6981
72.3	1.4802	4.0451	12.635	18.7126	2.0369	4.22002	12.0882	19.7
72.4	1.483	4.0485	12.6439	18.7178	2.03929	4.2247	12.0941	19.7018
72.5	1.4856	4.0539	12.6508	18.7245	2.04168	4.22938	12.1	19.7037
72.6	1.4881	4.0586	12.6628	18.7285	2.04406	4.23405	12.1058	19.7055
72.7	1.4899	4.0635	12.6672	18.7266	2.04645	4.23872	12.1117	19.7073
72.8	1.4917	4.065	12.6793	18.7341	2.04883	4.24339	12.1175	19.7091
72.9	1.4872	4.0629	12.6909	18.7429	2.05121	4.24805	12.1233	19.7109
73	1.4939	4.0663	12.7006	18.7513	2.05359	4.25271	12.1291	19.7126
73.1	1.4971	4.0744	12.7108	18.7598	2.05597	4.25737	12.1348	19.7144
73.2	1.5015	4.0856	12.716	18.7638	2.05835	4.26202	12.1405	19.7161
73.3	1.5027	4.0952	12.7251	18.7667	2.06073	4.26667	12.1463	19.7178
73.4	1.5024	4.0984	12.7295	18.772	2.0631	4.27132	12.1519	19.7195
73.5	1.5016	4.0966	12.7357	18.7741	2.06548	4.27596	12.1576	19.7212
73.6	1.5003	4.0994	12.7475	18.7823	2.06785	4.2806	12.1633	19.7229
73.7	1.5037	4.0969	12.76	18.7862	2.07022	4.28524	12.1689	19.7246
73.8	1.511	4.1003	12.7688	18.7938	2.0726	4.28988	12.1745	19.7262
73.9	1.5145	4.1075	12.7751	18.7976	2.07497	4.29451	12.1801	19.7278
74	1.5203	4.1154	12.7838	18.8033	2.07734	4.29914	12.1857	19.7295
74.1	1.5214	4.1154	12.7912	18.8085	2.0797	4.30376	12.1913	19.7311
74.2	1.5193	4.1211	12.7916	18.8111	2.08207	4.30839	12.1968	19.7327
74.3	1.5193	4.1212	12.7966	18.8132	2.08444	4.31301	12.2023	19.7343
74.4	1.5122	4.123	12.8053	18.8207	2.0868	4.31762	12.2078	19.7358
74.5	1.5088	4.126	12.8131	18.8293	2.08916	4.32224	12.2133	19.7374
74.6	1.5148	4.1314	12.8238	18.8395	2.09153	4.32685	12.2188	19.7389
74.7	1.5207	4.1384	12.8311	18.8441	2.09389	4.33145	12.2242	19.7405
74.8	1.5252	4.1471	12.8375	18.8519	2.09625	4.33606	12.2296	19.742
74.9	1.5297	4.1511	12.8527	18.8645	2.09861	4.34066	12.235	19.7435
75	1.5356	4.1605	12.8627	18.8706	2.10096	4.34525	12.2404	19.745
75.1	1.5427	4.1727	12.872	18.8746	2.10332	4.34985	12.2458	19.7465
75.2	1.5454	4.1754	12.8811	18.8868	2.10567	4.35444	12.2511	19.748
75.3	1.5456	4.1747	12.8843	18.8932	2.10803	4.35903	12.2565	19.7495
75.4	1.548	4.1802	12.8938	18.901	2.11038	4.36361	12.2618	19.7509
75.5	1.552	4.181	12.9028	18.9033	2.11273	4.36819	12.2671	19.7523
75.6	1.556	4.1878	12.9085	18.9084	2.11508	4.37277	12.2724	19.7538
75.7	1.5553	4.1889	12.9129	18.9126	2.11743	4.37735	12.2776	19.7552
75.8	1.5553	4.1923	12.9224	18.9162	2.11978	4.38192	12.2828	19.7566
75.9	1.5503	4.1951	12.9294	18.9223	2.12213	4.38649	12.2881	19.758
76	1.5497	4.2008	12.9376	18.9286	2.12448	4.39106	12.2933	19.7594
76.1	1.5497	4.2031	12.9445	18.9336	2.12682	4.39562	12.2985	19.7608
76.2	1.5562	4.2062	12.9556	18.9448	2.12917	4.40018	12.3036	19.7621
76.3	1.5617	4.2141	12.9661	18.9518	2.13151	4.40474	12.3088	19.7635
76.4	1.568	4.2286	12.9743	18.962	2.13385	4.40929	12.3139	19.7648
76.5	1.5719	4.2393	12.9808	18.9662	2.13619	4.41384	12.319	19.7661
76.6	1.5788	4.2473	12.9863	18.9685	2.13853	4.41839	12.3241	19.7675
76.7	1.5776	4.2485	12.9954	18.9719	2.14087	4.42293	12.3292	19.7688
76.8	1.578	4.2514	13.0042	18.9749	2.1432	4.42748	12.3342	19.7701
76.9	1.5786	4.2573	13.0106	18.9801	2.14554	4.43201	12.3393	19.7714
77	1.5845	4.2617	13.0151	18.9838	2.14788	4.43655	12.3443	19.7726
77.1	1.5876	4.2603	13.0209	18.9897	2.15021	4.44108	12.3493	19.7739
77.2	1.5878	4.2658	13.0273	18.9923	2.15254	4.44561	12.3543	19.7752
77.3	1.5939	4.2719	13.0324	18.9951	2.15487	4.45014	12.3593	19.7764
77.4	1.5957	4.2729	13.0409	19.0022	2.1572	4.45466	12.3642	19.7776
77.5	1.5918	4.2804	13.0474	19.0112	2.15953	4.45918	12.3692	19.7789
77.6	1.591	4.2854	13.0573	19.0167	2.16186	4.46369	12.3741	19.7801
77.7	1.592	4.2903	13.063	19.0227	2.16419	4.46821	12.379	19.7813
77.8	1.5943	4.2956	13.0721	19.0256	2.16651	4.47272	12.3839	19.7825
77.9	1.5963	4.3004	13.0819	19.0275	2.16884	4.47723	12.3887	19.7837
78	1.599	4.3029	13.0923	19.0371	2.17116	4.48173	12.3936	19.7849
78.1	1.6001	4.312	13.0989	19.0401	2.17348	4.48623	12.3984	19.786
78.2	1.6057	4.3245	13.1059	19.0447	2.1758	4.49073	12.4032	19.7872
78.3	1.6094	4.3285	13.1104	19.0451	2.17812	4.49522	12.408	19.7883
78.4	1.6108	4.3355	13.1174	19.0463	2.18044	4.49972	12.4128	19.7895
78.5	1.6049	4.3363	13.1253	19.0523	2.18276	4.5042	12.4175	19.7906
78.6	1.6038	4.3376	13.1375	19.0617	2.18508	4.50869	12.4223	19.7917
78.7	1.6027	4.3403	13.1445	19.0653	2.18739	4.51317	12.427	19.7929
78.8	1.6037	4.3436	13.155	19.08	2.18971	4.51765	12.4317	19.794
78.9	1.6068	4.3476	13.1608	19.0865	2.19202	4.52213	12.4364	19.7951
79	1.6113	4.3568	13.1668	19.0904	2.19433	4.5266	12.4411	19.7961
79.1	1.6109	4.3586	13.1745	19.0926	2.19664	4.53107	12.4458	19.7972
79.2	1.6135	4.3601	13.1769	19.0938	2.19895	4.53554	12.4504	19.7983
79.3	1.615	4.3627	13.1863	19.1022	2.20126	4.54	12.455	19.7993
79.4	1.6148	4.366	13.1905	19.1047	2.20357	4.54446	12.4597	19.8004
79.5	1.6192	4.3688	13.1958	19.1061	2.20587	4.54892	12.4643	19.8014
79.6	1.6188	4.3734	13.2016	19.1138	2.20818	4.55338	12.4688	19.8025
79.7	1.6207	4.3781	13.2098	19.1185	2.21048	4.55783	12.4734	19.8035
79.8	1.6226	4.3858	13.2141	19.1227	2.21279	4.56228	12.4779	19.8045
79.9	1.6264	4.3913	13.2201	19.1251	2.21509	4.56672	12.4825	19.8055
80	1.6207	4.3896	13.2295	19.128	2.21739	4.57116	12.487	19.8065
80.1	1.6166	4.389	13.2382	19.1347	2.21969	4.5756	12.4915	19.8075
80.2	1.6214	4.3948	13.2453	19.1399	2.22199	4.58004	12.496	19.8085
80.3	1.632	4.4008	13.2596	19.1433	2.22428	4.58447	12.5004	19.8095
80.4	1.6361	4.4079	13.2675	19.147	2.22658	4.5889	12.5049	19.8105
80.5	1.6412	4.4151	13.2704	19.1494	2.22888	4.59333	12.5093	19.8114
80.6	1.6437	4.4166	13.2767	19.1504	2.23117	4.59775	12.5137	19.8124
80.7	1.6376	4.4156	13.2813	19.1501	2.23346	4.60217	12.5181	19.8133
80.8	1.6338	4.4196	13.2866	19.1521	2.23575	4.60659	12.5225	19.8143
80.9	1.6319	4.4256	13.2879	19.1541	2.23804	4.61101	12.5269	19.8152
81	1.6279	4.4256	13.2905	19.1545	2.24033	4.61542	12.5312	19.8161
81.1	1.627	4.4239	13.2949	19.1595	2.24262	4.61983	12.5356	19.8171
81.2	1.6249	4.421	13.2988	19.1642	2.24491	4.62423	12.5399	19.818
81.3	1.6237	4.4254	13.3073	19.1676	2.24719	4.62863	12.5442	19.8189
81.4	1.6249	4.4308	13.3154	19.1754	2.24948	4.63303	12.5485	19.8198
81.5	1.6273	4.4315	13.3209	19.1826	2.25176	4.63743	12.5528	19.8207
81.6	1.6249	4.4397	13.3261	19.1906	2.25405	4.64182	12.557	19.8215
81.7	1.627	4.4442	13.3346	19.2004	2.25633	4.64621	12.5613	19.8224
81.8	1.6289	4.4495	13.3423	19.2066	2.25861	4.6506	12.5655	19.8233
81.9	1.6332	4.4527	13.3477	19.2177	2.26089	4.65498	12.5697	19.8241
82	1.6332	4.4594	13.3528	19.2251	2.26317	4.65936	12.5739	19.825
82.1	1.6358	4.4648	13.3535	19.2298	2.26544	4.66374	12.5781	19.8258
82.2	1.6402	4.4694	13.3586	19.2381	2.26772	4.66812	12.5823	19.8267
82.3	1.6413	4.4756	13.3597	19.2442	2.26999	4.67249	12.5864	19.8275
82.4	1.6442	4.4811	13.3571	19.2498	2.27227	4.67686	12.5906	19.8283
82.5	1.6421	4.4798	13.361	19.2522	2.27454	4.68122	12.5947	19.8291
82.6	1.6446	4.4746	13.3656	19.256	2.27681	4.68559	12.5988	19.83
82.7	1.6462	4.4742	13.3729	19.2641	2.27908	4.68994	12.6029	19.8308
82.8	1.6485	4.4756	13.378	19.2702	2.28135	4.6943	12.607	19.8316
82.9	1.653	4.4826	13.3813	19.2746	2.28362	4.69865	12.611	19.8324
83	1.6564	4.4916	13.3877	19.2807	2.28588	4.703	12.6151	19.8331
83.1	1.6608	4.494	13.3933	19.2881	2.28815	4.70735	12.6191	19.8339
83.2	1.6638	4.5015	13.4017	19.2907	2.29041	4.7117	12.6231	19.8347
83.3	1.6706	4.5031	13.4106	19.3003	2.29268	4.71604	12.6272	19.8355
83.4	1.6693	4.5061	13.4223	19.31	2.29494	4.72038	12.6311	19.8362
83.5	1.6717	4.5172	13.4296	19.3161	2.2972	4.72471	12.6351	19.837
83.6	1.6759	4.5234	13.4339	19.3181	2.29946	4.72904	12.6391	19.8377
83.7	1.6816	4.5312	13.4393	19.32	2.30172	4.73337	12.643	19.8385
83.8	1.6793	4.5373	13.4451	19.3265	2.30398	4.7377	12.647	19.8392
83.9	1.6815	4.5405	13.4479	19.3323	2.30624	4.74202	12.6509	19.8399
84	1.6872	4.5468	13.4506	19.3396	2.30849	4.74634	12.6548	19.8407
84.1	1.6889	4.5503	13.4513	19.3422	2.31075	4.75066	12.6587	19.8414
84.2	1.6925	4.5539	13.4597	19.3488	2.313	4.75497	12.6625	19.8421
84.3	1.6888	4.552	13.4655	19.3526	2.31525	4.75928	12.6664	19.8428
84.4	1.6948	4.5567	13.4718	19.3594	2.3175	4.76359	12.6703	19.8435
84.5	1.7002	4.561	13.4775	19.367	2.31975	4.76789	12.6741	19.8442
84.6	1.7094	4.5685	13.4833	19.3728	2.322	4.77219	12.6779	19.8449
84.7	1.7184	4.5797	13.4848	19.3733	2.32425	4.77649	12.6817	19.8456
84.8	1.7242	4.5894	13.4931	19.3824	2.3265	4.78079	12.6855	19.8463
84.9	1.7291	4.5997	13.4936	19.3801	2.32874	4.78508	12.6893	19.8469
85	1.7346	4.6131	13.4997	19.3876	2.33099	4.78937	12.693	19.8476
85.1	1.7368	4.6148	13.5009	19.3938	2.33323	4.79366	12.6968	19.8483
85.2	1.7428	4.6243	13.5021	19.3965	2.33547	4.79794	12.7005	19.8489
85.3	1.7461	4.6285	13.5062	19.3999	2.33771	4.80222	12.7042	19.8496
85.4	1.7464	4.6271	13.5142	19.4061	2.33995	4.8065	12.7079	19.8502
85.5	1.7482	4.627	13.5274	19.4146	2.34219	4.81077	12.7116	19.8509
85.6	1.7511	4.6351	13.5335	19.4184	2.34443	4.81504	12.7153	19.8515
85.7	1.7574	4.6446	13.5368	19.4198	2.34667	4.81931	12.719	19.8521
85.8	1.7599	4.6525	13.5378	19.4213	2.3489	4.82358	12.7226	19.8528
85.9	1.7566	4.6583	13.5403	19.428	2.35114	4.82784	12.7263	19.8534
86	1.7556	4.6646	13.5429	19.4313	2.35337	4.8321	12.7299	19.854
86.1	1.7614	4.6723	13.5457	19.4357	2.3556	4.83635	12.7335	19.8546
86.2	1.766	4.6771	13.5498	19.4414	2.35783	4.84061	12.7371	19.8552
86.3	1.7683	4.6833	13.5538	19.4444	2.36006	4.84486	12.7407	19.8558
86.4	1.7691	4.6899	13.5537	19.4494	2.36229	4.8491	12.7443	19.8564
86.5	1.7707	4.6941	13.5565	19.4559	2.36452	4.85335	12.7478	19.857
86.6	1.7755	4.6948	13.5601	19.4599	2.36675	4.85759	12.7514	19.8576
86.7	1.7827	4.7019	13.5591	19.462	2.36897	4.86183	12.7549	19.8582
86.8	1.7909	4.708	13.5617	19.465	2.3712	4.86606	12.7584	19.8587
86.9	1.7949	4.7042	13.5607	19.468	2.37342	4.87029	12.7619	19.8593
87	1.802	4.7039	13.5642	19.4704	2.37564	4.87452	12.7654	19.8599
87.1	1.8028	4.7075	13.5703	19.4771	2.37786	4.87875	12.7689	19.8605
87.2	1.8053	4.711	13.5791	19.4825	2.38008	4.88297	12.7724	19.861
87.3	1.8106	4.7223	13.5856	19.4892	2.3823	4.88719	12.7758	19.8616
87.4	1.8172	4.732	13.5864	19.4934	2.38452	4.89141	12.7793	19.8621
87.5	1.825	4.7423	13.5912	19.496	2.38674	4.89562	12.7827	19.8627
87.6	1.8291	4.7497	13.5925	19.4983	2.38895	4.89983	12.7861	19.8632
87.7	1.8366	4.7506	13.5951	19.5024	2.39117	4.90404	12.7895	19.8637
87.8	1.8411	4.7537	13.5931	19.5018	2.39338	4.90824	12.7929	19.8643
87.9	1.8453	4.7597	13.5967	19.5026	2.39559	4.91245	12.7963	19.8648
88	1.8419	4.7616	13.6004	19.5001	2.39781	4.91665	12.7996	19.8653
88.1	1.8484	4.7655	13.6059	19.5036	2.40002	4.92084	12.803	19.8658
88.2	1.8499	4.7686	13.6088	19.5008	2.40222	4.92503	12.8063	19.8664
88.3	1.8496	4.7737	13.612	19.5003	2.40443	4.92922	12.8097	19.8669
88.4	1.8461	4.7715	13.6136	19.4998	2.40664	4.93341	12.813	19.8674
88.5	1.8445	4.7699	13.6183	19.5023	2.40885	4.93759	12.8163	19.8679
88.6	1.8456	4.7709	13.6211	19.5057	2.41105	4.94177	12.8196	19.8684
88.7	1.8449	4.7805	13.6265	19.5081	2.41325	4.94595	12.8228	19.8689
88.8	1.8455	4.7867	13.6303	19.5095	2.41546	4.95013	12.8261	19.8694
88.9	1.8486	4.792	13.6324	19.5143	2.41766	4.9543	12.8294	19.8698
89	1.8527	4.7991	13.638	19.5189	2.41986	4.95847	12.8326	19.8703
89.1	1.8581	4.8015	13.6416	19.5227	2.42206	4.96263	12.8358	19.8708
89.2	1.8587	4.808	13.6504	19.5284	2.42425	4.9668	12.839	19.8713
89.3	1.86	4.8117	13.6538	19.5308	2.42645	4.97096	12.8422	19.8717
89.4	1.862	4.8218	13.6551	19.5364	2.42865	4.97511	12.8454	19.8722
89.5	1.8658	4.8276	13.6536	19.5424	2.43084	4.97927	12.8486	19.8727
89.6	1.8687	4.831	13.6543	19.5472	2.43304	4.98342	12.8518	19.8731
89.7	1.8751	4.8324	13.658	19.5502	2.43523	4.98756	12.8549	19.8736
89.8	1.8761	4.8325	13.6573	19.5537	2.43742	4.99171	12.8581	19.874
89.9	1.8814	4.8327	13.6584	19.5534	2.43961	4.99585	12.8612	19.8745
90	1.8804	4.8386	13.664	19.5596	2.4418	4.99999	12.8643	19.8749
90.1	1.8822	4.8421	13.6678	19.5647	2.44399	5.00413	12.8674	19.8754
90.2	1.8847	4.8492	13.6771	19.5721	2.44617	5.00826	12.8705	19.8758
90.3	1.8853	4.8507	13.6783	19.579	2.44836	5.01239	12.8736	19.8762
90.4	1.8928	4.8555	13.6817	19.5866	2.45054	5.01652	12.8767	19.8767
90.5	1.8948	4.8609	13.6859	19.5922	2.45273	5.02064	12.8798	19.8771
90.6	1.896	4.8625	13.6886	19.5966	2.45491	5.02476	12.8828	19.8775
90.7	1.8965	4.8648	13.6931	19.6008	2.45709	5.02888	12.8859	19.8779
90.8	1.8953	4.8651	13.6952	19.6025	2.45927	5.03299	12.8889	19.8784
90.9	1.898	4.8667	13.6921	19.6043	2.46145	5.03711	12.8919	19.8788
91	1.8957	4.8637	13.6977	19.6115	2.46363	5.04121	12.8949	19.8792
91.1	1.8934	4.8629	13.6992	19.6153	2.46581	5.04532	12.8979	19.8796
91.2	1.8965	4.8701	13.7073	19.6221	2.46798	5.04942	12.9009	19.88
91.3	1.8964	4.8743	13.7141	19.6272	2.47016	5.05352	12.9038	19.8804
91.4	1.9009	4.8815	13.7183	19.6297	2.47233	5.05762	12.9068	19.8808
91.5	1.9054	4.8854	13.7176	19.6293	2.4745	5.06171	12.9098	19.8812
91.6	1.908	4.8889	13.7179	19.6338	2.47668	5.06581	12.9127	19.8816
91.7	1.9119	4.8894	13.7265	19.642	2.47885	5.06989	12.9156	19.882
91.8	1.9165	4.8952	13.7347	19.6507	2.48102	5.07398	12.9185	19.8823
91.9	1.9196	4.8983	13.7413	19.6592	2.48318	5.07806	12.9214	19.8827
92	1.9251	4.9016	13.7456	19.6605	2.48535	5.08214	12.9243	19.8831
92.1	1.9275	4.903	13.7486	19.6642	2.48752	5.08622	12.9272	19.8835
92.2	1.9322	4.9089	13.7532	19.6701	2.48968	5.09029	12.9301	19.8838
92.3	1.9311	4.915	13.7542	19.6731	2.49185	5.09436	12.9329	19.8842
92.4	1.9337	4.9229	13.7546	19.6786	2.49401	5.09843	12.9358	19.8846
92.5	1.929	4.922	13.7578	19.6822	2.49617	5.10249	12.9386	19.8849
92.6	1.9295	4.9247	13.7637	19.6895	2.49833	5.10655	12.9415	19.8853
92.7	1.9306	4.9304	13.768	19.6953	2.50049	5.11061	12.9443	19.8857
92.8	1.9333	4.9369	13.7746	19.7044	2.50265	5.11467	12.9471	19.886
92.9	1.9371	4.943	13.7793	19.7135	2.50481	5.11872	12.9499	19.8864
93	1.9439	4.954	13.7845	19.7168	2.50696	5.12277	12.9527	19.8867
93.1	1.9425	4.9592	13.7937	19.7172	2.50912	5.12682	12.9554	19.8871
93.2	1.9447	4.9645	13.797	19.719	2.51127	5.13086	12.9582	19.8874
93.3	1.945	4.9676	13.7972	19.7198	2.51343	5.1349	12.9609	19.8877
93.4	1.9458	4.9704	13.799	19.7188	2.51558	5.13894	12.9637	19.8881
93.5	1.9456	4.9734	13.8036	19.7229	2.51773	5.14298	12.9664	19.8884
93.6	1.9418	4.9726	13.807	19.7279	2.51988	5.14701	12.9691	19.8887
93.7	1.9428	4.9758	13.8087	19.7306	2.52203	5.15104	12.9718	19.8891
93.8	1.9416	4.982	13.8122	19.7338	2.52418	5.15506	12.9745	19.8894
93.9	1.9372	4.9886	13.8177	19.7379	2.52632	5.15909	12.9772	19.8897
94	1.933	4.9902	13.8214	19.738	2.52847	5.16311	12.9799	19.89
94.1	1.9349	4.9951	13.8284	19.7408	2.53061	5.16712	12.9826	19.8904
94.2	1.9345	4.9957	13.831	19.7426	2.53276	5.17114	12.9852	19.8907
94.3	1.939	4.9995	13.8385	19.753	2.5349	5.17515	12.9879	19.891
94.4	1.9423	5.0039	13.8455	19.7612	2.53704	5.17916	12.9905	19.8913
94.5	1.9473	5.0144	13.8517	19.7673	2.53918	5.18316	12.9932	19.8916
94.6	1.9501	5.0242	13.8498	19.7666	2.54132	5.18717	12.9958	19.8919
94.7	1.9543	5.0286	13.8532	19.7704	2.54346	5.19117	12.9984	19.8922
94.8	1.9527	5.0274	13.8558	19.7768	2.54559	5.19516	13.001	19.8925
94.9	1.9545	5.03	13.8545	19.7799	2.54773	5.19916	13.0036	19.8928
95	1.957	5.0345	13.8555	19.7824	2.54986	5.20315	13.0061	19.8931
95.1	1.9543	5.034	13.8608	19.785	2.552	5.20713	13.0087	19.8934
95.2	1.9532	5.0372	13.8658	19.7869	2.55413	5.21112	13.0113	19.8937
95.3	1.9545	5.0367	13.8647	19.7859	2.55626	5.2151	13.0138	19.894
95.4	1.9537	5.0428	13.8661	19.791	2.55839	5.21908	13.0164	19.8943
95.5	1.95	5.0436	13.8695	19.794	2.56052	5.22306	13.0189	19.8945
95.6	1.9535	5.0442	13.8708	19.7953	2.56265	5.22703	13.0214	19.8948
95.7	1.9544	5.0464	13.8771	19.7939	2.56478	5.231	13.0239	19.8951
95.8	1.9518	5.0503	13.884	19.796	2.5669	5.23497	13.0264	19.8954
95.9	1.952	5.0514	13.8897	19.7999	2.56903	5.23893	13.0289	19.8957
96	1.9546	5.0528	13.8946	19.801	2.57115	5.24289	13.0314	19.8959
96.1	1.9592	5.0537	13.8959	19.7997	2.57327	5.24685	13.0339	19.8962
96.2	1.9586	5.0532	13.8972	19.8016	2.5754	5.25081	13.0363	19.8965
96.3	1.9584	5.0526	13.899	19.8033	2.57752	5.25476	13.0388	19.8967
96.4	1.9566	5.0562	13.9027	19.8043	2.57964	5.25871	13.0412	19.897
96.5	1.9582	5.0614	13.908	19.8068	2.58176	5.26266	13.0436	19.8973
96.6	1.9535	5.0609	13.9084	19.8077	2.58387	5.2666	13.0461	19.8975
96.7	1.9544	5.0662	13.9075	19.808	2.58599	5.27054	13.0485	19.8978
96.8	1.9531	5.0683	13.9072	19.8102	2.5881	5.27448	13.0509	19.898
96.9	1.952	5.0725	13.9122	19.8159	2.59022	5.27842	13.0533	19.8983
97	1.9496	5.076	13.9141	19.8201	2.59233	5.28235	13.0557	19.8985
97.1	1.9531	5.0838	13.9134	19.8242	2.59444	5.28628	13.058	19.8988
97.2	1.9565	5.0929	13.9141	19.8269	2.59655	5.2902	13.0604	19.899
97.3	1.9566	5.093	13.9135	19.8289	2.59866	5.29413	13.0628	19.8993
97.4	1.9588	5.0926	13.9152	19.8323	2.60077	5.29805	13.0651	19.8995
97.5	1.9585	5.0941	13.9157	19.838	2.60288	5.30197	13.0675	19.8997
97.6	1.9586	5.1	13.9157	19.8421	2.60499	5.30588	13.0698	19.9
97.7	1.9579	5.1058	13.9164	19.8464	2.60709	5.30979	13.0721	19.9002
97.8	1.9555	5.1069	13.914	19.8501	2.6092	5.3137	13.0744	19.9005
97.9	1.9574	5.1097	13.9148	19.8499	2.6113	5.31761	13.0767	19.9007
98	1.9605	5.1138	13.9151	19.8515	2.6134	5.32151	13.079	19.9009
98.1	1.9625	5.1159	13.9161	19.8567	2.61551	5.32541	13.0813	19.9011
98.2	1.9651	5.1203	13.9181	19.8587	2.61761	5.32931	13.0836	19.9014
98.3	1.9669	5.1223	13.9167	19.8591	2.6197	5.3332	13.0859	19.9016
98.4	1.9708	5.1215	13.9169	19.8614	2.6218	5.33709	13.0881	19.9018
98.5	1.9686	5.1193	13.9204	19.863	2.6239	5.34098	13.0904	19.902
98.6	1.9782	5.1248	13.9237	19.8675	2.626	5.34487	13.0926	19.9023
98.7	1.9841	5.1284	13.9256	19.8672	2.62809	5.34875	13.0948	19.9025
98.8	1.9864	5.1323	13.9338	19.8744	2.63018	5.35263	13.0971	19.9027
98.9	1.9839	5.1333	13.9351	19.8771	2.63228	5.35651	13.0993	19.9029
99	1.9876	5.14	13.9388	19.8793	2.63437	5.36038	13.1015	19.9031
99.1	1.9867	5.141	13.9442	19.8869	2.63646	5.36426	13.1037	19.9033
99.2	1.9897	5.147	13.9431	19.8944	2.63855	5.36812	13.1059	19.9035
99.3	1.9969	5.1526	13.9436	19.8961	2.64064	5.37199	13.1081	19.9038
99.4	2	5.1578	13.9488	19.9054	2.64273	5.37585	13.1102	19.904
99.5	2.0053	5.1587	13.9546	19.9151	2.64481	5.37971	13.1124	19.9042
99.6	2.013	5.1665	13.954	19.914	2.6469	5.38357	13.1145	19.9044
99.7	2.0201	5.1747	13.9547	19.9133	2.64898	5.38742	13.1167	19.9046
99.8	2.0196	5.174	13.9581	19.915	2.65106	5.39127	13.1188	19.9048
99.9	2.0232	5.1772	13.9627	19.921	2.65315	5.39512	13.121	19.905
100	2.0285	5.1748	13.9636	19.923	2.65523	5.39897	13.1231	19.9052
100.1	2.0357	5.1811	13.966	19.9297	2.65731	5.40281	13.1252	19.9054
100.2	2.0393	5.1848	13.9618	19.9321	2.65939	5.40665	13.1273	19.9055
100.3	2.0451	5.1905	13.9622	19.9328	2.66146	5.41049	13.1294	19.9057
100.4	2.0448	5.1927	13.9644	19.9351	2.66354	5.41432	13.1315	19.9059
100.5	2.0457	5.1961	13.96	19.9309	2.66562	5.41815	13.1336	19.9061
100.6	2.0464	5.2034	13.9605	19.9323	2.66769	5.42198	13.1356	19.9063
100.7	2.0475	5.203	13.9653	19.9352	2.66977	5.42581	13.1377	19.9065
100.8	2.0475	5.2071	13.9688	19.9367	2.67184	5.42963	13.1398	19.9067
100.9	2.0526	5.2132	13.9721	19.9399	2.67391	5.43345	13.1418	19.9069
101	2.0564	5.2212	13.9714	19.9415	2.67598	5.43726	13.1439	19.907
101.1	2.0551	5.2282	13.9751	19.9437	2.67805	5.44108	13.1459	19.9072
101.2	2.0526	5.229	13.9776	19.9516	2.68012	5.44489	13.1479	19.9074
101.3	2.0555	5.2345	13.9801	19.9562	2.68218	5.4487	13.1499	19.9076
101.4	2.0612	5.241	13.9777	19.9635	2.68425	5.4525	13.1519	19.9077
101.5	2.0675	5.2414	13.9767	19.9634	2.68632	5.4563	13.1539	19.9079
101.6	2.0744	5.2437	13.9765	19.9617	2.68838	5.4601	13.1559	19.9081
101.7	2.0734	5.249	13.9805	19.9635	2.69044	5.4639	13.1579	19.9083
101.8	2.075	5.2489	13.9762	19.9726	2.6925	5.46769	13.1599	19.9084
101.9	2.0821	5.2541	13.9765	19.9809	2.69457	5.47149	13.1619	19.9086
102	2.0837	5.2599	13.9799	19.9866	2.69663	5.47527	13.1638	19.9088
102.1	2.0856	5.2691	13.9824	19.9961	2.69868	5.47906	13.1658	19.9089
102.2	2.086	5.2719	13.9847	20.0022	2.70074	5.48284	13.1677	19.9091
102.3	2.0894	5.2786	13.9886	20.009	2.7028	5.48662	13.1697	19.9092
102.4	2.0916	5.2861	13.9916	20.0133	2.70485	5.4904	13.1716	19.9094
102.5	2.1007	5.2942	13.996	20.0182	2.70691	5.49417	13.1735	19.9096
102.6	2.1025	5.3018	13.9977	20.0197	2.70896	5.49794	13.1754	19.9097
102.7	2.1098	5.311	14.0077	20.0257	2.71101	5.50171	13.1773	19.9099
102.8	2.1131	5.3162	14.0191	20.0356	2.71307	5.50547	13.1792	19.91
102.9	2.1173	5.3227	14.0204	20.0376	2.71512	5.50924	13.1811	19.9102
103	2.1242	5.3286	14.0216	20.045	2.71717	5.513	13.183	19.9103
103.1	2.1232	5.3295	14.0245	20.0488	2.71921	5.51675	13.1849	19.9105
103.2	2.1264	5.3308	14.028	20.0522	2.72126	5.52051	13.1868	19.9107
103.3	2.1276	5.327	14.035	20.0587	2.72331	5.52426	13.1886	19.9108
103.4	2.1315	5.3322	14.0401	20.0648	2.72535	5.52801	13.1905	19.9109
103.5	2.1329	5.34	14.0408	20.073	2.7274	5.53175	13.1923	19.9111
103.6	2.1339	5.3444	14.0449	20.0799	2.72944	5.53549	13.1942	19.9112
103.7	2.1354	5.3474	14.0548	20.0892	2.73148	5.53923	13.196	19.9114
103.8	2.1419	5.3524	14.0559	20.0952	2.73352	5.54297	13.1979	19.9115
103.9	2.1492	5.3603	14.0564	20.1004	2.73556	5.5467	13.1997	19.9117
104	2.1484	5.3602	14.0583	20.1078	2.7376	5.55044	13.2015	19.9118
104.1	2.1483	5.3635	14.0651	20.1099	2.73964	5.55416	13.2033	19.912
104.2	2.1497	5.3724	14.0677	20.1132	2.74167	5.55789	13.2051	19.9121
104.3	2.1516	5.377	14.0696	20.1221	2.74371	5.56161	13.2069	19.9122
104.4	2.152	5.3813	14.0751	20.1281	2.74574	5.56533	13.2087	19.9124
104.5	2.1551	5.3893	14.0839	20.1347	2.74778	5.56905	13.2104	19.9125
104.6	2.1619	5.3964	14.0866	20.1432	2.74981	5.57276	13.2122	19.9126
104.7	2.1655	5.4004	14.0891	20.1507	2.75184	5.57647	13.214	19.9128
104.8	2.1674	5.4083	14.0938	20.159	2.75387	5.58018	13.2157	19.9129
104.9	2.1694	5.4156	14.0946	20.1607	2.7559	5.58389	13.2175	19.913
105	2.1757	5.4235	14.0994	20.168	2.75793	5.58759	13.2192	19.9132
105.1	2.1783	5.4282	14.1	20.171	2.75996	5.59129	13.221	19.9133
105.2	2.1826	5.4396	14.0992	20.1701	2.76198	5.59499	13.2227	19.9134
105.3	2.1837	5.4436	14.1031	20.1737	2.76401	5.59868	13.2244	19.9135
105.4	2.1812	5.4454	14.1043	20.1805	2.76603	5.60237	13.2261	19.9137
105.5	2.1846	5.4487	14.1044	20.1856	2.76806	5.60606	13.2278	19.9138
105.6	2.1865	5.453	14.1002	20.1837	2.77008	5.60975	13.2295	19.9139
105.7	2.187	5.4589	14.1028	20.1884	2.7721	5.61343	13.2312	19.914
105.8	2.1817	5.4577	14.1072	20.194	2.77412	5.61711	13.2329	19.9142
105.9	2.1841	5.4628	14.1077	20.1964	2.77614	5.62079	13.2346	19.9143
106	2.1828	5.4672	14.1077	20.1996	2.77815	5.62446	13.2363	19.9144
106.1	2.1827	5.4732	14.1103	20.2063	2.78017	5.62814	13.2379	19.9145
106.2	2.1842	5.4774	14.1103	20.2123	2.78219	5.63181	13.2396	19.9146
106.3	2.1864	5.482	14.1156	20.221	2.7842	5.63547	13.2412	19.9148
106.4	2.1875	5.4844	14.1171	20.2312	2.78622	5.63914	13.2429	19.9149
106.5	2.1919	5.4911	14.12	20.2364	2.78823	5.6428	13.2445	19.915
106.6	2.1947	5.4937	14.1242	20.2441	2.79024	5.64645	13.2462	19.9151
106.7	2.2011	5.4949	14.1247	20.2466	2.79225	5.65011	13.2478	19.9152
106.8	2.2065	5.5023	14.1296	20.2571	2.79426	5.65376	13.2494	19.9153
106.9	2.2099	5.5041	14.133	20.2648	2.79627	5.65741	13.251	19.9154
107	2.2159	5.5085	14.1337	20.27	2.79828	5.66106	13.2526	19.9155
107.1	2.2182	5.5092	14.1416	20.2817	2.80028	5.6647	13.2542	19.9157
107.2	2.2207	5.5124	14.1427	20.286	2.80229	5.66834	13.2558	19.9158
107.3	2.2268	5.5224	14.1438	20.2877	2.80429	5.67198	13.2574	19.9159
107.4	2.2261	5.5232	14.144	20.2919	2.80629	5.67562	13.259	19.916
107.5	2.2265	5.5296	14.147	20.2959	2.8083	5.67925	13.2606	19.9161
107.6	2.226	5.5364	14.1505	20.3058	2.8103	5.68288	13.2622	19.9162
107.7	2.228	5.5438	14.1543	20.3098	2.8123	5.6865	13.2637	19.9163
107.8	2.2314	5.5495	14.16	20.3142	2.8143	5.69013	13.2653	19.9164
107.9	2.2312	5.5572	14.167	20.3214	2.81629	5.69375	13.2668	19.9165
108	2.2326	5.564	14.1676	20.3226	2.81829	5.69737	13.2684	19.9166
108.1	2.2419	5.5752	14.1648	20.3258	2.82029	5.70098	13.2699	19.9167
108.2	2.2471	5.5778	14.163	20.3298	2.82228	5.7046	13.2715	19.9168
108.3	2.2491	5.583	14.1649	20.3365	2.82428	5.70821	13.273	19.9169
108.4	2.2509	5.5877	14.1651	20.341	2.82627	5.71182	13.2745	19.917
108.5	2.2569	5.5941	14.1638	20.3467	2.82826	5.71542	13.276	19.9171
108.6	2.2594	5.5994	14.1606	20.3523	2.83025	5.71902	13.2775	19.9172
108.7	2.2605	5.6048	14.1626	20.3609	2.83224	5.72262	13.279	19.9173
108.8	2.2599	5.6103	14.157	20.36	2.83423	5.72622	13.2805	19.9174
108.9	2.2599	5.6146	14.1501	20.3601	2.83622	5.72981	13.282	19.9175
109	2.2603	5.6157	14.1548	20.3726	2.8382	5.7334	13.2835	19.9176
109.1	2.2572	5.6157	14.1586	20.3778	2.84019	5.73699	13.285	19.9177
109.2	2.2689	5.6249	14.1633	20.382	2.84218	5.74058	13.2865	19.9178
109.3	2.2738	5.6361	14.1646	20.3888	2.84416	5.74416	13.2879	19.9178
109.4	2.274	5.6433	14.1627	20.3899	2.84614	5.74774	13.2894	19.9179
109.5	2.2711	5.6469	14.1613	20.3917	2.84812	5.75131	13.2908	19.918
109.6	2.2726	5.6519	14.165	20.3929	2.8501	5.75489	13.2923	19.9181
109.7	2.2733	5.6594	14.1737	20.4045	2.85208	5.75846	13.2937	19.9182
109.8	2.2766	5.6698	14.1713	20.4088	2.85406	5.76203	13.2952	19.9183
109.9	2.2804	5.6804	14.1738	20.4123	2.85604	5.7656	13.2966	19.9184
110	2.2797	5.6871	14.1764	20.4167	2.85801	5.76916	13.298	19.9185
110.1	2.2815	5.6954	14.1762	20.4164	2.85999	5.77272	13.2995	19.9185
110.2	2.282	5.6987	14.1753	20.4249	2.86196	5.77628	13.3009	19.9186
110.3	2.2802	5.6956	14.1763	20.4294	2.86394	5.77983	13.3023	19.9187
110.4	2.2842	5.6997	14.1781	20.4306	2.86591	5.78338	13.3037	19.9188
110.5	2.2885	5.7065	14.1824	20.4408	2.86788	5.78693	13.3051	19.9189
110.6	2.2896	5.7086	14.1804	20.4424	2.86985	5.79048	13.3065	19.919
110.7	2.2936	5.715	14.1799	20.4452	2.87182	5.79402	13.3079	19.919
110.8	2.2929	5.7178	14.1794	20.4459	2.87379	5.79756	13.3092	19.9191
110.9	2.2924	5.7187	14.181	20.4526	2.87575	5.8011	13.3106	19.9192
111	2.2944	5.7187	14.1782	20.4539	2.87772	5.80464	13.312	19.9193
111.1	2.2989	5.7212	14.1751	20.4504	2.87969	5.80817	13.3134	19.9194
111.2	2.297	5.7216	14.1746	20.4562	2.88165	5.8117	13.3147	19.9194
111.3	2.2962	5.716	14.1775	20.4649	2.88361	5.81523	13.3161	19.9195
111.4	2.2965	5.7177	14.1777	20.4711	2.88557	5.81875	13.3174	19.9196
111.5	2.3009	5.723	14.1815	20.4782	2.88754	5.82227	13.3188	19.9197
111.6	2.3	5.729	14.1841	20.4795	2.8895	5.82579	13.3201	19.9197
111.7	2.2994	5.7362	14.1875	20.4852	2.89145	5.82931	13.3214	19.9198
111.8	2.3002	5.7366	14.1915	20.4926	2.89341	5.83282	13.3228	19.9199
111.9	2.3039	5.7406	14.1924	20.5011	2.89537	5.83633	13.3241	19.92
112	2.3075	5.7466	14.1948	20.5086	2.89732	5.83984	13.3254	19.92
112.1	2.3099	5.7515	14.2	20.5113	2.89928	5.84335	13.3267	19.9201
112.2	2.3138	5.7581	14.2061	20.5125	2.90123	5.84685	13.328	19.9202
112.3	2.3159	5.7631	14.2101	20.5201	2.90319	5.85035	13.3293	19.9203
112.4	2.3206	5.7687	14.2093	20.5228	2.90514	5.85385	13.3306	19.9203
112.5	2.3245	5.7752	14.2131	20.5244	2.90709	5.85734	13.3319	19.9204
112.6	2.3263	5.7765	14.2154	20.5256	2.90904	5.86083	13.3332	19.9205
112.7	2.3268	5.7788	14.2209	20.5324	2.91099	5.86432	13.3345	19.9205
112.8	2.3262	5.781	14.2288	20.5418	2.91293	5.86781	13.3357	19.9206
112.9	2.3285	5.7851	14.2324	20.5448	2.91488	5.87129	13.337	19.9207
113	2.3345	5.7945	14.2344	20.5473	2.91683	5.87477	13.3383	19.9207
113.1	2.3361	5.8008	14.2334	20.5484	2.91877	5.87825	13.3395	19.9208
113.2	2.3388	5.8083	14.2279	20.5448	2.92071	5.88173	13.3408	19.9209
113.3	2.3419	5.812	14.2311	20.5502	2.92266	5.8852	13.342	19.9209
113.4	2.3437	5.8139	14.2325	20.5547	2.9246	5.88867	13.3433	19.921
113.5	2.3453	5.8209	14.2377	20.5626	2.92654	5.89214	13.3445	19.9211
113.6	2.3473	5.8228	14.2444	20.5695	2.92848	5.8956	13.3458	19.9211
113.7	2.3544	5.8271	14.2461	20.573	2.93042	5.89906	13.347	19.9212
113.8	2.3551	5.8311	14.2489	20.5809	2.93235	5.90252	13.3482	19.9213
113.9	2.3552	5.8316	14.2489	20.5869	2.93429	5.90598	13.3494	19.9213
114	2.3625	5.8374	14.253	20.589	2.93623	5.90943	13.3506	19.9214
114.1	2.3659	5.837	14.2567	20.5922	2.93816	5.91288	13.3518	19.9214
114.2	2.364	5.8377	14.2608	20.5958	2.94009	5.91633	13.353	19.9215
114.3	2.3628	5.8418	14.2641	20.6001	2.94203	5.91977	13.3542	19.9216
114.4	2.3687	5.8482	14.2635	20.6005	2.94396	5.92322	13.3554	19.9216
114.5	2.3721	5.8524	14.2645	20.6004	2.94589	5.92666	13.3566	19.9217
114.6	2.3725	5.8531	14.2697	20.606	2.94782	5.93009	13.3578	19.9217
114.7	2.3767	5.8534	14.2711	20.6062	2.94975	5.93353	13.359	19.9218
114.8	2.3853	5.8568	14.2685	20.6065	2.95167	5.93696	13.3602	19.9219
114.9	2.3903	5.8591	14.274	20.614	2.9536	5.94039	13.3613	19.9219
115	2.3957	5.8619	14.2789	20.6185	2.95552	5.94382	13.3625	19.922
115.1	2.4027	5.8664	14.2755	20.6165	2.95745	5.94724	13.3637	19.922
115.2	2.4086	5.8719	14.2757	20.6155	2.95937	5.95066	13.3648	19.9221
115.3	2.4072	5.8732	14.2702	20.6147	2.96129	5.95408	13.366	19.9221
115.4	2.4094	5.8726	14.2697	20.6157	2.96322	5.9575	13.3671	19.9222
115.5	2.4095	5.8725	14.2673	20.6199	2.96514	5.96091	13.3683	19.9223
115.6	2.4139	5.875	14.2638	20.6227	2.96706	5.96432	13.3694	19.9223
115.7	2.4156	5.8751	14.262	20.6284	2.96897	5.96773	13.3705	19.9224
115.8	2.415	5.8729	14.2575	20.6266	2.97089	5.97113	13.3717	19.9224
115.9	2.417	5.8717	14.2573	20.6291	2.97281	5.97453	13.3728	19.9225
116	2.4196	5.8695	14.2625	20.6337	2.97472	5.97793	13.3739	19.9225
116.1	2.4251	5.8679	14.2613	20.6369	2.97664	5.98133	13.375	19.9226
116.2	2.4351	5.8732	14.2571	20.6397	2.97855	5.98472	13.3761	19.9226
116.3	2.4409	5.8777	14.2505	20.6384	2.98046	5.98811	13.3772	19.9227
116.4	2.4483	5.8827	14.2483	20.6416	2.98237	5.9915	13.3783	19.9227
116.5	2.4501	5.8828	14.2472	20.6465	2.98428	5.99489	13.3794	19.9228
116.6	2.4551	5.8818	14.2454	20.6453	2.98619	5.99827	13.3805	19.9228
116.7	2.4623	5.8886	14.2542	20.6581	2.9881	6.00165	13.3816	19.9229
116.8	2.4643	5.8892	14.2514	20.6545	2.99001	6.00503	13.3827	19.9229
116.9	2.4735	5.9035	14.2536	20.6622	2.99191	6.00841	13.3838	19.923
117	2.4744	5.9058	14.2512	20.6616	2.99382	6.01178	13.3849	19.923
117.1	2.4746	5.9099	14.2546	20.6605	2.99572	6.01515	13.3859	19.9231
117.2	2.4731	5.9133	14.253	20.6634	2.99763	6.01852	13.387	19.9231
117.3	2.4848	5.9167	14.2496	20.6643	2.99953	6.02188	13.3881	19.9232
117.4	2.4936	5.9226	14.2496	20.6664	3.00143	6.02524	13.3891	19.9232
117.5	2.5008	5.9304	14.2475	20.6776	3.00333	6.0286	13.3902	19.9233
117.6	2.5126	5.9369	14.2497	20.6777	3.00523	6.03196	13.3912	19.9233
117.7	2.5185	5.9437	14.2377	20.6813	3.00713	6.03531	13.3923	19.9234
117.8	2.5291	5.9496	14.2342	20.6872	3.00902	6.03866	13.3933	19.9234
117.9	2.5322	5.9499	14.2264	20.6928	3.01092	6.04201	13.3943	19.9234
118	2.5335	5.9554	14.2245	20.6928	3.01281	6.04536	13.3954	19.9235
118.1	2.5342	5.9527	14.2203	20.7046	3.01471	6.0487	13.3964	19.9235
118.2	2.533	5.9526	14.2174	20.7066	3.0166	6.05204	13.3974	19.9236
118.3	2.541	5.9484	14.2114	20.6969	3.01849	6.05538	13.3984	19.9236
118.4	2.5494	5.9488	14.2017	20.6927	3.02038	6.05872	13.3995	19.9237
118.5	2.56	5.9477	14.1903	20.7041	3.02227	6.06205	13.4005	19.9237
118.6	2.5619	5.9473	14.1838	20.7104	3.02416	6.06538	13.4015	19.9237
118.7	2.5665	5.9452	14.1819	20.7104	3.02605	6.0687	13.4025	19.9238
118.8	2.5765	5.9452	14.1715	20.7123	3.02794	6.07203	13.4035	19.9238
118.9	2.5765	5.9451	14.1634	20.7176	3.02982	6.07535	13.4045	19.9239
119	2.5765	5.9451	14.1634	20.7295	3.03171	6.07867	13.4055	19.9239
119.1	2.5774	5.9452	14.1634	20.7176	3.03359	6.08199	13.4065	19.924
119.2	2.5774	5.9452	14.1634	20.7176	3.03548	6.0853	13.4074	19.924
119.3	2.5774	5.9451	14.1715	20.7123	3.03736	6.08861	13.4084	19.924
119.4	2.5774	5.9451	14.1634	20.7123	3.03924	6.09192	13.4094	19.9241
119.5	2.5774	5.9452	14.1634	20.7104	3.04112	6.09523	13.4104	19.9241
119.6	2.5774	5.9451	14.1617	20.7104	3.043	6.09853	13.4113	19.9242
119.7	2.5774	5.9451	14.1617	20.7086	3.04488	6.10183	13.4123	19.9242
119.8	2.5774	5.9427	14.1614	20.7086	3.04675	6.10513	13.4132	19.9242
119.9	2.5774	5.9427	14.1614	20.7041	3.04863	6.10842	13.4142	19.9243
120	2.5765	5.9418	14.1571	20.7041	3.0505	6.11172	13.4142	19.9243
120.1	2.5765	5.9418	14.1571	20.6538	3.05238	6.11501	13.4076	19.9139
120.2	2.5758	5.9398	14.0141	20.2882	3.05238	6.11501	13.401	19.9036
120.3	2.5758	5.9398	13.7569	20.1946	3.0514	6.11295	13.3944	19.8933
120.4	2.5758	5.88258	13.5674	20.0585	3.05042	6.11089	13.3878	19.883
120.5	2.5678	5.59042	13.5351	20.0273	3.04945	6.10883	13.3812	19.8727
120.6	2.5678	5.4318	13.5351	20.0273	3.04847	6.10677	13.3747	19.8624
120.7	2.56652	5.3952	13.5351	20.0273	3.04749	6.10472	13.3681	19.8522
120.8	2.5596	5.3891	13.5351	20.0273	3.04652	6.10266	13.3615	19.8419
120.9	2.54939	5.3891	13.5351	20.0273	3.04554	6.10061	13.355	19.8317
121	2.52618	5.3891	13.5351	20.0273	3.04457	6.09856	13.3484	19.8215
121.1	2.5036	5.3891	13.5282	20.0126	3.04359	6.0965	13.3419	19.8112
121.2	2.4855	5.3707	13.5146	19.9881	3.04262	6.09445	13.3353	19.801
121.3	2.4812	5.3613	13.5106	19.9629	3.04164	6.0924	13.3288	19.7909
121.4	2.4628	5.3511	13.5078	19.9242	3.04067	6.09035	13.3223	19.7807
121.5	2.4609	5.3423	13.5078	19.9242	3.03969	6.0883	13.3158	19.7705
121.6	2.4521	5.3306	13.5106	19.9629	3.03872	6.08625	13.3093	19.7604
121.7	2.4521	5.3306	13.5146	19.9881	3.03775	6.08421	13.3028	19.7503
121.8	2.4203	5.3423	13.5282	20.0126	3.03678	6.08216	13.2963	19.7401
121.9	2.4017	5.3511	13.5351	20.0273	3.0358	6.08012	13.2898	19.73
122	2.3951	5.3613	13.5411	20.0585	3.03483	6.07807	13.2833	19.7199
122.1	2.3929	5.3707	13.5674	20.0881	3.03386	6.07603	13.2768	19.7099
122.2	2.3925	5.3891	13.6106	20.1916	3.03289	6.07398	13.2703	19.6998
122.3	2.4017	5.3952	13.6172	20.203	3.03192	6.07194	13.2639	19.6897
122.4	2.4521	5.4092	13.6172	20.2508	3.03095	6.0699	13.2574	19.6797
122.5	2.4628	5.4092	13.6307	20.1916	3.02998	6.06786	13.2509	19.6697
122.6	2.4628	5.4092	13.4891	20.0818	3.02901	6.06582	13.2445	19.6596
122.7	2.4521	5.3306	13.5678	20.1155	3.02804	6.06378	13.238	19.6496
122.8	2.4378	5.313	13.6018	20.113	3.02707	6.06175	13.2316	19.6396
122.9	2.4441	5.2945	13.608	20.0766	3.0261	6.05971	13.2252	19.6297
123	2.41959	5.36279	13.6296	20.0904	3.02513	6.05768	13.2187	19.6197
123.1	2.42	5.3729	13.6363	20.0899	3.02416	6.05564	13.2123	19.6097
123.2	2.446	5.3975	13.6696	20.0984	3.0232	6.05361	13.2059	19.5998
123.3	2.446	5.411	13.6857	20.0907	3.02223	6.05157	13.1995	19.5899
123.4	2.4874	5.4352	13.6645	20.0982	3.02126	6.04954	13.1931	19.5799
123.5	2.5317	5.4372	13.6664	20.0942	3.0203	6.04751	13.1867	19.57
123.6	2.5363	5.4345	13.6803	20.0965	3.01933	6.04548	13.1803	19.5601
123.7	2.545	5.4302	13.6576	20.095	3.01836	6.04345	13.1739	19.5503
123.8	2.5742	5.4651	13.6494	20.0569	3.0174	6.04142	13.1676	19.5404
123.9	2.5561	5.4719	13.6374	20.0654	3.01643	6.0394	13.1612	19.5305
124	2.5434	5.4634	13.6161	20.0387	3.01547	6.03737	13.1548	19.5207
124.1	2.5517	5.4888	13.592	20.0222	3.0145	6.03534	13.1485	19.5109
124.2	2.5662	5.4618	13.5755	20.0129	3.01354	6.03332	13.1421	19.501
124.3	2.5747	5.4984	13.5643	19.999	3.01258	6.03129	13.1358	19.4912
124.4	2.5568	5.4786	13.5358	19.9662	3.01161	6.02927	13.1294	19.4814
124.5	2.574	5.488	13.5209	19.9481	3.01065	6.02725	13.1231	19.4716
124.6	2.5566	5.496	13.4973	19.9346	3.00969	6.02523	13.1167	19.4619
124.7	2.5656	5.4837	13.4741	19.9036	3.00872	6.02321	13.1104	19.4521
124.8	2.5512	5.4953	13.4611	19.8994	3.00776	6.02119	13.1041	19.4424
124.9	2.562	5.4869	13.4446	19.8862	3.0068	6.01917	13.0978	19.4326
125	2.5484	5.4858	13.4387	19.8622	3.00584	6.01715	13.0915	19.4229
125.1	2.5645	5.4987	13.4225	19.8513	3.00488	6.01513	13.0852	19.4132
125.2	2.5602	5.4911	13.4033	19.8309	3.00392	6.01312	13.0789	19.4035
125.3	2.564	5.4986	13.3849	19.8139	3.00296	6.0111	13.0726	19.3938
125.4	2.551	5.4834	13.3664	19.7926	3.002	6.00909	13.0663	19.3841
125.5	2.545	5.4783	13.3634	19.7832	3.00104	6.00707	13.06	19.3744
125.6	2.5371	5.4689	13.3467	19.7764	3.00008	6.00506	13.0537	19.3648
125.7	2.5243	5.4611	13.3439	19.7726	2.99912	6.00305	13.0475	19.3551
125.8	2.5232	5.4548	13.3394	19.7539	2.99816	6.00104	13.0412	19.3455
125.9	2.5347	5.4714	13.3399	19.7372	2.9972	5.99903	13.035	19.3359
126	2.5272	5.487	13.3249	19.7036	2.99625	5.99702	13.0287	19.3263
126.1	2.5152	5.4904	13.3209	19.6909	2.99529	5.99501	13.0225	19.3167
126.2	2.5037	5.4835	13.3315	19.6802	2.99433	5.993	13.0162	19.3071
126.3	2.5069	5.4834	13.3401	19.6652	2.99338	5.991	13.01	19.2975
126.4	2.5245	5.4951	13.3449	19.6552	2.99242	5.98899	13.0038	19.2879
126.5	2.5419	5.509	13.336	19.6422	2.99146	5.98698	12.9975	19.2784
126.6	2.5549	5.525	13.319	19.6238	2.99051	5.98498	12.9913	19.2688
126.7	2.5441	5.5252	13.3178	19.6111	2.98955	5.98298	12.9851	19.2593
126.8	2.532	5.5185	13.3089	19.5953	2.9886	5.98098	12.9789	19.2498
126.9	2.5251	5.5154	13.2903	19.5775	2.98764	5.97897	12.9727	19.2403
127	2.5169	5.5155	13.2732	19.5619	2.98669	5.97697	12.9665	19.2308
127.1	2.5099	5.5049	13.259	19.5495	2.98573	5.97497	12.9603	19.2213
127.2	2.5041	5.5085	13.2444	19.5341	2.98478	5.97297	12.9542	19.2118
127.3	2.4979	5.5162	13.2269	19.5185	2.98383	5.97098	12.948	19.2023
127.4	2.4893	5.5058	13.209	19.5023	2.98287	5.96898	12.9418	19.1929
127.5	2.491	5.5019	13.2038	19.4987	2.98192	5.96698	12.9356	19.1834
127.6	2.4968	5.4937	13.2014	19.4969	2.98097	5.96499	12.9295	19.174
127.7	2.5059	5.4947	13.2068	19.4912	2.98002	5.96299	12.9233	19.1646
127.8	2.5035	5.5008	13.2057	19.484	2.97907	5.961	12.9172	19.1552
127.9	2.5113	5.5123	13.2065	19.4797	2.97811	5.95901	12.911	19.1458
128	2.5239	5.51	13.2064	19.4696	2.97716	5.95701	12.9049	19.1364
128.1	2.5262	5.504	13.2092	19.4615	2.97621	5.95502	12.8988	19.127
128.2	2.5327	5.5033	13.2123	19.4525	2.97526	5.95303	12.8926	19.1176
128.3	2.5343	5.5015	13.2071	19.444	2.97431	5.95104	12.8865	19.1083
128.4	2.5318	5.5061	13.1994	19.4349	2.97336	5.94906	12.8804	19.0989
128.5	2.5332	5.5004	13.1984	19.432	2.97241	5.94707	12.8743	19.0896
128.6	2.5323	5.4946	13.1989	19.4196	2.97147	5.94508	12.8682	19.0803
128.7	2.5397	5.4972	13.1911	19.4121	2.97052	5.94309	12.8621	19.071
128.8	2.5455	5.5027	13.1818	19.4	2.96957	5.94111	12.856	19.0617
128.9	2.5459	5.4999	13.175	19.3863	2.96862	5.93913	12.8499	19.0524
129	2.5454	5.4954	13.173	19.3732	2.96767	5.93714	12.8438	19.0431
129.1	2.543	5.4992	13.1691	19.3648	2.96673	5.93516	12.8377	19.0338
129.2	2.5478	5.5051	13.1587	19.3529	2.96578	5.93318	12.8317	19.0246
129.3	2.5476	5.5118	13.1524	19.3399	2.96483	5.9312	12.8256	19.0153
129.4	2.5432	5.5098	13.1521	19.3286	2.96389	5.92922	12.8195	19.0061
129.5	2.5397	5.5113	13.1454	19.3156	2.96294	5.92724	12.8135	18.9968
129.6	2.5414	5.518	13.1425	19.3021	2.962	5.92526	12.8074	18.9876
129.7	2.5412	5.5236	13.1408	19.2937	2.96105	5.92328	12.8014	18.9784
129.8	2.54	5.524	13.1362	19.2789	2.96011	5.92131	12.7953	18.9692
129.9	2.5367	5.5232	13.1263	19.2568	2.95916	5.91933	12.7893	18.96
130	2.5353	5.5217	13.1101	19.2366	2.95822	5.91735	12.7833	18.9509
130.1	2.5273	5.514	13.1021	19.2258	2.95728	5.91538	12.7773	18.9417
130.2	2.5262	5.5037	13.0944	19.212	2.95633	5.91341	12.7712	18.9325
130.3	2.5292	5.5003	13.0884	19.2075	2.95539	5.91143	12.7652	18.9234
130.4	2.5287	5.4983	13.0794	19.1951	2.95445	5.90946	12.7592	18.9143
130.5	2.5296	5.4944	13.0648	19.1809	2.9535	5.90749	12.7532	18.9051
130.6	2.5325	5.4898	13.0553	19.1706	2.95256	5.90552	12.7472	18.896
130.7	2.5323	5.4881	13.0435	19.1595	2.95162	5.90355	12.7412	18.8869
130.8	2.5328	5.4897	13.0297	19.1491	2.95068	5.90159	12.7352	18.8778
130.9	2.5336	5.4918	13.0237	19.1401	2.94974	5.89962	12.7293	18.8687
131	2.527	5.4885	13.0162	19.1328	2.9488	5.89765	12.7233	18.8597
131.1	2.5286	5.4879	13.0054	19.1177	2.94786	5.89569	12.7173	18.8506
131.2	2.5336	5.4891	12.997	19.1082	2.94692	5.89372	12.7113	18.8415
131.3	2.5361	5.4857	12.9909	19.0977	2.94598	5.89176	12.7054	18.8325
131.4	2.5418	5.4842	12.9834	19.0857	2.94504	5.88979	12.6994	18.8235
131.5	2.5413	5.4774	12.9771	19.0753	2.9441	5.88783	12.6935	18.8144
131.6	2.5377	5.4688	12.9773	19.0674	2.94316	5.88587	12.6875	18.8054
131.7	2.5354	5.4675	12.9698	19.0562	2.94222	5.88391	12.6816	18.7964
131.8	2.5344	5.469	12.9617	19.0468	2.94129	5.88195	12.6757	18.7874
131.9	2.5341	5.4687	12.9564	19.0317	2.94035	5.87999	12.6697	18.7785
132	2.528	5.4647	12.9501	19.0216	2.93941	5.87803	12.6638	18.7695
132.1	2.5283	5.4584	12.9412	19.0097	2.93847	5.87608	12.6579	18.7605
132.2	2.5281	5.4548	12.938	19.0017	2.93754	5.87412	12.652	18.7516
132.3	2.5313	5.4524	12.9316	18.9878	2.9366	5.87216	12.6461	18.7426
132.4	2.5367	5.4503	12.9242	18.9736	2.93567	5.87021	12.6402	18.7337
132.5	2.5331	5.4529	12.9145	18.9586	2.93473	5.86826	12.6343	18.7248
132.6	2.5278	5.4527	12.9058	18.9415	2.9338	5.8663	12.6284	18.7158
132.7	2.5197	5.4462	12.8984	18.9271	2.93286	5.86435	12.6225	18.7069
132.8	2.5107	5.4395	12.8961	18.9191	2.93193	5.8624	12.6166	18.698
132.9	2.5056	5.4383	12.886	18.9121	2.93099	5.86045	12.6107	18.6891
133	2.5057	5.438	12.8765	18.9011	2.93006	5.8585	12.6048	18.6803
133.1	2.5062	5.4368	12.8689	18.8932	2.92913	5.85655	12.599	18.6714
133.2	2.5049	5.4337	12.853	18.8809	2.92819	5.8546	12.5931	18.6625
133.3	2.5083	5.4318	12.8427	18.8688	2.92726	5.85265	12.5872	18.6537
133.4	2.5049	5.4247	12.8378	18.8575	2.92633	5.85071	12.5814	18.6449
133.5	2.5047	5.4222	12.8307	18.847	2.9254	5.84876	12.5755	18.636
133.6	2.5087	5.4265	12.8248	18.8403	2.92446	5.84682	12.5697	18.6272
133.7	2.5106	5.4321	12.8152	18.8263	2.92353	5.84487	12.5639	18.6184
133.8	2.5098	5.4372	12.8064	18.8168	2.9226	5.84293	12.558	18.6096
133.9	2.5096	5.4338	12.7938	18.8063	2.92167	5.84099	12.5522	18.6008
134	2.5115	5.4341	12.7827	18.7975	2.92074	5.83905	12.5464	18.592
134.1	2.5126	5.4338	12.7696	18.7876	2.91981	5.83711	12.5406	18.5833
134.2	2.5109	5.4303	12.7571	18.7774	2.91888	5.83517	12.5347	18.5745
134.3	2.5044	5.4224	12.7462	18.7638	2.91795	5.83323	12.5289	18.5657
134.4	2.5067	5.4205	12.7366	18.754	2.91702	5.83129	12.5231	18.557
134.5	2.506	5.4191	12.7274	18.7442	2.91609	5.82935	12.5173	18.5483
134.6	2.5061	5.4162	12.7187	18.7334	2.91516	5.82742	12.5115	18.5395
134.7	2.5065	5.4156	12.7118	18.7238	2.91424	5.82548	12.5057	18.5308
134.8	2.5035	5.4138	12.7122	18.717	2.91331	5.82355	12.5	18.5221
134.9	2.5006	5.4141	12.7084	18.71	2.91238	5.82161	12.4942	18.5134
135	2.5043	5.4179	12.7074	18.7071	2.91145	5.81968	12.4884	18.5047
135.1	2.5054	5.4162	12.7044	18.6991	2.91053	5.81775	12.4826	18.4961
135.2	2.5096	5.4211	12.7026	18.6881	2.9096	5.81581	12.4769	18.4874
135.3	2.5069	5.4201	12.6941	18.6745	2.90868	5.81388	12.4711	18.4787
135.4	2.511	5.4169	12.6868	18.6664	2.90775	5.81195	12.4654	18.4701
135.5	2.5145	5.4172	12.6766	18.6605	2.90682	5.81003	12.4596	18.4614
135.6	2.5166	5.4165	12.6729	18.6563	2.9059	5.8081	12.4539	18.4528
135.7	2.5166	5.4148	12.6668	18.6509	2.90497	5.80617	12.4481	18.4442
135.8	2.5173	5.4177	12.6596	18.6353	2.90405	5.80424	12.4424	18.4356
135.9	2.5196	5.4188	12.652	18.6271	2.90313	5.80232	12.4367	18.427
136	2.52	5.4148	12.6463	18.6197	2.9022	5.80039	12.4309	18.4184
136.1	2.5199	5.414	12.6476	18.6163	2.90128	5.79847	12.4252	18.4098
136.2	2.5212	5.4164	12.6419	18.6094	2.90036	5.79654	12.4195	18.4012
136.3	2.5276	5.4227	12.6398	18.6022	2.89943	5.79462	12.4138	18.3926
136.4	2.5327	5.424	12.6379	18.5956	2.89851	5.7927	12.4081	18.3841
136.5	2.5427	5.4244	12.6325	18.5846	2.89759	5.79078	12.4024	18.3755
136.6	2.5507	5.4276	12.6251	18.576	2.89667	5.78886	12.3967	18.367
136.7	2.5518	5.4283	12.6188	18.5658	2.89575	5.78694	12.391	18.3584
136.8	2.5516	5.4259	12.6158	18.5606	2.89482	5.78502	12.3853	18.3499
136.9	2.5525	5.4215	12.6187	18.5586	2.8939	5.7831	12.3796	18.3414
137	2.5531	5.4166	12.6171	18.5476	2.89298	5.78119	12.3739	18.3329
137.1	2.5605	5.4171	12.6115	18.5355	2.89206	5.77927	12.3683	18.3244
137.2	2.5642	5.4152	12.6041	18.5247	2.89114	5.77736	12.3626	18.3159
137.3	2.5642	5.4169	12.596	18.5135	2.89022	5.77544	12.3569	18.3074
137.4	2.56	5.4188	12.59	18.5052	2.88931	5.77353	12.3513	18.2989
137.5	2.556	5.4173	12.5799	18.4911	2.88839	5.77161	12.3456	18.2905
137.6	2.5603	5.4209	12.5706	18.4774	2.88747	5.7697	12.34	18.282
137.7	2.5625	5.421	12.5594	18.464	2.88655	5.76779	12.3343	18.2736
137.8	2.5598	5.4175	12.5537	18.458	2.88563	5.76588	12.3287	18.2651
137.9	2.5608	5.414	12.5483	18.448	2.88472	5.76397	12.3231	18.2567
138	2.5643	5.4128	12.5444	18.4449	2.8838	5.76206	12.3174	18.2483
138.1	2.5729	5.4163	12.541	18.4338	2.88288	5.76016	12.3118	18.2399
138.2	2.5765	5.4209	12.5342	18.4228	2.88197	5.75825	12.3062	18.2315
138.3	2.5805	5.4246	12.5253	18.4094	2.88105	5.75634	12.3006	18.2231
138.4	2.582	5.4264	12.5159	18.4012	2.88013	5.75444	12.295	18.2147
138.5	2.5801	5.4238	12.5143	18.3956	2.87922	5.75253	12.2893	18.2063
138.6	2.5846	5.4175	12.5082	18.3884	2.8783	5.75063	12.2837	18.1979
138.7	2.5891	5.4141	12.508	18.3813	2.87739	5.74872	12.2781	18.1896
138.8	2.5956	5.4161	12.5055	18.3748	2.87647	5.74682	12.2726	18.1812
138.9	2.6028	5.4185	12.4918	18.3651	2.87556	5.74492	12.267	18.1729
139	2.6115	5.4225	12.4824	18.3508	2.87465	5.74302	12.2614	18.1645
139.1	2.6127	5.4232	12.4749	18.3425	2.87373	5.74112	12.2558	18.1562
139.2	2.6114	5.4223	12.4694	18.3336	2.87282	5.73922	12.2502	18.1479
139.3	2.6131	5.4209	12.4631	18.3273	2.87191	5.73732	12.2447	18.1396
139.4	2.6119	5.4167	12.4568	18.3193	2.87099	5.73542	12.2391	18.1313
139.5	2.6143	5.4179	12.4519	18.3093	2.87008	5.73353	12.2335	18.123
139.6	2.6141	5.4166	12.4434	18.2977	2.86917	5.73163	12.228	18.1147
139.7	2.6152	5.4123	12.4342	18.2862	2.86826	5.72974	12.2224	18.1064
139.8	2.6136	5.4085	12.4272	18.2796	2.86735	5.72784	12.2169	18.0982
139.9	2.6178	5.4021	12.4224	18.271	2.86644	5.72595	12.2113	18.0899
140	2.6217	5.4029	12.4194	18.263	2.86553	5.72406	12.2058	18.0816
140.1	2.6219	5.4024	12.4184	18.256	2.86462	5.72216	12.2003	18.0734
140.2	2.6195	5.4046	12.4184	18.2492	2.86371	5.72027	12.1947	18.0652
140.3	2.6247	5.4056	12.4203	18.2434	2.8628	5.71838	12.1892	18.0569
140.4	2.6346	5.4077	12.4152	18.2324	2.86189	5.71649	12.1837	18.0487
140.5	2.6398	5.4082	12.4092	18.2208	2.86098	5.71461	12.1782	18.0405
140.6	2.6409	5.4053	12.4012	18.2093	2.86007	5.71272	12.1727	18.0323
140.7	2.6437	5.4054	12.3933	18.2017	2.85916	5.71083	12.1671	18.0241
140.8	2.6435	5.4006	12.3898	18.1954	2.85825	5.70894	12.1616	18.0159
140.9	2.6432	5.3944	12.3821	18.1857	2.85735	5.70706	12.1562	18.0077
141	2.65	5.3933	12.3761	18.1772	2.85644	5.70517	12.1507	17.9996
141.1	2.6496	5.3897	12.3675	18.1619	2.85553	5.70329	12.1452	17.9914
141.2	2.6504	5.3848	12.3631	18.154	2.85463	5.70141	12.1397	17.9833
141.3	2.6482	5.3809	12.3552	18.1446	2.85372	5.69952	12.1342	17.9751
141.4	2.6566	5.3848	12.3557	18.1416	2.85281	5.69764	12.1287	17.967
141.5	2.6563	5.3823	12.3489	18.134	2.85191	5.69576	12.1233	17.9588
141.6	2.66	5.3841	12.3413	18.1235	2.851	5.69388	12.1178	17.9507
141.7	2.6617	5.3844	12.3299	18.1121	2.8501	5.692	12.1123	17.9426
141.8	2.6642	5.3808	12.3217	18.0989	2.84919	5.69012	12.1069	17.9345
141.9	2.6647	5.3795	12.3135	18.092	2.84829	5.68825	12.1014	17.9264
142	2.6663	5.379	12.3069	18.0811	2.84739	5.68637	12.096	17.9183
142.1	2.6695	5.3843	12.2982	18.0688	2.84648	5.68449	12.0905	17.9102
142.2	2.6687	5.3809	12.2868	18.0544	2.84558	5.68262	12.0851	17.9022
142.3	2.6688	5.3762	12.2824	18.0423	2.84468	5.68074	12.0796	17.8941
142.4	2.6658	5.3711	12.2785	18.0339	2.84377	5.67887	12.0742	17.886
142.5	2.6668	5.3689	12.275	18.0268	2.84287	5.677	12.0688	17.878
142.6	2.6663	5.3706	12.27	18.0231	2.84197	5.67512	12.0634	17.8699
142.7	2.6661	5.3714	12.2648	18.0204	2.84107	5.67325	12.0579	17.8619
142.8	2.6721	5.374	12.2521	18.0121	2.84017	5.67138	12.0525	17.8539
142.9	2.679	5.3738	12.2426	18.0022	2.83926	5.66951	12.0471	17.8459
143	2.6786	5.368	12.2365	17.9888	2.83836	5.66764	12.0417	17.8378
143.1	2.6798	5.3694	12.2269	17.9804	2.83746	5.66578	12.0363	17.8298
143.2	2.6761	5.3671	12.2203	17.972	2.83656	5.66391	12.0309	17.8218
143.3	2.6723	5.3644	12.2147	17.9632	2.83566	5.66204	12.0255	17.8139
143.4	2.6723	5.359	12.2126	17.9591	2.83476	5.66018	12.0201	17.8059
143.5	2.6733	5.3574	12.2071	17.9513	2.83386	5.65831	12.0147	17.7979
143.6	2.6757	5.3569	12.2038	17.9474	2.83297	5.65645	12.0094	17.7899
143.7	2.6753	5.3541	12.1969	17.941	2.83207	5.65458	12.004	17.782
143.8	2.6743	5.3535	12.1868	17.9341	2.83117	5.65272	11.9986	17.774
143.9	2.6783	5.3532	12.1824	17.9253	2.83027	5.65086	11.9933	17.7661
144	2.6804	5.3519	12.1738	17.9164	2.82937	5.649	11.9879	17.7582
144.1	2.6787	5.3534	12.1655	17.9058	2.82848	5.64714	11.9825	17.7502
144.2	2.676	5.3495	12.1555	17.8938	2.82758	5.64528	11.9772	17.7423
144.3	2.6745	5.3423	12.1468	17.8826	2.82668	5.64342	11.9718	17.7344
144.4	2.6714	5.3356	12.1428	17.8761	2.82579	5.64156	11.9665	17.7265
144.5	2.6686	5.3295	12.1385	17.8708	2.82489	5.6397	11.9611	17.7186
144.6	2.6689	5.3287	12.1287	17.8611	2.824	5.63785	11.9558	17.7107
144.7	2.6683	5.3322	12.1224	17.8553	2.8231	5.63599	11.9505	17.7028
144.8	2.6676	5.3297	12.1167	17.8493	2.82221	5.63414	11.9451	17.695
144.9	2.667	5.3297	12.1101	17.8418	2.82131	5.63228	11.9398	17.6871
145	2.6696	5.3293	12.1069	17.8333	2.82042	5.63043	11.9345	17.6792
145.1	2.6679	5.3244	12.1049	17.8322	2.81952	5.62857	11.9292	17.6714
145.2	2.6649	5.32	12.0973	17.8223	2.81863	5.62672	11.9239	17.6635
145.3	2.6663	5.319	12.0863	17.8105	2.81774	5.62487	11.9186	17.6557
145.4	2.6618	5.3128	12.0842	17.8018	2.81684	5.62302	11.9133	17.6479
145.5	2.6607	5.3115	12.0757	17.7907	2.81595	5.62117	11.908	17.64
145.6	2.6649	5.312	12.0678	17.7825	2.81506	5.61932	11.9027	17.6322
145.7	2.6687	5.3113	12.0626	17.7773	2.81417	5.61748	11.8974	17.6244
145.8	2.6703	5.3097	12.0569	17.767	2.81327	5.61563	11.8921	17.6166
145.9	2.6718	5.308	12.0478	17.7521	2.81238	5.61378	11.8868	17.6088
146	2.6682	5.3063	12.0384	17.7431	2.81149	5.61194	11.8815	17.601
146.1	2.6637	5.3	12.0311	17.7301	2.8106	5.61009	11.8762	17.5933
146.2	2.6672	5.2944	12.0235	17.7254	2.80971	5.60825	11.871	17.5855
146.3	2.6659	5.2874	12.0165	17.7177	2.80882	5.6064	11.8657	17.5777
146.4	2.6629	5.2869	12.0061	17.704	2.80793	5.60456	11.8604	17.57
146.5	2.6607	5.2848	12	17.6991	2.80704	5.60272	11.8552	17.5622
146.6	2.6559	5.2824	11.992	17.6898	2.80615	5.60088	11.8499	17.5545
146.7	2.6541	5.2804	11.9851	17.6822	2.80526	5.59904	11.8447	17.5467
146.8	2.6509	5.2786	11.9786	17.6751	2.80437	5.5972	11.8394	17.539
146.9	2.6544	5.2809	11.9713	17.6652	2.80349	5.59536	11.8342	17.5313
147	2.658	5.2841	11.9665	17.6557	2.8026	5.59352	11.829	17.5236
147.1	2.654	5.2832	11.9564	17.6438	2.80171	5.59168	11.8237	17.5159
147.2	2.6578	5.2824	11.9488	17.6374	2.80082	5.58985	11.8185	17.5082
147.3	2.6547	5.28	11.9321	17.6232	2.79994	5.58801	11.8133	17.5005
147.4	2.6532	5.2764	11.9282	17.6163	2.79905	5.58618	11.8081	17.4928
147.5	2.6468	5.266	11.923	17.6098	2.79816	5.58434	11.8028	17.4851
147.6	2.6459	5.2635	11.9186	17.5996	2.79728	5.58251	11.7976	17.4775
147.7	2.6433	5.2606	11.9138	17.5864	2.79639	5.58068	11.7924	17.4698
147.8	2.6451	5.2574	11.9116	17.579	2.79551	5.57884	11.7872	17.4621
147.9	2.6398	5.2545	11.9078	17.5716	2.79462	5.57701	11.782	17.4545
148	2.6377	5.2512	11.9051	17.5662	2.79374	5.57518	11.7768	17.4469
148.1	2.6331	5.2484	11.897	17.5587	2.79285	5.57335	11.7716	17.4392
148.2	2.6328	5.2446	11.8903	17.5544	2.79197	5.57152	11.7664	17.4316
148.3	2.636	5.2448	11.8824	17.5484	2.79108	5.5697	11.7612	17.424
148.4	2.6336	5.2437	11.8729	17.5426	2.7902	5.56787	11.7561	17.4164
148.5	2.633	5.2434	11.8619	17.534	2.78932	5.56604	11.7509	17.4088
148.6	2.6293	5.2444	11.8561	17.5245	2.78843	5.56422	11.7457	17.4012
148.7	2.626	5.24	11.8521	17.513	2.78755	5.56239	11.7405	17.3936
148.8	2.6254	5.2423	11.8455	17.4997	2.78667	5.56057	11.7354	17.386
148.9	2.6225	5.241	11.8436	17.493	2.78579	5.55874	11.7302	17.3784
149	2.6167	5.2407	11.8374	17.4829	2.78491	5.55692	11.7251	17.3708
149.1	2.6167	5.2452	11.8288	17.4754	2.78402	5.5551	11.7199	17.3633
149.2	2.6131	5.2431	11.8241	17.4703	2.78314	5.55328	11.7148	17.3557
149.3	2.6139	5.2418	11.8192	17.4643	2.78226	5.55146	11.7096	17.3482
149.4	2.6175	5.2423	11.8157	17.4603	2.78138	5.54964	11.7045	17.3406
149.5	2.616	5.2444	11.808	17.4487	2.7805	5.54782	11.6993	17.3331
149.6	2.6163	5.2436	11.7986	17.4404	2.77962	5.546	11.6942	17.3255
149.7	2.6164	5.2441	11.7914	17.4318	2.77874	5.54418	11.6891	17.318
149.8	2.6141	5.2429	11.7874	17.4279	2.77786	5.54236	11.6839	17.3105
149.9	2.6156	5.246	11.7835	17.42	2.77699	5.54055	11.6788	17.303
150	2.6158	5.2455	11.7734	17.4104	2.77611	5.53873	11.6737	17.2955
150.1	2.6156	5.2421	11.769	17.4057	2.77523	5.53692	11.6686	17.288
150.2	2.6142	5.2389	11.7644	17.4024	2.77435	5.5351	11.6635	17.2805
150.3	2.6169	5.2395	11.7587	17.4016	2.77347	5.53329	11.6584	17.273
150.4	2.6209	5.2466	11.7543	17.3984	2.7726	5.53148	11.6533	17.2655
150.5	2.6215	5.2496	11.747	17.3932	2.77172	5.52967	11.6482	17.2581
150.6	2.6213	5.2488	11.741	17.3855	2.77084	5.52786	11.6431	17.2506
150.7	2.621	5.2486	11.7368	17.3769	2.76997	5.52605	11.638	17.2432
150.8	2.6205	5.2479	11.7257	17.3652	2.76909	5.52424	11.6329	17.2357
150.9	2.6214	5.2497	11.7186	17.3567	2.76822	5.52243	11.6278	17.2283
151	2.6196	5.2474	11.7128	17.3488	2.76734	5.52062	11.6227	17.2208
151.1	2.6164	5.2463	11.7043	17.342	2.76646	5.51881	11.6177	17.2134
151.2	2.6144	5.2451	11.6928	17.3295	2.76559	5.51701	11.6126	17.206
151.3	2.6149	5.2432	11.687	17.3232	2.76472	5.5152	11.6075	17.1986
151.4	2.6118	5.2411	11.6862	17.3235	2.76384	5.5134	11.6025	17.1912
151.5	2.6142	5.2436	11.6772	17.3156	2.76297	5.51159	11.5974	17.1838
151.6	2.6154	5.2503	11.6728	17.312	2.76209	5.50979	11.5923	17.1764
151.7	2.612	5.2466	11.6688	17.3056	2.76122	5.50799	11.5873	17.169
151.8	2.6084	5.2457	11.6592	17.2977	2.76035	5.50618	11.5822	17.1616
151.9	2.6036	5.2456	11.6536	17.2921	2.75948	5.50438	11.5772	17.1542
152	2.6025	5.2411	11.6501	17.29	2.7586	5.50258	11.5722	17.1468
152.1	2.6019	5.2412	11.6514	17.2888	2.75773	5.50078	11.5671	17.1395
152.2	2.6024	5.2458	11.6501	17.2873	2.75686	5.49898	11.5621	17.1321
152.3	2.6035	5.2488	11.6445	17.2804	2.75599	5.49719	11.5571	17.1248
152.4	2.6111	5.2511	11.6372	17.2717	2.75512	5.49539	11.552	17.1174
152.5	2.6119	5.2521	11.6349	17.2654	2.75425	5.49359	11.547	17.1101
152.6	2.6115	5.2504	11.6275	17.2569	2.75338	5.4918	11.542	17.1028
152.7	2.6132	5.248	11.6217	17.2509	2.75251	5.49	11.537	17.0954
152.8	2.6117	5.2461	11.6183	17.244	2.75164	5.48821	11.532	17.0881
152.9	2.6115	5.2441	11.6105	17.2386	2.75077	5.48641	11.527	17.0808
153	2.6103	5.2425	11.6046	17.2348	2.7499	5.48462	11.522	17.0735
153.1	2.6071	5.2393	11.5944	17.2313	2.74903	5.48283	11.517	17.0662
153.2	2.6099	5.2393	11.5893	17.2264	2.74816	5.48104	11.512	17.0589
153.3	2.6086	5.2391	11.585	17.2213	2.74729	5.47925	11.507	17.0516
153.4	2.6087	5.2415	11.5838	17.2206	2.74643	5.47746	11.502	17.0443
153.5	2.61	5.2424	11.5762	17.2146	2.74556	5.47567	11.497	17.0371
153.6	2.6058	5.2412	11.5701	17.2069	2.74469	5.47388	11.492	17.0298
153.7	2.6051	5.2374	11.5631	17.2013	2.74382	5.47209	11.487	17.0225
153.8	2.6065	5.2362	11.5536	17.199	2.74296	5.4703	11.4821	17.0153
153.9	2.6056	5.2372	11.5456	17.1919	2.74209	5.46852	11.4771	17.008
154	2.6081	5.2349	11.5401	17.1845	2.74122	5.46673	11.4721	17.0008
154.1	2.6086	5.229	11.5292	17.177	2.74036	5.46495	11.4672	16.9936
154.2	2.6118	5.2272	11.5241	17.1716	2.73949	5.46316	11.4622	16.9863
154.3	2.6107	5.2232	11.5193	17.1653	2.73863	5.46138	11.4572	16.9791
154.4	2.609	5.2208	11.5149	17.1581	2.73776	5.4596	11.4523	16.9719
154.5	2.6081	5.2204	11.5092	17.1502	2.7369	5.45781	11.4474	16.9647
154.6	2.6076	5.2172	11.5019	17.1419	2.73603	5.45603	11.4424	16.9575
154.7	2.6082	5.2113	11.494	17.1316	2.73517	5.45425	11.4375	16.9503
154.8	2.6078	5.2087	11.4899	17.1234	2.73431	5.45247	11.4325	16.9431
154.9	2.6045	5.2008	11.4831	17.1149	2.73344	5.45069	11.4276	16.9359
155	2.6057	5.1973	11.4769	17.1081	2.73258	5.44892	11.4227	16.9287
155.1	2.6088	5.1953	11.4772	17.1047	2.73172	5.44714	11.4177	16.9216
155.2	2.6127	5.1901	11.4743	17.099	2.73086	5.44536	11.4128	16.9144
155.3	2.6171	5.1874	11.4677	17.0861	2.72999	5.44358	11.4079	16.9072
155.4	2.6185	5.1851	11.4596	17.0763	2.72913	5.44181	11.403	16.9001
155.5	2.6172	5.1819	11.4529	17.0629	2.72827	5.44004	11.3981	16.8929
155.6	2.617	5.1781	11.4423	17.0509	2.72741	5.43826	11.3932	16.8858
155.7	2.6162	5.1747	11.4371	17.0408	2.72655	5.43649	11.3883	16.8787
155.8	2.6164	5.1704	11.4295	17.0324	2.72569	5.43472	11.3834	16.8715
155.9	2.6167	5.1704	11.4212	17.0224	2.72483	5.43294	11.3785	16.8644
156	2.6122	5.1668	11.4148	17.0156	2.72397	5.43117	11.3736	16.8573
156.1	2.612	5.1661	11.4115	17.0103	2.72311	5.4294	11.3687	16.8502
156.2	2.613	5.1649	11.4017	16.9987	2.72225	5.42763	11.3638	16.8431
156.3	2.6152	5.1629	11.3929	16.9866	2.72139	5.42586	11.3589	16.836
156.4	2.6149	5.1614	11.387	16.9735	2.72053	5.4241	11.354	16.8289
156.5	2.6151	5.1549	11.3793	16.9605	2.71967	5.42233	11.3492	16.8218
156.6	2.6148	5.1504	11.3718	16.9498	2.71882	5.42056	11.3443	16.8147
156.7	2.6147	5.1499	11.3638	16.9437	2.71796	5.4188	11.3394	16.8076
156.8	2.6131	5.1448	11.3595	16.9375	2.7171	5.41703	11.3346	16.8006
156.9	2.6135	5.1429	11.3564	16.9305	2.71624	5.41527	11.3297	16.7935
157	2.614	5.1439	11.3495	16.9209	2.71539	5.4135	11.3248	16.7865
157.1	2.6144	5.142	11.3451	16.9099	2.71453	5.41174	11.32	16.7794
157.2	2.6162	5.1385	11.3371	16.903	2.71367	5.40998	11.3151	16.7724
157.3	2.6179	5.138	11.3365	16.9028	2.71282	5.40822	11.3103	16.7653
157.4	2.6197	5.1381	11.3345	16.899	2.71196	5.40645	11.3054	16.7583
157.5	2.6252	5.1412	11.3259	16.8886	2.71111	5.40469	11.3006	16.7513
157.6	2.6281	5.1414	11.3175	16.8821	2.71025	5.40293	11.2958	16.7442
157.7	2.6318	5.1384	11.31	16.8727	2.7094	5.40118	11.2909	16.7372
157.8	2.6346	5.1391	11.3043	16.8652	2.70854	5.39942	11.2861	16.7302
157.9	2.6344	5.1398	11.3024	16.8566	2.70769	5.39766	11.2813	16.7232
158	2.6393	5.1401	11.2941	16.8491	2.70683	5.3959	11.2765	16.7162
158.1	2.6414	5.1432	11.2878	16.8404	2.70598	5.39415	11.2716	16.7092
158.2	2.6413	5.1392	11.2726	16.8236	2.70513	5.39239	11.2668	16.7022
158.3	2.6383	5.1352	11.2628	16.8142	2.70427	5.39064	11.262	16.6953
158.4	2.632	5.1285	11.2568	16.8048	2.70342	5.38888	11.2572	16.6883
158.5	2.6287	5.1261	11.2499	16.7971	2.70257	5.38713	11.2524	16.6813
158.6	2.6313	5.1223	11.2414	16.7906	2.70172	5.38538	11.2476	16.6744
158.7	2.6333	5.123	11.2371	16.7839	2.70087	5.38363	11.2428	16.6674
158.8	2.6331	5.1223	11.232	16.7754	2.70001	5.38188	11.238	16.6605
158.9	2.6379	5.1242	11.2264	16.7696	2.69916	5.38013	11.2332	16.6535
159	2.6403	5.1253	11.2209	16.7545	2.69831	5.37838	11.2284	16.6466
159.1	2.6396	5.1219	11.2128	16.7423	2.69746	5.37663	11.2236	16.6396
159.2	2.638	5.1187	11.2044	16.7308	2.69661	5.37488	11.2189	16.6327
159.3	2.6334	5.1186	11.1968	16.7217	2.69576	5.37313	11.2141	16.6258
159.4	2.6336	5.1172	11.1894	16.7106	2.69491	5.37139	11.2093	16.6189
159.5	2.6337	5.1148	11.1852	16.6994	2.69406	5.36964	11.2045	16.612
159.6	2.6335	5.111	11.1791	16.6922	2.69321	5.3679	11.1998	16.6051
159.7	2.6407	5.1131	11.174	16.6819	2.69237	5.36615	11.195	16.5982
159.8	2.644	5.1167	11.1664	16.6696	2.69152	5.36441	11.1903	16.5913
159.9	2.6458	5.1181	11.1638	16.6618	2.69067	5.36266	11.1855	16.5844
160	2.6459	5.1154	11.1553	16.6518	2.68982	5.36092	11.1807	16.5775
160.1	2.6494	5.1206	11.1503	16.6436	2.68897	5.35918	11.176	16.5706
160.2	2.651	5.1227	11.1463	16.6349	2.68813	5.35744	11.1713	16.5638
160.3	2.6503	5.1202	11.1374	16.6237	2.68728	5.3557	11.1665	16.5569
160.4	2.6513	5.122	11.1307	16.6145	2.68643	5.35396	11.1618	16.55
160.5	2.6518	5.122	11.1254	16.6047	2.68559	5.35222	11.157	16.5432
160.6	2.6553	5.1193	11.1171	16.5952	2.68474	5.35048	11.1523	16.5363
160.7	2.6554	5.1165	11.1132	16.5874	2.68389	5.34875	11.1476	16.5295
160.8	2.6533	5.1146	11.1052	16.5798	2.68305	5.34701	11.1428	16.5227
160.9	2.6553	5.1163	11.0938	16.5755	2.6822	5.34527	11.1381	16.5158
161	2.6585	5.1166	11.0909	16.5676	2.68136	5.34354	11.1334	16.509
161.1	2.6589	5.114	11.0883	16.5575	2.68052	5.3418	11.1287	16.5022
161.2	2.6599	5.1138	11.0774	16.5465	2.67967	5.34007	11.124	16.4954
161.3	2.658	5.116	11.0699	16.5428	2.67883	5.33834	11.1193	16.4886
161.4	2.662	5.1187	11.0636	16.5412	2.67798	5.3366	11.1146	16.4818
161.5	2.6653	5.1202	11.0596	16.535	2.67714	5.33487	11.1099	16.475
161.6	2.667	5.1218	11.0543	16.5336	2.6763	5.33314	11.1052	16.4682
161.7	2.6665	5.1252	11.0557	16.5335	2.67545	5.33141	11.1005	16.4614
161.8	2.672	5.1326	11.059	16.5304	2.67461	5.32968	11.0958	16.4546
161.9	2.6758	5.1336	11.0577	16.5234	2.67377	5.32795	11.0911	16.4478
162	2.6807	5.1381	11.051	16.5152	2.67293	5.32622	11.0864	16.4411
[truncated: 1,482 more rows]

## Sheet: Fig.S3d
Time (s)	7.8 nM	15.6 nM	31.2 nM	62.5 nM	125 nM	Fitted_7.8 nM	Fitted_15.6 nM	Fitted_31.2 nM	Fitted_62.5 nM	Fitted_125 nM
-38	-0.0428	0.3124	0.6673	0.79529	0.98539	0	0	0	0	0
-37.9	0.25151	0.47791	0.6466	0.5835	0.7356	0	0	0	0	0
-37.8	0.3815	0.4997	0.5482	0.507	0.5219	0	0	0	0	0
-37.7	0.150001	0.231401	0.3295	0.2417	0.409	0	0	0	0	0
-37.6	0.0626	0.217	0.2579	0.2643	0.1575	0	0	0	0	0
-37.5	0.0153	0.2223	0.1674	0.338799	0.309399	0	0	0	0	0
-37.4	0.015801	0.221001	0.2615	0.0274	0.1933	0	0	0	0	0
-37.3	0.0949	0.2663	0.3352	0.1204	0.3944	0	0	0	0	0
-37.2	0.019799	0.244599	0.4786	0.3864	0.6905	0	0	0	0	0
-37.1	0.0431	0.2252	0.4683	0.5143	0.8079	0	0	0	0	0
-37	0.0609	0.2665	0.4991	0.5067	0.6966	0	0	0	0	0
-36.9	0.029	0.2768	0.4742	0.4457	0.6389	0	0	0	0	0
-36.8	0.0649	0.3294	0.4175	0.2984	0.6041	0	0	0	0	0
-36.7	0.0537	0.2654	0.460802	0.2705	0.4794	0	0	0	0	0
-36.6	-0.0274	0.167702	0.429	0.3123	0.3503	0	0	0	0	0
-36.5	-0.0723	0.2204	0.3393	0.300498	0.311898	0	0	0	0	0
-36.4	-0.096	0.170602	0.4125	0.2742	0.2222	0	0	0	0	0
-36.3	-0.0792	0.1006	0.3529	0.2807	0.2258	0	0	0	0	0
-36.2	-0.0853	0.094602	0.3739	0.1471	0.2164	0	0	0	0	0
-36.1	0.0451	0.0853	0.4005	0.0538	-0.0105	0	0	0	0	0
-36	-0.087	0.0333	0.2319	-0.1705	-0.2111	0	0	0	0	0
-35.9	-0.0925	-0.0095	0.0601	-0.1593	-0.2497	0	0	0	0	0
-35.8	-0.1916	0.0132	0.0844	-0.0975	-0.2074	0	0	0	0	0
-35.7	-0.163	0.041599	0.083998	-0.137	-0.2106	0	0	0	0	0
-35.6	-0.1601	0.009998	0.0157	-0.3139	-0.3611	0	0	0	0	0
-35.5	-0.2586	-0.0081	-0.1512	-0.2844	-0.3429	0	0	0	0	0
-35.4	-0.3453	-0.0846	-0.1296	-0.3828	-0.3563	0	0	0	0	0
-35.3	-0.266	-0.0236	-0.0712	-0.329	-0.3163	0	0	0	0	0
-35.2	-0.2272	0.0067	0.005001	-0.2967	-0.2803	0	0	0	0	0
-35.1	-0.1281	0.022901	0.0833	-0.2749	-0.1679	0	0	0	0	0
-35	-0.1127	0.0381	0.0891	-0.2415	-0.1608	0	0	0	0	0
-34.9	-0.0737	0.025	0.1831	-0.2096	-0.1822	0	0	0	0	0
-34.8	-0.0828	0.0199	0.1826	-0.1898	-0.0733	0	0	0	0	0
-34.7	-0.1091	-0.0118	0.200299	-0.1373	-0.0506	0	0	0	0	0
-34.6	-0.0553	0.023499	0.1458	-0.0885	-0.0503	0	0	0	0	0
-34.5	-0.0733	0.0006	0.1613	-0.0324	-0.0159	0	0	0	0	0
-34.4	-0.0556	-0.0039	0.1656	-0.0432	0.0239	0	0	0	0	0
-34.3	-0.0442	-0.0254	0.1741	0.0265	0.0595	0	0	0	0	0
-34.2	-0.0321	-0.0107	0.193201	0.0235	0.086	0	0	0	0	0
-34.1	0.016901	0.027001	0.206	0.0256	0.106	0	0	0	0	0
-34	0.0078	0.0692	0.2242	0.048399	0.127099	0	0	0	0	0
-33.9	0.0275	0.0661	0.2586	0.0629	0.1462	0	0	0	0	0
-33.8	0.0161	0.0699	0.2328	0.0401	0.1784	0	0	0	0	0
-33.7	0.0371	0.0698	0.217	0.0612	0.1921	0	0	0	0	0
-33.6	0.0055	0.078	0.2328	0.008	0.1389	0	0	0	0	0
-33.5	0.0301	0.0901	0.191	0.052799	0.132799	0	0	0	0	0
-33.4	0.023001	0.060801	0.2461	0.0228	0.1275	0	0	0	0	0
-33.3	0.0559	0.106	0.2221	0.0727	0.1435	0	0	0	0	0
-33.2	0.049401	0.081801	0.272	0.0599	0.1778	0	0	0	0	0
-33.1	0.0667	0.1135	0.2565	0.0651	0.1475	0	0	0	0	0
-33	0.0761	0.1043	0.2354	0.0817	0.166	0	0	0	0	0
-32.9	0.0423	0.0899	0.2599	0.0737	0.1374	0	0	0	0	0
-32.8	0.0457	0.1279	0.2337	0.0869	0.1335	0	0	0	0	0
-32.7	0.0585	0.1203	0.2543	0.0882	0.1486	0	0	0	0	0
-32.6	0.0512	0.1336	0.239	0.1231	0.1334	0	0	0	0	0
-32.5	0.0666	0.1279	0.2511	0.093	0.1369	0	0	0	0	0
-32.4	0.0567	0.1423	0.2389	0.0856	0.1191	0	0	0	0	0
-32.3	0.0527	0.1402	0.2459	0.0897	0.1397	0	0	0	0	0
-32.2	0.0488	0.143	0.258199	0.0577	0.1135	0	0	0	0	0
-32.1	0.049899	0.138399	0.2428	0.0713	0.1076	0	0	0	0	0
-32	0.046	0.1222	0.2356	0.0648	0.1122	0	0	0	0	0
-31.9	0.0468	0.1206	0.2304	0.0424	0.1037	0	0	0	0	0
-31.8	0.0322	0.1266	0.2038	0.0452	0.1025	0	0	0	0	0
-31.7	0.0127	0.1132	0.2058	0.0515	0.09	0	0	0	0	0
-31.6	0.0205	0.1324	0.1986	0.0606	0.1045	0	0	0	0	0
-31.5	0.027	0.1266	0.2081	0.0611	0.1088	0	0	0	0	0
-31.4	0.0393	0.1452	0.2101	0.0606	0.1019	0	0	0	0	0
-31.3	0.0425	0.1507	0.2185	0.0758	0.0922	0	0	0	0	0
-31.2	0.0443	0.1369	0.2102	0.0799	0.0998	0	0	0	0	0
-31.1	0.0546	0.1305	0.2234	0.0749	0.0866	0	0	0	0	0
-31	0.0584	0.1399	0.2294	0.0755	0.084	0	0	0	0	0
-30.9	0.055	0.139	0.2315	0.0673	0.0869	0	0	0	0	0
-30.8	0.0523	0.1357	0.2306	0.0488	0.0798	0	0	0	0	0
-30.7	0.0507	0.147	0.2211	0.0293	0.0618	0	0	0	0	0
-30.6	0.0486	0.1384	0.2141	0.032	0.0624	0	0	0	0	0
-30.5	0.0459	0.1247	0.2078	0.0287	0.0558	0	0	0	0	0
-30.4	0.0515	0.1204	0.1944	0.0365	0.0597	0	0	0	0	0
-30.3	0.0467	0.1203	0.1976	0.0377	0.0602	0	0	0	0	0
-30.2	0.0542	0.1434	0.1931	0.0355	0.0656	0	0	0	0	0
-30.1	0.059	0.139	0.1946	0.039	0.0741	0	0	0	0	0
-30	0.0583	0.1331	0.192	0.0364	0.0778	0	0	0	0	0
-29.9	0.0592	0.1327	0.1863	0.0369	0.0789	0	0	0	0	0
-29.8	0.0573	0.1276	0.1853	0.0437	0.078	0	0	0	0	0
-29.7	0.0612	0.1247	0.1868	0.0416	0.079	0	0	0	0	0
-29.6	0.0678	0.1273	0.1887	0.0414	0.0827	0	0	0	0	0
-29.5	0.0666	0.1268	0.1846	0.0401	0.0819	0	0	0	0	0
-29.4	0.0671	0.1287	0.1809	0.0364	0.0764	0	0	0	0	0
-29.3	0.0685	0.1278	0.1748	0.0354	0.0742	0	0	0	0	0
-29.2	0.0653	0.1274	0.1667	0.0325	0.0703	0	0	0	0	0
-29.1	0.0648	0.1296	0.1639	0.0337	0.0665	0	0	0	0	0
-29	0.0626	0.1279	0.1627	0.0315	0.071	0	0	0	0	0
-28.9	0.0619	0.1257	0.1616	0.0302	0.0716	0	0	0	0	0
-28.8	0.0661	0.1246	0.1636	0.0248	0.0733	0	0	0	0	0
-28.7	0.0684	0.1219	0.1634	0.0196	0.0725	0	0	0	0	0
-28.6	0.0717	0.1175	0.165	0.0153	0.0698	0	0	0	0	0
-28.5	0.0706	0.1118	0.1655	0.0158	0.0703	0	0	0	0	0
-28.4	0.0716	0.1082	0.1635	0.0138	0.0743	0	0	0	0	0
-28.3	0.0767	0.1085	0.166	0.012	0.071	0	0	0	0	0
-28.2	0.0826	0.1058	0.161	0.0122	0.0688	0	0	0	0	0
-28.1	0.0816	0.1051	0.1593	0.0097	0.0653	0	0	0	0	0
-28	0.0817	0.1086	0.1537	0.0039	0.056	0	0	0	0	0
-27.9	0.081	0.1048	0.1468	0.0088	0.0582	0	0	0	0	0
-27.8	0.0747	0.0987	0.1463	0.0099	0.0517	0	0	0	0	0
-27.7	0.0774	0.1043	0.143	0.0132	0.0512	0	0	0	0	0
-27.6	0.0751	0.1047	0.1446	0.0158	0.0533	0	0	0	0	0
-27.5	0.0758	0.1065	0.147	0.0143	0.0503	0	0	0	0	0
-27.4	0.0786	0.1095	0.1434	0.0138	0.0552	0	0	0	0	0
-27.3	0.0797	0.1071	0.146	0.0125	0.0544	0	0	0	0	0
-27.2	0.0791	0.1062	0.1488	0.0133	0.0518	0	0	0	0	0
-27.1	0.0833	0.1063	0.1447	0.018	0.0511	0	0	0	0	0
-27	0.082	0.1063	0.1443	0.0194	0.0509	0	0	0	0	0
-26.9	0.0817	0.1097	0.1411	0.0191	0.0478	0	0	0	0	0
-26.8	0.0803	0.1053	0.1395	0.0153	0.0446	0	0	0	0	0
-26.7	0.0814	0.1024	0.1374	0.0162	0.0447	0	0	0	0	0
-26.6	0.0811	0.1027	0.1364	0.0168	0.0445	0	0	0	0	0
-26.5	0.0821	0.1032	0.1321	0.0102	0.0392	0	0	0	0	0
-26.4	0.0781	0.0998	0.1232	0.0102	0.0379	0	0	0	0	0
-26.3	0.0744	0.0896	0.1241	0.0057	0.0294	0	0	0	0	0
-26.2	0.0732	0.0856	0.1152	0.0028	0.0271	0	0	0	0	0
-26.1	0.0677	0.079	0.1139	0.0037	0.0263	0	0	0	0	0
-26	0.0656	0.0757	0.1125	-0.0008	0.0238	0	0	0	0	0
-25.9	0.0629	0.0746	0.1051	-0.0031	0.0221	0	0	0	0	0
-25.8	0.0593	0.0736	0.0993	-0.0057	0.0191	0	0	0	0	0
-25.7	0.0566	0.0714	0.0967	-0.0095	0.0182	0	0	0	0	0
-25.6	0.0567	0.0706	0.0933	-0.009	0.0161	0	0	0	0	0
-25.5	0.0588	0.0694	0.0912	-0.0068	0.012	0	0	0	0	0
-25.4	0.0633	0.0691	0.0897	-0.0045	0.0115	0	0	0	0	0
-25.3	0.0647	0.0658	0.0901	-0.0065	0.0069	0	0	0	0	0
-25.2	0.0634	0.0662	0.0884	-0.0074	0.0071	0	0	0	0	0
-25.1	0.0671	0.0667	0.0872	-0.0076	0.0078	0	0	0	0	0
-25	0.0595	0.0657	0.0888	-0.0095	0.0058	0	0	0	0	0
-24.9	0.0625	0.0639	0.085	-0.0053	0.0048	0	0	0	0	0
-24.8	0.0657	0.0634	0.0872	-0.0046	0.0057	0	0	0	0	0
-24.7	0.0703	0.0653	0.0918	-0.0038	0.0064	0	0	0	0	0
-24.6	0.0726	0.0654	0.0897	-0.0084	-1.6e-08	0	0	0	0	0
-24.5	0.0747	0.0642	0.0844	-0.0112	-0.0068	0	0	0	0	0
-24.4	0.0708	0.0576	0.0812	-0.0135	-0.0111	0	0	0	0	0
-24.3	0.0674	0.0513	0.0747	-0.0126	-0.0087	0	0	0	0	0
-24.2	0.0641	0.047	0.0715	-0.0166	-0.009	0	0	0	0	0
-24.1	0.0615	0.0477	0.0726	-0.0155	-0.0122	0	0	0	0	0
-24	0.0582	0.0451	0.0734	-0.02	-0.0109	0	0	0	0	0
-23.9	0.0546	0.0465	0.0749	-0.0196	-0.0128	0	0	0	0	0
-23.8	0.0529	0.0464	0.073	-0.0231	-0.0136	0	0	0	0	0
-23.7	0.0485	0.0479	0.0736	-0.027	-0.0125	0	0	0	0	0
-23.6	0.0472	0.0491	0.0727	-0.0266	-0.0155	0	0	0	0	0
-23.5	0.0434	0.0449	0.0701	-0.0311	-0.0205	0	0	0	0	0
-23.4	0.0434	0.0448	0.0709	-0.035	-0.0258	0	0	0	0	0
-23.3	0.0404	0.0425	0.0707	-0.0351	-0.0272	0	0	0	0	0
-23.2	0.0363	0.0422	0.0737	-0.0366	-0.0277	0	0	0	0	0
-23.1	0.0359	0.038	0.0737	-0.0387	-0.0289	0	0	0	0	0
-23	0.0322	0.0337	0.0718	-0.0408	-0.0301	0	0	0	0	0
-22.9	0.0308	0.0377	0.0671	-0.0444	-0.0345	0	0	0	0	0
-22.8	0.0271	0.0378	0.0598	-0.0481	-0.0371	0	0	0	0	0
-22.7	0.0211	0.0371	0.0572	-0.0475	-0.0407	0	0	0	0	0
-22.6	0.0188	0.0409	0.0598	-0.0552	-0.0437	0	0	0	0	0
-22.5	0.0182	0.0437	0.0527	-0.0558	-0.0502	0	0	0	0	0
-22.4	0.0103	0.0378	0.0473	-0.0597	-0.0543	0	0	0	0	0
-22.3	0.0071	0.0455	0.0415	-0.0675	-0.0598	0	0	0	0	0
-22.2	-1e-07	0.0383	0.0364	-0.0694	-0.0584	0	0	0	0	0
-22.1	-0.0023	0.0356	0.0363	-0.0717	-0.0651	0	0	0	0	0
-22	-0.0019	0.0333	0.0299	-0.0777	-0.074	0	0	0	0	0
-21.9	-0.0052	0.031	0.02	-0.0805	-0.075	0	0	0	0	0
-21.8	-0.0142	0.0205	0.0119	-0.0912	-0.0827	0	0	0	0	0
-21.7	-0.017	0.021	0.0054	-0.0915	-0.0842	0	0	0	0	0
-21.6	-0.0237	0.0139	0.0055	-0.0899	-0.0763	0	0	0	0	0
-21.5	-0.0224	0.0142	0.0108	-0.0893	-0.0644	0	0	0	0	0
-21.4	-0.0209	0.0116	0.0063	-0.0951	-0.0486	0	0	0	0	0
-21.3	-0.0265	0.0236	0.0049	-0.0988	-0.0283	0	0	0	0	0
-21.2	-0.0226	0.0469	0.004	-0.0923	-0.0285	0	0	0	0	0
-21.1	-0.0178	0.064	-0.0103	-0.0772	-0.0245	0	0	0	0	0
-21	-0.0357	0.0602	-0.0142	-0.0712	-0.0187	0	0	0	0	0
-20.9	-0.0223	0.065299	-0.0065	-0.0743	-0.0211	0	0	0	0	0
-20.8	-0.0161	0.066999	-0.01	-0.0723	-0.0178	0	0	0	0	0
-20.7	-0.0141	0.0599	-0.0011	-0.0684	-0.0091	0	0	0	0	0
-20.6	-0.0067	0.0587	0.0106	-0.0762	-0.0101	0	0	0	0	0
-20.5	-0.0147	0.064899	-0.0003	-0.0717	-0.0019	0	0	0	0	0
-20.4	-0.0218	0.058399	0.009099	-0.0773	0.0013	0	0	0	0	0
-20.3	-0.0304	0.065999	0.0137	-0.0935	-0.0053	0	0	0	0	0
-20.2	-0.0378	0.062799	0.0037	-0.0987	-0.0158	0	0	0	0	0
-20.1	-0.0433	0.058999	0.0013	-0.1507	-0.0831	0	0	0	0	0
-20	-0.059	0.047098	-0.0434	-0.2407	-0.1527	0	0	0	0	0
-19.9	-0.1019	-0.0025	-0.062	-0.2942	-0.1196	0	0	0	0	0
-19.8	-0.1326	-0.0028	-0.0423	-0.2801	-0.0602	0	0	0	0	0
-19.7	-0.1273	0.005398	-0.0083	-0.2232	0.042802	0	0	0	0	0
-19.6	-0.1332	0.013298	0.0429	-0.1243	0.1429	0	0	0	0	0
-19.5	-0.0997	0.038498	0.103898	-0.0331	0.2609	0	0	0	0	0
-19.4	-0.0704	0.071496	0.165398	0.0758	0.3743	0	0	0	0	0
-19.3	-0.0521	0.098498	0.22	0.198202	0.500202	0	0	0	0	0
-19.2	-0.027	0.124298	0.3027	0.319302	0.595002	0	0	0	0	0
-19.1	-0.001	0.150398	0.3769	0.4168	0.6528	0	0	0	0	0
-19	0.019198	0.192498	0.436398	0.4824	0.6533	0	0	0	0	0
-18.9	0.034296	0.238496	0.470698	0.4702	0.5869	0	0	0	0	0
-18.8	0.060698	0.265398	0.4785	0.455302	0.558702	0	0	0	0	0
-18.7	0.085498	0.274598	0.4564	0.429701	0.530501	0	0	0	0	0
-18.6	0.074199	0.246599	0.4383	0.4222	0.5125	0	0	0	0	0
-18.5	0.082199	0.243799	0.442799	0.4322	0.5225	0	0	0	0	0
-18.4	0.068899	0.220099	0.4644	0.4528	0.5379	0	0	0	0	0
-18.3	0.0852	0.2243	0.4966	0.447301	0.523501	0	0	0	0	0
-18.2	0.099099	0.249699	0.4833	0.430401	0.539701	0	0	0	0	0
-18.1	0.093399	0.245299	0.4739	0.4176	0.5558	0	0	0	0	0
-18	0.088899	0.255199	0.461499	0.3875	0.5762	0	0	0	0	0
-17.9	0.071797	0.270697	0.456799	0.3881	0.6057	0	0	0	0	0
-17.8	0.054599	0.283999	0.4499	0.400901	0.622301	0	0	0	0	0
-17.7	0.059599	0.304999	0.4673	0.4309	0.6321	0	0	0	0	0
-17.6	0.085	0.3065	0.4712	0.4363	0.628	0	0	0	0	0
-17.5	0.1028	0.314	0.4661	0.4375	0.6346	0	0	0	0	0
-17.4	0.0953	0.3072	0.4697	0.4426	0.6469	0	0	0	0	0
-17.3	0.1002	0.316	0.4719	0.439801	0.646601	0	0	0	0	0
-17.2	0.103699	0.337899	0.4659	0.440401	0.651101	0	0	0	0	0
-17.1	0.098599	0.334799	0.4753	0.4626	0.6755	0	0	0	0	0
-17	0.0993	0.333	0.4863	0.4802	0.6906	0	0	0	0	0
-16.9	0.1112	0.3518	0.499	0.4892	0.7146	0	0	0	0	0
-16.8	0.1211	0.3645	0.5021	0.488901	0.725101	0	0	0	0	0
-16.7	0.1229	0.3674	0.4969	0.4831	0.7314	0	0	0	0	0
-16.6	0.1203	0.3534	0.4862	0.4755	0.7231	0	0	0	0	0
-16.5	0.1217	0.3459	0.475499	0.4639	0.7177	0	0	0	0	0
-16.4	0.128699	0.349199	0.4659	0.4574	0.7106	0	0	0	0	0
-16.3	0.1204	0.3451	0.459	0.4522	0.7046	0	0	0	0	0
-16.2	0.1194	0.3452	0.4527	0.4455	0.7016	0	0	0	0	0
-16.1	0.1119	0.3398	0.448	0.4522	0.7119	0	0	0	0	0
-16	0.1127	0.3377	0.4459	0.4695	0.7314	0	0	0	0	0
-15.9	0.1184	0.3369	0.4587	0.4868	0.7613	0	0	0	0	0
-15.8	0.139	0.3481	0.4805	0.5074	0.7792	0	0	0	0	0
-15.7	0.151	0.3575	0.4997	0.5354	0.7897	0	0	0	0	0
-15.6	0.1663	0.3651	0.5218	0.5511	0.8048	0	0	0	0	0
-15.5	0.1852	0.3804	0.5253	0.5627	0.7987	0	0	0	0	0
-15.4	0.2011	0.3913	0.5249	0.5732	0.7868	0	0	0	0	0
-15.3	0.2125	0.3913	0.5152	0.5799	0.7668	0	0	0	0	0
-15.2	0.2188	0.3887	0.5046	0.5702	0.7405	0	0	0	0	0
-15.1	0.22	0.3866	0.5013	0.5548	0.7173	0	0	0	0	0
-15	0.2157	0.3707	0.4737	0.5405	0.6965	0	0	0	0	0
-14.9	0.1991	0.3576	0.4653	0.5393	0.6723	0	0	0	0	0
-14.8	0.1912	0.351	0.4517	0.5303	0.6439	0	0	0	0	0
-14.7	0.1866	0.3481	0.433	0.5099	0.6192	0	0	0	0	0
-14.6	0.171	0.3413	0.4154	0.4916	0.6006	0	0	0	0	0
-14.5	0.1591	0.3252	0.4035	0.4792	0.5846	0	0	0	0	0
-14.4	0.153301	0.313701	0.3974	0.4777	0.5769	0	0	0	0	0
-14.3	0.155	0.3127	0.4013	0.477	0.5713	0	0	0	0	0
-14.2	0.1536	0.3068	0.3979	0.481399	0.577799	0	0	0	0	0
-14.1	0.155201	0.302201	0.405	0.4854	0.5821	0	0	0	0	0
-14	0.166801	0.319501	0.4015	0.4889	0.5852	0	0	0	0	0
-13.9	0.174501	0.319401	0.4046	0.4939	0.5804	0	0	0	0	0
-13.8	0.1823	0.3161	0.4066	0.4903	0.5638	0	0	0	0	0
-13.7	0.1776	0.3086	0.4007	0.4778	0.5473	0	0	0	0	0
-13.6	0.1623	0.3118	0.3888	0.4731	0.5166	0	0	0	0	0
-13.5	0.1663	0.3108	0.3771	0.457	0.4969	0	0	0	0	0
-13.4	0.158301	0.294601	0.3764	0.447	0.4849	0	0	0	0	0
-13.3	0.1501	0.2877	0.3826	0.4434	0.4793	0	0	0	0	0
-13.2	0.1434	0.2917	0.3814	0.448299	0.481699	0	0	0	0	0
-13.1	0.1417	0.2933	0.3696	0.4338	0.4622	0	0	0	0	0
-13	0.1496	0.2935	0.3608	0.4218	0.439	0	0	0	0	0
-12.9	0.144001	0.274101	0.3363	0.4099	0.4237	0	0	0	0	0
-12.8	0.1374	0.2613	0.3289	0.398399	0.405599	0	0	0	0	0
-12.7	0.135401	0.253501	0.3399	0.387099	0.395199	0	0	0	0	0
-12.6	0.131401	0.243601	0.3475	0.3793	0.3841	0	0	0	0	0
-12.5	0.131301	0.241301	0.351801	0.3699	0.3743	0	0	0	0	0
-12.4	0.121501	0.244001	0.353201	0.3613	0.3732	0	0	0	0	0
-12.3	0.113401	0.243201	0.3523	0.360199	0.366599	0	0	0	0	0
-12.2	0.118701	0.244001	0.3488	0.345399	0.353899	0	0	0	0	0
-12.1	0.129401	0.245801	0.3465	0.325	0.3302	0	0	0	0	0
-12	0.126	0.2407	0.3457	0.3054	0.3138	0	0	0	0	0
-11.9	0.121501	0.231601	0.3363	0.2901	0.3074	0	0	0	0	0
-11.8	0.1152	0.2266	0.3259	0.2739	0.2953	0	0	0	0	0
-11.7	0.1093	0.223	0.3181	0.2614	0.2824	0	0	0	0	0
-11.6	0.1059	0.2165	0.3113	0.2506	0.2677	0	0	0	0	0
-11.5	0.1026	0.2134	0.3046	0.228	0.251	0	0	0	0	0
-11.4	0.105001	0.211401	0.2901	0.2141	0.2408	0	0	0	0	0
-11.3	0.0984	0.1982	0.2804	0.2029	0.2361	0	0	0	0	0
-11.2	0.097	0.1904	0.272	0.1866	0.2353	0	0	0	0	0
-11.1	0.0992	0.1831	0.2648	0.1729	0.2251	0	0	0	0	0
-11	0.1022	0.1766	0.2515	0.1704	0.2236	0	0	0	0	0
-10.9	0.100301	0.173901	0.2501	0.1692	0.2231	0	0	0	0	0
-10.8	0.1048	0.1768	0.2422	0.166	0.2205	0	0	0	0	0
-10.7	0.0991	0.1741	0.2349	0.1589	0.2066	0	0	0	0	0
-10.6	0.1028	0.1741	0.2252	0.1509	0.2059	0	0	0	0	0
-10.5	0.099	0.1669	0.2171	0.1422	0.2018	0	0	0	0	0
-10.4	0.101701	0.165301	0.2088	0.1346	0.1931	0	0	0	0	0
-10.3	0.1023	0.1634	0.2064	0.1323	0.189	0	0	0	0	0
-10.2	0.0982	0.1502	0.2034	0.1168	0.1759	0	0	0	0	0
-10.1	0.0987	0.1405	0.1865	0.1064	0.1673	0	0	0	0	0
-10	0.0906	0.1248	0.1725	0.1056	0.1616	0	0	0	0	0
-9.9	0.085001	0.116201	0.1674	0.0998	0.1511	0	0	0	0	0
-9.8	0.0819	0.1092	0.1624	0.0896	0.136	0	0	0	0	0
-9.7	0.0781	0.0996	0.143	0.0736	0.1236	0	0	0	0	0
-9.6	0.0657	0.087	0.1231	0.0733	0.1246	0	0	0	0	0
-9.5	0.0571	0.0745	0.1222	0.0656	0.1201	0	0	0	0	0
-9.4	0.0608	0.0695	0.129	0.0582	0.1156	0	0	0	0	0
-9.3	0.0596	0.0664	0.1333	0.0531	0.104	0	0	0	0	0
-9.2	0.0546	0.0606	0.1366	0.0395	0.0867	0	0	0	0	0
-9.1	0.0512	0.0611	0.127	0.0302	0.0871	0	0	0	0	0
-9	0.038	0.0591	0.1256	0.0407	0.0934	0	0	0	0	0
-8.9	0.0366	0.0607	0.1354	0.0491	0.103	0	0	0	0	0
-8.8	0.0471	0.0741	0.1374	0.0488	0.1141	0	0	0	0	0
-8.7	0.0548	0.0847	0.1405	0.0391	0.1149	0	0	0	0	0
-8.6	0.0521	0.0896	0.1368	0.0458	0.1159	0	0	0	0	0
-8.5	0.0437	0.0744	0.1395	0.0459	0.1121	0	0	0	0	0
-8.4	0.0493	0.0799	0.1377	0.0328	0.104	0	0	0	0	0
-8.3	0.0557	0.075	0.13	0.0238	0.0991	0	0	0	0	0
-8.2	0.0483	0.0748	0.1207	0.0255	0.1003	0	0	0	0	0
-8.1	0.0411	0.0657	0.1257	0.0288	0.1002	0	0	0	0	0
-8	0.0489	0.0607	0.124	0.0173	0.0881	0	0	0	0	0
-7.9	0.0493	0.0542	0.1112	0.0142	0.0859	0	0	0	0	0
-7.8	0.0443	0.042	0.1047	0.0113	0.0786	0	0	0	0	0
-7.7	0.0475	0.0343	0.0963	0.0131	0.0789	0	0	0	0	0
-7.6	0.0452	0.029	0.0964	0.0141	0.0788	0	0	0	0	0
-7.5	0.0496	0.0324	0.0903	0.0131	0.0734	0	0	0	0	0
-7.4	0.0484	0.0314	0.0825	0.0074	0.0674	0	0	0	0	0
-7.3	0.0411	0.031	0.0718	0.0032	0.0669	0	0	0	0	0
-7.2	0.0289	0.0272	0.0657	0.0002	0.0644	0	0	0	0	0
-7.1	0.0284	0.0232	0.0621	-0.0043	0.0608	0	0	0	0	0
-7	0.0266	0.0172	0.0568	-0.0058	0.0631	0	0	0	0	0
-6.9	0.0253	0.0122	0.0561	-0.0036	0.0587	0	0	0	0	0
-6.8	0.0255	0.0116	0.0555	-0.0018	0.0563	0	0	0	0	0
-6.7	0.0225	0.0114	0.0525	-0.0033	0.0523	0	0	0	0	0
-6.6	0.0202	0.0048	0.0485	-0.0029	0.0507	0	0	0	0	0
-6.5	0.0199	0.0008	0.0457	0.0002	0.0456	0	0	0	0	0
-6.4	0.0208	0.0016	0.0424	0.0007	0.0402	0	0	0	0	0
-6.3	0.0194	0.0016	0.0405	-0.0001	0.0379	0	0	0	0	0
-6.2	0.0165	0.0017	0.0378	-0.0002	0.0365	0	0	0	0	0
-6.1	0.0124	0.0022	0.0363	0.0061	0.0376	0	0	0	0	0
-6	0.0095	-0.0004	0.0355	0.0101	0.0398	0	0	0	0	0
-5.9	0.0092	0.0026	0.0364	0.0088	0.0391	0	0	0	0	0
-5.8	0.0129	0.0084	0.035	0.0085	0.0319	0	0	0	0	0
-5.7	0.01	0.0093	0.0325	0.0069	0.0256	0	0	0	0	0
-5.6	0.0052	0.0085	0.0225	0.0046	0.0204	0	0	0	0	0
-5.5	-0.0037	0.0027	0.0168	0.001	0.0189	0	0	0	0	0
-5.4	-0.0006	-0.0005	0.0122	0.0019	0.0183	0	0	0	0	0
-5.3	-0.0017	-0.0069	0.0096	0.0039	0.0135	0	0	0	0	0
-5.2	0.0012	-0.0033	0.0062	0	0.0087	0	0	0	0	0
-5.1	0.0016	-0.0002	0.0007	-0.0055	0.0051	0	0	0	0	0
-5	0	0	-0.005	-0.0063	-0.0024	0	0	0	0	0
-4.9	-0.0028	-0.0049	-0.0074	-0.0084	-0.0009	0	0	0	0	0
-4.8	-0.0018	-0.0083	-0.0034	-0.0037	0.0034	0	0	0	0	0
-4.7	-0.0006	-0.0083	-0.0066	-0.003	-0.0028	0	0	0	0	0
-4.6	0.0013	-0.0078	-0.0092	-0.0001	-0.0062	0	0	0	0	0
-4.5	0.0031	-0.0082	-0.0116	-0.0004	-0.0089	0	0	0	0	0
-4.4	0.0016	-0.0057	-0.0137	0.0008	-0.0093	0	0	0	0	0
-4.3	-0.0003	-0.0049	-0.0146	0.0018	-0.0102	0	0	0	0	0
-4.2	9.98e-05	-0.0063	-0.0167	0.0034	-0.0102	0	0	0	0	0
-4.1	-0.0004	-0.0061	-0.0178	-0.0052	-0.0183	0	0	0	0	0
-4	0.0015	-0.0017	-0.0249	-0.0036	-0.0171	0	0	0	0	0
-3.9	0.0001	-0.005	-0.0236	-0.0035	-0.0189	0	0	0	0	0
-3.8	0.0025	-0.0084	-0.0313	-0.0148	-0.0237	0	0	0	0	0
-3.7	0.0011	-0.0128	-0.0353	-0.0228	-0.0295	0	0	0	0	0
-3.6	-0.0009	-0.0191	-0.0335	-0.0243	-0.0392	0	0	0	0	0
-3.5	-0.0002	-0.0239	-0.0343	-0.0236	-0.0478	0	0	0	0	0
-3.4	0.0022	-0.0247	-0.0378	-0.0222	-0.0556	0	0	0	0	0
-3.3	0.0006	-0.0272	-0.0355	-0.0217	-0.0564	0	0	0	0	0
-3.2	0.0012	-0.0269	-0.0358	-0.0291	-0.0578	0	0	0	0	0
-3.1	0.001	-0.0258	-0.0444	-0.029	-0.062	0	0	0	0	0
-3	-0.0024	-0.0302	-0.048	-0.0258	-0.0609	0	0	0	0	0
-2.9	-0.0006	-0.031	-0.0477	-0.0245	-0.0628	0	0	0	0	0
-2.8	-0.0011	-0.0283	-0.0475	-0.0247	-0.0723	0	0	0	0	0
-2.7	0.0012	-0.0316	-0.0578	-0.03	-0.0784	0	0	0	0	0
-2.6	-0.0079	-0.0336	-0.0608	-0.0259	-0.0786	0	0	0	0	0
-2.5	-0.0083	-0.0334	-0.0629	-0.03	-0.0814	0	0	0	0	0
-2.4	-0.0049	-0.03	-0.0636	-0.0329	-0.0851	0	0	0	0	0
-2.3	-0.0052	-0.0181	-0.0651	-0.0345	-0.0862	0	0	0	0	0
-2.2	-0.0054	-0.017	-0.0601	-0.0334	-0.0925	0	0	0	0	0
-2.1	-0.0049	-0.0122	-0.059	-0.0299	-0.0998	0	0	0	0	0
-2	-0.001	-0.0083	-0.0644	-0.0381	-0.1104	0	0	0	0	0
-1.9	-0.0041	-0.0066	-0.0771	-0.0414	-0.1153	0	0	0	0	0
-1.8	-0.0129	-0.012	-0.0732	-0.0413	-0.1141	0	0	0	0	0
-1.7	-0.0134	-0.0103	-0.0779	-0.043	-0.1138	0	0	0	0	0
-1.6	-0.0137	-0.0069	-0.0797	-0.0575	-0.1263	0	0	0	0	0
-1.5	-0.0163	-0.0187	-0.0961	-0.0712	-0.1264	0	0	0	0	0
-1.4	-0.0174	-0.0252	-0.1043	-0.0719	-0.1276	0	0	0	0	0
-1.3	-0.0186	-0.0294	-0.1059	-0.0733	-0.1303	0	0	0	0	0
-1.2	-0.0191	-0.0295	-0.108	-0.0759	-0.1351	0	0	0	0	0
-1.1	-0.0199	-0.0301	-0.1087	-0.0788	-0.1342	0	0	0	0	0
-1	-0.0214	-0.0326	-0.1123	-0.079	-0.1351	0	0	0	0	0
-0.9	-0.0223	-0.0337	-0.1124	-0.0797	-0.1342	0	0	0	0	0
-0.8	-0.0226	-0.035	-0.1124	-0.0797	-0.1303	0	0	0	0	0
-0.7	-0.024	-0.035	-0.1124	-0.0797	-0.1291	0	0	0	0	0
-0.6	-0.0251	-0.0337	-0.1123	-0.079	-0.1277	0	0	0	0	0
-0.5	-0.0252	-0.0326	-0.1087	-0.0788	-0.1276	0	0	0	0	0
-0.4	-0.0251	-0.0301	-0.108	-0.0759	-0.1264	0	0	0	0	0
-0.3	-0.024	-0.0295	-0.1059	-0.0733	-0.1263	0	0	0	0	0
-0.2	-0.0226	-0.0294	-0.1043	-0.0719	-0.1138	0	0	0	0	0
-0.1	-0.0223	-0.0252	-0.0961	-0.0719	0.269017	0	0	0	0	0
0	-0.0214	-0.0187	-0.0961	-0.0719	0.4606	0	0	0	-0.00083	0.008463
0.100002	-0.0214	-0.0144	-0.0876	-0.0712	0.7347	0	0	0.001688	-0.00165	0.016917
0.200001	-0.0214	0.118983	0.0151	0.018817	0.7647	-8.4e-05	-7.8e-05	0.003375	-0.00248	0.025362
0.300003	-0.0214	0.183287	0.142387	0.396803	0.772	-0.00017	-0.00016	0.005061	-0.00331	0.033797
0.400002	-0.0214	0.192149	0.5027	0.4169	0.7747	-0.00025	-0.00023	0.006747	-0.00413	0.042225
0.5	-0.0214	0.291498	0.5031	0.4181	0.774903	-0.00034	-0.00031	0.008432	-0.00496	0.050642
0.600002	-0.0094	0.2925	0.5211	0.4241	0.7778	-0.00042	-0.00039	0.010117	-0.00578	0.059051
0.700001	0.126	0.347399	0.530099	0.4241	0.7778	-0.00051	-0.00047	0.011801	-0.00661	0.067451
0.800003	0.1291	0.347399	0.530099	0.4241	0.7778	-0.00059	-0.00055	0.013484	-0.00743	0.075842
0.900002	0.1291	0.347399	0.5401	0.4331	0.7778	-0.00068	-0.00062	0.015167	-0.00825	0.084225
1	0.1291	0.347399	0.5429	0.4331	0.7778	-0.00076	-0.0007	0.016849	-0.00908	0.092598
1.1	0.129301	0.351599	0.5429	0.4386	0.7781	-0.00084	-0.00078	0.018531	-0.0099	0.100962
1.2	0.1302	0.3525	0.5447	0.4425	0.7816	-0.00093	-0.00086	0.020211	-0.01072	0.109317
1.3	0.137099	0.3547	0.5477	0.4425	0.7816	-0.00101	-0.00093	0.021892	-0.01154	0.117664
1.4	0.1394	0.356	0.5553	0.4425	0.7781	-0.0011	-0.00101	0.023571	-0.01236	0.126001
1.5	0.141299	0.358199	0.5574	0.4425	0.7781	-0.00118	-0.00109	0.02525	-0.01318	0.13433
1.6	0.142099	0.3582	0.5671	0.4425	0.7781	-0.00127	-0.00117	0.026928	-0.014	0.14265
1.7	0.1425	0.3582	0.5671	0.4425	0.7778	-0.00135	-0.00125	0.028606	-0.01482	0.150961
1.8	0.1463	0.3582	0.5671	0.4425	0.7778	-0.00143	-0.00132	0.030283	-0.01564	0.159262
1.9	0.1425	0.3582	0.5671	0.4425	0.7778	-0.00152	-0.0014	0.031959	-0.01646	0.167556
2	0.1621	0.3582	0.5553	0.4425	0.7778	-0.0016	-0.00148	0.033635	-0.01728	0.17584
2.1	0.1621	0.3582	0.5477	0.4425	0.7778	-0.00169	-0.00156	0.03531	-0.01809	0.184116
2.2	0.1623	0.3582	0.5477	0.4136	0.7339	-0.00177	-0.00163	0.036985	-0.01891	0.192382
2.3	0.1689	0.338893	0.5477	0.4136	0.7078	-0.00185	-0.00171	0.038659	-0.01973	0.20064
2.4	0.119099	0.1877	0.5477	0.4042	0.7031	-0.00194	-0.00179	0.040332	-0.02054	0.20889
2.5	0.115	0.1877	0.5749	0.354102	0.752802	-0.00202	-0.00187	0.042005	-0.02136	0.21713
2.6	0.121199	0.194099	0.5729	0.3255	0.7559	-0.00211	-0.00194	0.043677	-0.02217	0.225361
2.7	0.1266	0.2336	0.5773	0.3086	0.7703	-0.00219	-0.00202	0.045348	-0.02299	0.233584
2.8	0.108798	0.230198	0.584498	0.2771	0.7351	-0.00227	-0.0021	0.047019	-0.0238	0.241798
2.9	0.096898	0.223398	0.5826	0.2613	0.7314	-0.00236	-0.00218	0.048689	-0.02461	0.250003
3	0.0657	0.196	0.5878	0.256101	0.747101	-0.00244	-0.00225	0.050359	-0.02543	0.2582
3.1	0.075099	0.191899	0.6057	0.2259	0.7749	-0.00253	-0.00233	0.052027	-0.02624	0.266388
3.2	0.0742	0.2165	0.6111	0.2198	0.8032	-0.00261	-0.00241	0.053696	-0.02705	0.274567
3.3	0.078198	0.233098	0.605099	0.236	0.8416	-0.00269	-0.00249	0.055363	-0.02786	0.282737
3.4	0.059699	0.209599	0.6183	0.2296	0.8444	-0.00278	-0.00256	0.05703	-0.02867	0.290899
3.5	0.0845	0.2263	0.6085	0.239601	0.865401	-0.00286	-0.00264	0.058697	-0.02948	0.299052
3.6	0.074999	0.211799	0.6184	0.2528	0.8831	-0.00295	-0.00272	0.060363	-0.03029	0.307196
3.7	0.0779	0.2142	0.622	0.2763	0.9231	-0.00303	-0.00279	0.062028	-0.0311	0.315331
3.8	0.085899	0.234299	0.649299	0.2958	0.9427	-0.00311	-0.00287	0.063692	-0.03191	0.323458
3.9	0.087199	0.226399	0.6503	0.3259	0.9962	-0.0032	-0.00295	0.065356	-0.03272	0.331577
4	0.1004	0.2461	0.6526	0.335501	1.0192	-0.00328	-0.00303	0.06702	-0.03353	0.339686
4.1	0.117299	0.256899	0.6482	0.3396	1.0356	-0.00337	-0.0031	0.068682	-0.03433	0.347787
4.2	0.1232	0.2819	0.6584	0.3597	1.0609	-0.00345	-0.00318	0.070344	-0.03514	0.355879
4.3	0.113099	0.255399	0.641399	0.3713	1.0821	-0.00353	-0.00326	0.072006	-0.03595	0.363963
4.4	0.103199	0.228899	0.6225	0.3567	1.0965	-0.00362	-0.00333	0.073666	-0.03675	0.372038
4.5	0.0774	0.2343	0.603	0.396901	1.1305	-0.0037	-0.00341	0.075327	-0.03756	0.380104
4.6	0.056899	0.236999	0.6166	0.3989	1.1343	-0.00378	-0.00349	0.076986	-0.03836	0.388163
4.7	0.0594	0.2466	0.6211	0.3817	1.1412	-0.00387	-0.00357	0.078645	-0.03917	0.396212
4.8	0.029599	0.230499	0.619299	0.3721	1.1297	-0.00395	-0.00364	0.080303	-0.03997	0.404252
4.9	0.001299	0.215099	0.5976	0.3599	1.1245	-0.00403	-0.00372	0.081961	-0.04077	0.412285
5	-0.0241	0.2181	0.5842	0.311203	1.0807	-0.00412	-0.0038	0.083618	-0.04158	0.420308
5.1	-0.0491	0.181297	0.5139	0.3097	1.0693	-0.0042	-0.00387	0.085275	-0.04238	0.428323
5.2	-0.1144	0.1201	0.4946	0.297	1.0489	-0.00429	-0.00395	0.08693	-0.04318	0.43633
5.3	-0.1516	0.083599	0.454399	0.2903	1.0531	-0.00437	-0.00403	0.088586	-0.04398	0.444327
5.4	-0.1593	0.075799	0.4701	0.2653	1.0301	-0.00445	-0.0041	0.09024	-0.04478	0.452317
5.5	-0.1446	0.094	0.4817	0.253801	1.0197	-0.00454	-0.00418	0.091894	-0.04559	0.460298
5.6	-0.1415	0.079499	0.4806	0.2044	1.0114	-0.00462	-0.00426	0.093548	-0.04639	0.46827
5.7	-0.1744	0.0528	0.4842	0.1843	1.0191	-0.0047	-0.00434	0.0952	-0.04719	0.476234
5.8	-0.192	0.051899	0.486599	0.1657	1.0009	-0.00479	-0.00441	0.096852	-0.04798	0.484189
5.9	-0.1876	0.041299	0.4747	0.1804	1.0223	-0.00487	-0.00449	0.098504	-0.04878	0.492137
6	-0.212	0.0161	0.4889	0.186701	1.0186	-0.00495	-0.00457	0.100155	-0.04958	0.500075
6.1	-0.2014	0.007999	0.5054	0.1654	1.0126	-0.00504	-0.00464	0.101805	-0.05038	0.508005
6.2	-0.189	0.0258	0.5086	0.138	1.0091	-0.00512	-0.00472	0.103455	-0.05118	0.515927
6.3	-0.1899	0.017899	0.514299	0.1305	1.0136	-0.0052	-0.0048	0.105104	-0.05197	0.52384
6.4	-0.1938	0.006699	0.5067	0.1531	1.0195	-0.00529	-0.00487	0.106752	-0.05277	0.531744
6.5	-0.193	0.0066	0.5113	0.154901	1.0186	-0.00537	-0.00495	0.1084	-0.05356	0.539641
6.6	-0.1769	0.0128	0.5003	0.144	1.026	-0.00545	-0.00503	0.110047	-0.05436	0.547529
6.7	-0.1769	-0.0042	0.4955	0.1665	1.0287	-0.00554	-0.0051	0.111694	-0.05515	0.555408
6.8	-0.1647	-0.0064	0.479899	0.1767	1.0149	-0.00562	-0.00518	0.11334	-0.05595	0.563279
6.9	-0.1403	-0.0161	0.4622	0.1887	1.0285	-0.0057	-0.00526	0.114985	-0.05674	0.571142
7	-0.1254	0.0024	0.4596	0.166701	1.0193	-0.00579	-0.00533	0.11663	-0.05754	0.578996
7.1	-0.0858	0.012499	0.4387	0.1453	1.021	-0.00587	-0.00541	0.118274	-0.05833	0.586842
7.2	-0.078	0.0106	0.4368	0.1534	1.0195	-0.00595	-0.00549	0.119917	-0.05912	0.594679
7.3	-0.063	0.023799	0.448999	0.1601	1.0158	-0.00604	-0.00556	0.12156	-0.05991	0.602508
7.4	-0.0709	0.015999	0.4582	0.1393	1.0072	-0.00612	-0.00564	0.123202	-0.0607	0.610329
7.5	-0.0517	0.0154	0.4779	0.080102	0.972302	-0.0062	-0.00572	0.124844	-0.06149	0.618142
7.6	-0.0544	0.016098	0.4573	0.0551	0.9709	-0.00629	-0.00579	0.126485	-0.06229	0.625946
7.7	-0.0848	-0.0245	0.4387	0.0695	0.9687	-0.00637	-0.00587	0.128125	-0.06308	0.633742
7.8	-0.102	-0.0281	0.4442	0.0843	0.9847	-0.00645	-0.00594	0.129765	-0.06386	0.641529
7.9	-0.0634	0.0047	0.4529	0.0702	0.9879	-0.00654	-0.00602	0.131404	-0.06465	0.649309
8	-0.041	0.014	0.4671	0.0592	0.9817	-0.00662	-0.0061	0.133043	-0.06544	0.65708
8.1	-0.0282	0.040299	0.4496	0.0564	0.9668	-0.0067	-0.00617	0.134681	-0.06623	0.664843
8.2	-0.0353	0.044	0.465	0.0498	0.9775	-0.00679	-0.00625	0.136318	-0.06702	0.672597
8.3	-0.0134	0.051599	0.45	0.0347	0.9872	-0.00687	-0.00633	0.137955	-0.0678	0.680343
8.4	-0.0371	0.0559	0.4475	0.01	0.9803	-0.00695	-0.0064	0.139591	-0.06859	0.688081
8.5	-0.0421	0.029	0.4182	-0.0082	0.962602	-0.00704	-0.00648	0.141226	-0.06938	0.695811
8.6	-0.0526	0.015499	0.3701	0.0089	0.9626	-0.00712	-0.00656	0.142861	-0.07016	0.703532
8.7	-0.0769	-0.0134	0.3829	0.0095	0.9698	-0.0072	-0.00663	0.144496	-0.07095	0.711245
8.8	-0.0987	-0.0352	0.366	0.0513	1.0097	-0.00728	-0.00671	0.146129	-0.07173	0.71895
8.9	-0.0848	-0.0414	0.3873	0.0148	0.9805	-0.00737	-0.00678	0.147762	-0.07252	0.726647
9	-0.066	-0.0162	0.3709	0.041	1.0162	-0.00745	-0.00686	0.149395	-0.0733	0.734335
9.1	-0.103	-0.0107	0.3911	0.0201	1.028	-0.00753	-0.00694	0.151027	-0.07408	0.742016
9.2	-0.0877	0.0144	0.4025	0.0148	1.0488	-0.00762	-0.00701	0.152658	-0.07487	0.749688
9.3	-0.0874	0.037399	0.433	0.0404	1.0501	-0.0077	-0.00709	0.154288	-0.07565	0.757352
9.4	-0.0989	0.0214	0.4504	0.0057	1.0263	-0.00778	-0.00717	0.155918	-0.07643	0.765008
9.5	-0.076	0.0558	0.443	-0.0442	1.0229	-0.00787	-0.00724	0.157548	-0.07721	0.772655
9.6	-0.0973	0.026299	0.3974	-0.0386	1.0023	-0.00795	-0.00732	0.159176	-0.07799	0.780295
9.7	-0.0995	0.0237	0.3801	-0.0604	0.999	-0.00803	-0.00739	0.160805	-0.07877	0.787926
9.8	-0.1082	-0.0108	0.3646	-0.0522	1.0245	-0.00811	-0.00747	0.162432	-0.07955	0.795549
9.9	-0.1296	-0.0278	0.3774	-0.0667	1.0161	-0.0082	-0.00755	0.164059	-0.08033	0.803165
10	-0.0923	0.0175	0.3869	-0.0811	1.0231	-0.00828	-0.00762	0.165686	-0.08111	0.810772
10.1	-0.0956	-0.0068	0.377	-0.1177	1.0189	-0.00836	-0.0077	0.167311	-0.08189	0.818371
10.2	-0.1081	-0.0223	0.3719	-0.1239	0.9799	-0.00844	-0.00777	0.168936	-0.08267	0.825961
10.3	-0.1172	-0.0587	0.3393	-0.1294	0.9787	-0.00853	-0.00785	0.170561	-0.08345	0.833544
10.4	-0.1354	-0.0881	0.3535	-0.1176	0.9831	-0.00861	-0.00793	0.172185	-0.08422	0.841119
10.5	-0.1199	-0.064	0.3556	-0.1455	0.960201	-0.00869	-0.008	0.173808	-0.085	0.848685
10.6	-0.1161	-0.0616	0.356	-0.1484	0.9412	-0.00878	-0.00808	0.175431	-0.08578	0.856244
10.7	-0.1132	-0.0417	0.3524	-0.1527	0.9305	-0.00886	-0.00815	0.177053	-0.08655	0.863794
10.8	-0.1359	-0.0676	0.355199	-0.1544	0.9179	-0.00894	-0.00823	0.178674	-0.08733	0.871336
10.9	-0.1381	-0.0377	0.3606	-0.1665	0.9126	-0.00902	-0.00831	0.180295	-0.0881	0.878871
11	-0.132	-0.0353	0.3943	-0.1488	0.905401	-0.00911	-0.00838	0.181915	-0.08888	0.886397
11.1	-0.1581	-0.0689	0.3871	-0.2137	0.8777	-0.00919	-0.00846	0.183535	-0.08965	0.893916
11.2	-0.1684	-0.0487	0.364	-0.1882	0.9177	-0.00927	-0.00853	0.185154	-0.09042	0.901426
11.3	-0.1934	-0.1017	0.3644	-0.2107	0.8522	-0.00935	-0.00861	0.186773	-0.0912	0.908928
11.4	-0.1944	-0.0746	0.3483	-0.171	0.8839	-0.00944	-0.00868	0.18839	-0.09197	0.916422
11.5	-0.2059	-0.0638	0.3541	-0.2445	0.846901	-0.00952	-0.00876	0.190008	-0.09274	0.923909
11.6	-0.1702	-0.0821	0.3263	-0.1731	0.8519	-0.0096	-0.00884	0.191624	-0.09351	0.931387
11.7	-0.1733	-0.1046	0.3323	-0.1538	0.8361	-0.00968	-0.00891	0.19324	-0.09428	0.938857
11.8	-0.1372	-0.0402	0.3494	-0.1739	0.8892	-0.00977	-0.00899	0.194856	-0.09505	0.94632
11.9	-0.1423	-0.0182	0.3072	-0.1438	0.8805	-0.00985	-0.00906	0.19647	-0.09582	0.953774
12	-0.1477	0.0242	0.3023	-0.1435	0.883401	-0.00993	-0.00914	0.198085	-0.09659	0.961221
12.1	-0.1498	0.015699	0.3366	-0.15	0.8972	-0.01001	-0.00921	0.199698	-0.09736	0.968659
12.2	-0.1445	0.0179	0.3151	-0.1296	0.8986	-0.0101	-0.00929	0.201311	-0.09813	0.97609
12.3	-0.146	0.030399	0.344899	-0.1667	0.8982	-0.01018	-0.00936	0.202924	-0.0989	0.983512
12.4	-0.1492	0.029299	0.3692	-0.147	0.9017	-0.01026	-0.00944	0.204535	-0.09967	0.990927
12.5	-0.1509	0.024	0.3697	-0.1721	0.916001	-0.01034	-0.00952	0.206147	-0.10043	0.998334
12.6	-0.157	-0.0125	0.3424	-0.1824	0.9189	-0.01043	-0.00959	0.207757	-0.1012	1.00573
12.7	-0.1848	-0.0506	0.3513	-0.2295	0.8745	-0.01051	-0.00967	0.209367	-0.10197	1.01312
12.8	-0.2158	-0.0702	0.335499	-0.2485	0.9172	-0.01059	-0.00974	0.210977	-0.10273	1.02051
12.9	-0.2617	-0.105	0.3312	-0.2719	0.9332	-0.01067	-0.00982	0.212585	-0.1035	1.02788
13	-0.2659	-0.1202	0.3335	-0.2868	0.911501	-0.01076	-0.00989	0.214193	-0.10426	1.03525
13.1	-0.2574	-0.1285	0.3472	-0.3009	0.9158	-0.01084	-0.00997	0.215801	-0.10503	1.04261
13.2	-0.2594	-0.1285	0.3372	-0.309	0.9216	-0.01092	-0.01004	0.217408	-0.10579	1.04996
13.3	-0.2714	-0.143	0.3426	-0.2885	0.9396	-0.011	-0.01012	0.219014	-0.10656	1.05731
13.4	-0.2702	-0.1564	0.3554	-0.285	0.9395	-0.01108	-0.01019	0.22062	-0.10732	1.06464
13.5	-0.2525	-0.1585	0.3563	-0.2775	0.963901	-0.01117	-0.01027	0.222225	-0.10808	1.07197
13.6	-0.2484	-0.1836	0.3645	-0.2707	0.9901	-0.01125	-0.01035	0.22383	-0.10884	1.07929
13.7	-0.2383	-0.1798	0.3619	-0.2801	0.9799	-0.01133	-0.01042	0.225434	-0.10961	1.0866
13.8	-0.2321	-0.1858	0.3507	-0.2755	0.9929	-0.01141	-0.0105	0.227037	-0.11037	1.09391
13.9	-0.2358	-0.2175	0.355	-0.2814	0.9783	-0.0115	-0.01057	0.22864	-0.11113	1.10121
14	-0.2097	-0.2111	0.343	-0.2713	0.967801	-0.01158	-0.01065	0.230242	-0.11189	1.1085
14.1	-0.2099	-0.2217	0.3574	-0.2615	0.9632	-0.01166	-0.01072	0.231844	-0.11265	1.11578
14.2	-0.2141	-0.218	0.3519	-0.2838	0.9543	-0.01174	-0.0108	0.233445	-0.11341	1.12305
14.3	-0.2105	-0.2349	0.335699	-0.2948	0.9572	-0.01182	-0.01087	0.235045	-0.11417	1.13032
14.4	-0.2118	-0.2556	0.3322	-0.3032	0.9484	-0.01191	-0.01095	0.236645	-0.11493	1.13758
14.5	-0.2044	-0.2541	0.3131	-0.2976	0.966201	-0.01199	-0.01102	0.238244	-0.11568	1.14482
14.6	-0.2137	-0.2739	0.3074	-0.3046	0.9874	-0.01207	-0.0111	0.239842	-0.11644	1.15207
14.7	-0.2225	-0.2729	0.3181	-0.3044	0.9965	-0.01215	-0.01117	0.24144	-0.1172	1.1593
14.8	-0.2175	-0.2744	0.313899	-0.2997	0.9999	-0.01223	-0.01125	0.243038	-0.11795	1.16653
14.9	-0.2172	-0.272	0.3211	-0.2855	1.0092	-0.01232	-0.01132	0.244635	-0.11871	1.17375
15	-0.2137	-0.2704	0.3353	-0.2818	1.0146	-0.0124	-0.0114	0.246231	-0.11947	1.18096
15.1	-0.2106	-0.2579	0.3403	-0.2607	1.0019	-0.01248	-0.01147	0.247826	-0.12022	1.18817
15.2	-0.207	-0.2518	0.3479	-0.2739	0.996	-0.01256	-0.01155	0.249421	-0.12098	1.19536
15.3	-0.2042	-0.2521	0.336199	-0.2632	0.9987	-0.01264	-0.01162	0.251016	-0.12173	1.20255
15.4	-0.207	-0.2509	0.3219	-0.2579	1.0079	-0.01273	-0.0117	0.252609	-0.12249	1.20973
15.5	-0.2114	-0.2497	0.3165	-0.2609	1.0329	-0.01281	-0.01177	0.254203	-0.12324	1.21691
15.6	-0.2088	-0.2433	0.314	-0.282	1.0369	-0.01289	-0.01185	0.255795	-0.12399	1.22407
15.7	-0.2074	-0.2411	0.3187	-0.2893	1.0544	-0.01297	-0.01192	0.257387	-0.12474	1.23123
15.8	-0.2067	-0.2295	0.318499	-0.2926	1.0654	-0.01305	-0.012	0.258979	-0.1255	1.23838
15.9	-0.2059	-0.229	0.3186	-0.2812	1.0647	-0.01314	-0.01207	0.260569	-0.12625	1.24553
16	-0.2045	-0.2176	0.3303	-0.268	1.0768	-0.01322	-0.01215	0.26216	-0.127	1.25266
16.1	-0.2016	-0.203	0.3407	-0.2781	1.093	-0.0133	-0.01222	0.263749	-0.12775	1.25979
16.2	-0.2064	-0.191	0.337	-0.2686	1.1126	-0.01338	-0.0123	0.265338	-0.1285	1.26691
16.3	-0.21	-0.1917	0.333599	-0.2829	1.1349	-0.01346	-0.01237	0.266927	-0.12925	1.27402
16.4	-0.215	-0.187	0.3237	-0.2826	1.154	-0.01354	-0.01245	0.268514	-0.13	1.28113
16.5	-0.221	-0.1873	0.3296	-0.2951	1.1644	-0.01363	-0.01252	0.270102	-0.13075	1.28822
16.6	-0.214	-0.1772	0.3297	-0.2894	1.1766	-0.01371	-0.0126	0.271688	-0.1315	1.29531
16.7	-0.2209	-0.1717	0.3293	-0.2957	1.1668	-0.01379	-0.01267	0.273274	-0.13224	1.3024
16.8	-0.2259	-0.1684	0.324899	-0.2819	1.1497	-0.01387	-0.01274	0.27486	-0.13299	1.30947
16.9	-0.2222	-0.1659	0.3388	-0.2808	1.1645	-0.01395	-0.01282	0.276445	-0.13374	1.31654
17	-0.2228	-0.1543	0.3394	-0.2501	1.1639	-0.01403	-0.01289	0.278029	-0.13449	1.3236
17.1	-0.2313	-0.1568	0.3427	-0.2465	1.1841	-0.01412	-0.01297	0.279613	-0.13523	1.33065
17.2	-0.2397	-0.1618	0.3438	-0.2264	1.186	-0.0142	-0.01304	0.281196	-0.13598	1.3377
17.3	-0.2401	-0.1673	0.345399	-0.2202	1.2138	-0.01428	-0.01312	0.282778	-0.13672	1.34473
17.4	-0.2342	-0.1555	0.3421	-0.2094	1.2218	-0.01436	-0.01319	0.28436	-0.13747	1.35176
17.5	-0.2316	-0.1443	0.3458	-0.2132	1.2227	-0.01444	-0.01327	0.285941	-0.13821	1.35879
17.6	-0.2346	-0.1515	0.3543	-0.2076	1.2115	-0.01452	-0.01334	0.287522	-0.13896	1.3658
17.7	-0.2326	-0.1412	0.3667	-0.2116	1.209	-0.01461	-0.01342	0.289102	-0.1397	1.37281
17.8	-0.235	-0.1376	0.378399	-0.2122	1.2235	-0.01469	-0.01349	0.290682	-0.14044	1.37981
17.9	-0.2346	-0.1403	0.375	-0.2264	1.2259	-0.01477	-0.01357	0.292261	-0.14119	1.3868
18	-0.2347	-0.1372	0.3738	-0.2309	1.2141	-0.01485	-0.01364	0.293839	-0.14193	1.39379
18.1	-0.243	-0.1397	0.3549	-0.2178	1.2243	-0.01493	-0.01371	0.295417	-0.14267	1.40076
18.2	-0.2376	-0.1574	0.3555	-0.2438	1.211	-0.01501	-0.01379	0.296994	-0.14341	1.40773
18.3	-0.2357	-0.1575	0.354399	-0.2453	1.2412	-0.01509	-0.01386	0.298571	-0.14415	1.4147
18.4	-0.2438	-0.145	0.3658	-0.2565	1.245	-0.01518	-0.01394	0.300147	-0.14489	1.42165
18.5	-0.2373	-0.1383	0.3798	-0.2567	1.2528	-0.01526	-0.01401	0.301722	-0.14563	1.4286
18.6	-0.2376	-0.1359	0.3813	-0.2614	1.2679	-0.01534	-0.01409	0.303297	-0.14637	1.43554
18.7	-0.2418	-0.1325	0.3848	-0.2491	1.2995	-0.01542	-0.01416	0.304871	-0.14711	1.44247
18.8	-0.2423	-0.1365	0.376999	-0.2536	1.3227	-0.0155	-0.01423	0.306445	-0.14785	1.4494
18.9	-0.2375	-0.1423	0.3759	-0.2476	1.3385	-0.01558	-0.01431	0.308018	-0.14859	1.45632
19	-0.2395	-0.16	0.367	-0.2452	1.3629	-0.01566	-0.01438	0.30959	-0.14932	1.46323
19.1	-0.2399	-0.1714	0.3714	-0.2368	1.4022	-0.01575	-0.01446	0.311162	-0.15006	1.47013
19.2	-0.2393	-0.1837	0.3832	-0.2232	1.4307	-0.01583	-0.01453	0.312733	-0.1508	1.47703
19.3	-0.2348	-0.1824	0.376499	-0.2157	1.4419	-0.01591	-0.01461	0.314304	-0.15153	1.48392
19.4	-0.236	-0.1776	0.369	-0.2079	1.4423	-0.01599	-0.01468	0.315874	-0.15227	1.4908
19.5	-0.2433	-0.1856	0.3734	-0.1896	1.4562	-0.01607	-0.01475	0.317443	-0.15301	1.49767
19.6	-0.2426	-0.1794	0.3801	-0.1758	1.4849	-0.01615	-0.01483	0.319012	-0.15374	1.50454
19.7	-0.2388	-0.1806	0.3861	-0.1661	1.5026	-0.01623	-0.0149	0.320581	-0.15448	1.5114
19.8	-0.2409	-0.1818	0.388499	-0.1662	1.5075	-0.01631	-0.01498	0.322148	-0.15521	1.51825
19.9	-0.2429	-0.1954	0.3779	-0.1689	1.5072	-0.0164	-0.01505	0.323716	-0.15594	1.5251
20	-0.2514	-0.1993	0.3732	-0.1727	1.5284	-0.01648	-0.01512	0.325282	-0.15668	1.53193
20.1	-0.2538	-0.2043	0.3802	-0.1622	1.5531	-0.01656	-0.0152	0.326848	-0.15741	1.53876
20.2	-0.251	-0.2045	0.3879	-0.1656	1.5459	-0.01664	-0.01527	0.328414	-0.15814	1.54558
20.3	-0.249	-0.2099	0.392399	-0.1725	1.552	-0.01672	-0.01535	0.329978	-0.15887	1.5524
20.4	-0.2467	-0.1996	0.4015	-0.1724	1.5536	-0.0168	-0.01542	0.331543	-0.15961	1.55921
20.5	-0.2372	-0.2013	0.4071	-0.1907	1.5771	-0.01688	-0.01549	0.333106	-0.16034	1.56601
20.6	-0.2362	-0.2084	0.4041	-0.1915	1.5861	-0.01696	-0.01557	0.334669	-0.16107	1.57281
20.7	-0.2362	-0.2057	0.4044	-0.1893	1.5709	-0.01704	-0.01564	0.336232	-0.1618	1.57959
20.8	-0.2356	-0.2034	0.409099	-0.2087	1.5754	-0.01713	-0.01572	0.337794	-0.16253	1.58637
20.9	-0.2293	-0.2091	0.4003	-0.2154	1.5656	-0.01721	-0.01579	0.339355	-0.16326	1.59314
21	-0.2235	-0.2247	0.3961	-0.2163	1.5842	-0.01729	-0.01586	0.340916	-0.16398	1.59991
21.1	-0.2269	-0.2369	0.394	-0.2015	1.5815	-0.01737	-0.01594	0.342476	-0.16471	1.60667
21.2	-0.2276	-0.2349	0.3935	-0.1913	1.6093	-0.01745	-0.01601	0.344035	-0.16544	1.61342
21.3	-0.2223	-0.2414	0.406099	-0.1896	1.6522	-0.01753	-0.01609	0.345594	-0.16617	1.62016
21.4	-0.2223	-0.2403	0.4113	-0.1989	1.652	-0.01761	-0.01616	0.347153	-0.1669	1.6269
21.5	-0.2218	-0.234	0.428	-0.189	1.6575	-0.01769	-0.01623	0.34871	-0.16762	1.63363
21.6	-0.215	-0.2324	0.4403	-0.1826	1.6689	-0.01777	-0.01631	0.350268	-0.16835	1.64035
21.7	-0.2116	-0.2375	0.4473	-0.1773	1.6879	-0.01785	-0.01638	0.351824	-0.16907	1.64706
21.8	-0.2113	-0.2405	0.462699	-0.1895	1.7138	-0.01793	-0.01645	0.35338	-0.1698	1.65377
21.9	-0.216	-0.2357	0.4702	-0.2134	1.7229	-0.01802	-0.01653	0.354936	-0.17052	1.66047
22	-0.2168	-0.2262	0.4841	-0.2052	1.7235	-0.0181	-0.0166	0.356491	-0.17125	1.66716
22.1	-0.2194	-0.2215	0.4951	-0.2089	1.7316	-0.01818	-0.01668	0.358045	-0.17197	1.67385
22.2	-0.2169	-0.2151	0.4928	-0.1992	1.7388	-0.01826	-0.01675	0.359599	-0.1727	1.68053
22.3	-0.2111	-0.2091	0.497899	-0.1927	1.752	-0.01834	-0.01682	0.361152	-0.17342	1.6872
22.4	-0.2036	-0.1955	0.5015	-0.1795	1.7561	-0.01842	-0.0169	0.362704	-0.17414	1.69386
22.5	-0.1965	-0.1871	0.497	-0.1933	1.7566	-0.0185	-0.01697	0.364256	-0.17486	1.70052
22.6	-0.1968	-0.1823	0.4862	-0.2001	1.7513	-0.01858	-0.01704	0.365808	-0.17558	1.70717
22.7	-0.2009	-0.1927	0.4803	-0.2091	1.7479	-0.01866	-0.01712	0.367359	-0.17631	1.71382
22.8	-0.2104	-0.1965	0.479699	-0.221	1.7565	-0.01874	-0.01719	0.368909	-0.17703	1.72045
22.9	-0.2075	-0.2009	0.4899	-0.2341	1.7657	-0.01882	-0.01726	0.370458	-0.17775	1.72708
23	-0.2096	-0.1977	0.4842	-0.2312	1.7652	-0.0189	-0.01734	0.372007	-0.17847	1.7337
23.1	-0.215	-0.2001	0.5021	-0.2274	1.7661	-0.01898	-0.01741	0.373556	-0.17919	1.74032
23.2	-0.2126	-0.1963	0.5101	-0.2229	1.781	-0.01906	-0.01748	0.375104	-0.17991	1.74693
23.3	-0.2122	-0.1915	0.517199	-0.2393	1.7821	-0.01915	-0.01756	0.376651	-0.18062	1.75353
23.4	-0.2215	-0.1933	0.514	-0.2467	1.7995	-0.01923	-0.01763	0.378198	-0.18134	1.76012
23.5	-0.2287	-0.1974	0.5329	-0.246	1.8237	-0.01931	-0.0177	0.379744	-0.18206	1.76671
23.6	-0.2295	-0.1891	0.5504	-0.2452	1.8356	-0.01939	-0.01778	0.38129	-0.18278	1.77329
23.7	-0.2283	-0.1837	0.546	-0.2522	1.8371	-0.01947	-0.01785	0.382835	-0.1835	1.77986
23.8	-0.2223	-0.1807	0.550199	-0.2437	1.8244	-0.01955	-0.01793	0.384379	-0.18421	1.78643
23.9	-0.2237	-0.1871	0.5575	-0.2497	1.8209	-0.01963	-0.018	0.385923	-0.18493	1.79299
24	-0.2192	-0.1825	0.5662	-0.2594	1.8168	-0.01971	-0.01807	0.387466	-0.18564	1.79954
24.1	-0.2176	-0.1705	0.5668	-0.256	1.8157	-0.01979	-0.01814	0.389009	-0.18636	1.80608
24.2	-0.2149	-0.1836	0.5607	-0.2476	1.8214	-0.01987	-0.01822	0.390551	-0.18707	1.81262
24.3	-0.2139	-0.1857	0.569299	-0.237	1.8331	-0.01995	-0.01829	0.392093	-0.18779	1.81915
24.4	-0.2055	-0.1761	0.5609	-0.2331	1.839	-0.02003	-0.01836	0.393634	-0.1885	1.82568
24.5	-0.2064	-0.1664	0.5562	-0.229	1.8606	-0.02011	-0.01844	0.395174	-0.18922	1.8322
24.6	-0.2101	-0.1698	0.5594	-0.2246	1.8661	-0.02019	-0.01851	0.396714	-0.18993	1.83871
24.7	-0.2193	-0.1729	0.5579	-0.2175	1.8726	-0.02027	-0.01858	0.398253	-0.19064	1.84521
24.8	-0.2227	-0.174	0.5659	-0.2132	1.883	-0.02035	-0.01866	0.399792	-0.19135	1.8517
24.9	-0.212	-0.1798	0.5663	-0.2127	1.8965	-0.02043	-0.01873	0.40133	-0.19207	1.8582
25	-0.2037	-0.1799	0.5743	-0.2078	1.9077	-0.02051	-0.0188	0.402867	-0.19278	1.86468
25.1	-0.2027	-0.1754	0.5739	-0.2013	1.9148	-0.02059	-0.01888	0.404404	-0.19349	1.87115
25.2	-0.199	-0.1863	0.5744	-0.1991	1.9251	-0.02067	-0.01895	0.405941	-0.1942	1.87762
25.3	-0.1963	-0.1793	0.572799	-0.2036	1.9551	-0.02075	-0.01902	0.407476	-0.19491	1.88408
25.4	-0.1932	-0.176	0.5769	-0.1935	1.9636	-0.02083	-0.0191	0.409012	-0.19562	1.89054
25.5	-0.1958	-0.1784	0.5809	-0.1762	1.9725	-0.02091	-0.01917	0.410546	-0.19633	1.89699
25.6	-0.1999	-0.1832	0.5899	-0.1643	1.9818	-0.021	-0.01924	0.41208	-0.19704	1.90343
25.7	-0.2013	-0.1757	0.5944	-0.1564	1.9957	-0.02108	-0.01931	0.413614	-0.19774	1.90986
25.8	-0.2125	-0.1727	0.596699	-0.1502	2.0038	-0.02116	-0.01939	0.415147	-0.19845	1.91629
25.9	-0.2132	-0.1807	0.611599	-0.1526	2.011	-0.02124	-0.01946	0.416679	-0.19916	1.92271
26	-0.2105	-0.1754	0.612801	-0.1635	2.0307	-0.02132	-0.01953	0.418211	-0.19987	1.92912
26.1	-0.2172	-0.1794	0.607901	-0.1534	2.0421	-0.0214	-0.01961	0.419742	-0.20057	1.93553
26.2	-0.2283	-0.1831	0.602199	-0.1654	2.0374	-0.02148	-0.01968	0.421273	-0.20128	1.94193
26.3	-0.2272	-0.1811	0.597599	-0.1911	2.035	-0.02156	-0.01975	0.422803	-0.20198	1.94832
26.4	-0.2437	-0.1842	0.579999	-0.2062	2.029	-0.02164	-0.01983	0.424332	-0.20269	1.95471
26.5	-0.256	-0.199	0.577601	-0.2181	2.0286	-0.02172	-0.0199	0.425861	-0.20339	1.96109
26.6	-0.261	-0.2036	0.574801	-0.2154	2.0328	-0.0218	-0.01997	0.427389	-0.2041	1.96746
26.7	-0.2651	-0.2146	0.584299	-0.2135	2.0342	-0.02188	-0.02004	0.428917	-0.2048	1.97383
26.8	-0.257	-0.2213	0.5938	-0.2107	2.0439	-0.02196	-0.02012	0.430444	-0.20551	1.98019
26.9	-0.2552	-0.2164	0.603599	-0.2094	2.0554	-0.02204	-0.02019	0.431971	-0.20621	1.98654
27	-0.2496	-0.2119	0.6121	-0.2067	2.0634	-0.02212	-0.02026	0.433497	-0.20691	1.99289
27.1	-0.2466	-0.2106	0.614201	-0.2007	2.0744	-0.0222	-0.02033	0.435023	-0.20762	1.99923
27.2	-0.2463	-0.2083	0.617899	-0.2168	2.0872	-0.02228	-0.02041	0.436547	-0.20832	2.00556
27.3	-0.2456	-0.2046	0.618499	-0.2219	2.0918	-0.02236	-0.02048	0.438072	-0.20902	2.01188
27.4	-0.245	-0.1962	0.609499	-0.2283	2.0855	-0.02244	-0.02055	0.439595	-0.20972	2.0182
27.5	-0.2545	-0.1953	0.601401	-0.2341	2.0862	-0.02252	-0.02063	0.441119	-0.21042	2.02451
27.6	-0.2622	-0.203	0.595201	-0.2422	2.0779	-0.0226	-0.0207	0.442641	-0.21112	2.03082
27.7	-0.2642	-0.1991	0.592799	-0.2492	2.0761	-0.02268	-0.02077	0.444163	-0.21182	2.03712
27.8	-0.2678	-0.1982	0.5921	-0.2527	2.0741	-0.02276	-0.02084	0.445685	-0.21252	2.04341
27.9	-0.2741	-0.2034	0.593999	-0.256	2.0853	-0.02284	-0.02092	0.447206	-0.21322	2.04969
28	-0.2781	-0.2113	0.593801	-0.2514	2.0932	-0.02292	-0.02099	0.448726	-0.21392	2.05597
28.1	-0.28	-0.215	0.599	-0.2437	2.1034	-0.023	-0.02106	0.450246	-0.21462	2.06224
28.2	-0.2818	-0.2238	0.602699	-0.2296	2.1148	-0.02308	-0.02113	0.451765	-0.21531	2.06851
28.3	-0.2825	-0.2205	0.615	-0.2206	2.1242	-0.02316	-0.02121	0.453284	-0.21601	2.07477
28.4	-0.2779	-0.2205	0.6229	-0.2054	2.1337	-0.02324	-0.02128	0.454802	-0.21671	2.08102
28.5	-0.2747	-0.2191	0.6296	-0.1955	2.1465	-0.02332	-0.02135	0.456319	-0.2174	2.08726
28.6	-0.2756	-0.2127	0.6408	-0.1874	2.1514	-0.02339	-0.02142	0.457836	-0.2181	2.0935
28.7	-0.2752	-0.2071	0.642699	-0.1697	2.1664	-0.02347	-0.0215	0.459352	-0.21879	2.09973
28.8	-0.2761	-0.2085	0.644399	-0.1618	2.1748	-0.02355	-0.02157	0.460868	-0.21949	2.10596
28.9	-0.2789	-0.2067	0.654599	-0.1742	2.1774	-0.02363	-0.02164	0.462383	-0.22018	2.11218
29	-0.2783	-0.202	0.654101	-0.17	2.1887	-0.02371	-0.02171	0.463898	-0.22088	2.11839
29.1	-0.2846	-0.2068	0.659101	-0.1727	2.1898	-0.02379	-0.02179	0.465412	-0.22157	2.12459
29.2	-0.2842	-0.2027	0.6645	-0.1673	2.208	-0.02387	-0.02186	0.466926	-0.22227	2.13079
29.3	-0.2869	-0.207	0.669399	-0.1658	2.2242	-0.02395	-0.02193	0.468439	-0.22296	2.13698
29.4	-0.2811	-0.2023	0.6852	-0.1591	2.2246	-0.02403	-0.022	0.469951	-0.22365	2.14317
29.5	-0.2745	-0.2014	0.689601	-0.1578	2.231	-0.02411	-0.02207	0.471463	-0.22434	2.14935
29.6	-0.2659	-0.1961	0.6938	-0.1635	2.2414	-0.02419	-0.02215	0.472974	-0.22504	2.15552
29.7	-0.2642	-0.187	0.6925	-0.1637	2.251	-0.02427	-0.02222	0.474485	-0.22573	2.16169
29.8	-0.2611	-0.1876	0.6918	-0.1636	2.2611	-0.02435	-0.02229	0.475995	-0.22642	2.16784
29.9	-0.263	-0.1889	0.691099	-0.1675	2.2671	-0.02443	-0.02236	0.477505	-0.22711	2.174
30	-0.2642	-0.1865	0.6899	-0.1709	2.2753	-0.02451	-0.02244	0.479013	-0.2278	2.18014
30.1	-0.2614	-0.1894	0.697401	-0.1742	2.2794	-0.02459	-0.02251	0.480522	-0.22849	2.18628
30.2	-0.2599	-0.1873	0.699299	-0.1713	2.287	-0.02467	-0.02258	0.48203	-0.22918	2.19242
30.3	-0.2592	-0.1878	0.701699	-0.1685	2.2975	-0.02475	-0.02265	0.483537	-0.22987	2.19854
30.4	-0.2611	-0.1841	0.7076	-0.172	2.2957	-0.02483	-0.02272	0.485044	-0.23056	2.20466
30.5	-0.26	-0.1818	0.709001	-0.1724	2.2954	-0.02491	-0.0228	0.48655	-0.23124	2.21077
30.6	-0.2587	-0.1831	0.709801	-0.1685	2.298	-0.02499	-0.02287	0.488056	-0.23193	2.21688
30.7	-0.2554	-0.1853	0.713399	-0.1753	2.3043	-0.02507	-0.02294	0.489561	-0.23262	2.22298
30.8	-0.2546	-0.1836	0.712599	-0.1785	2.3049	-0.02515	-0.02301	0.491065	-0.2333	2.22907
30.9	-0.2574	-0.1841	0.711299	-0.1751	2.3191	-0.02523	-0.02308	0.492569	-0.23399	2.23516
31	-0.2605	-0.1889	0.7163	-0.171	2.3283	-0.0253	-0.02316	0.494072	-0.23468	2.24124
31.1	-0.2557	-0.1852	0.717501	-0.1704	2.3373	-0.02538	-0.02323	0.495575	-0.23536	2.24732
31.2	-0.2576	-0.1877	0.721599	-0.1736	2.3392	-0.02546	-0.0233	0.497078	-0.23605	2.25339
31.3	-0.2579	-0.1878	0.7239	-0.1813	2.335	-0.02554	-0.02337	0.498579	-0.23673	2.25945
31.4	-0.2517	-0.1887	0.724099	-0.1847	2.3333	-0.02562	-0.02344	0.50008	-0.23742	2.2655
31.5	-0.25	-0.193	0.723001	-0.1873	2.3385	-0.0257	-0.02352	0.501581	-0.2381	2.27155
31.6	-0.2532	-0.1964	0.725601	-0.1902	2.3421	-0.02578	-0.02359	0.503081	-0.23878	2.27759
31.7	-0.2506	-0.1912	0.726	-0.199	2.3459	-0.02586	-0.02366	0.50458	-0.23947	2.28363
31.8	-0.2499	-0.1896	0.727399	-0.2002	2.3532	-0.02594	-0.02373	0.506079	-0.24015	2.28966
31.9	-0.2502	-0.1888	0.7349	-0.2074	2.3641	-0.02602	-0.0238	0.507577	-0.24083	2.29568
32	-0.2427	-0.1828	0.7357	-0.2055	2.3738	-0.0261	-0.02387	0.509075	-0.24151	2.30169
32.1	-0.2364	-0.1817	0.738601	-0.2044	2.3722	-0.02618	-0.02395	0.510572	-0.24219	2.3077
32.2	-0.23	-0.1747	0.7438	-0.2095	2.3743	-0.02626	-0.02402	0.512069	-0.24288	2.31371
32.3	-0.2283	-0.1697	0.748499	-0.2136	2.3803	-0.02633	-0.02409	0.513565	-0.24356	2.3197
32.4	-0.2255	-0.1716	0.750299	-0.2178	2.3768	-0.02641	-0.02416	0.51506	-0.24424	2.32569
32.5	-0.225	-0.1722	0.751601	-0.2174	2.3782	-0.02649	-0.02423	0.516555	-0.24492	2.33168
32.6	-0.2273	-0.1775	0.7539	-0.2188	2.3818	-0.02657	-0.02431	0.51805	-0.2456	2.33766
32.7	-0.2294	-0.1808	0.754999	-0.2275	2.3813	-0.02665	-0.02438	0.519544	-0.24627	2.34363
32.8	-0.2316	-0.1807	0.752599	-0.2293	2.3863	-0.02673	-0.02445	0.521037	-0.24695	2.34959
32.9	-0.2322	-0.181	0.750999	-0.2346	2.3881	-0.02681	-0.02452	0.522529	-0.24763	2.35555
33	-0.2302	-0.1807	0.750201	-0.2349	2.3967	-0.02689	-0.02459	0.524022	-0.24831	2.3615
33.1	-0.2287	-0.1834	0.758001	-0.232	2.3994	-0.02697	-0.02466	0.525513	-0.24899	2.36745
33.2	-0.2247	-0.1807	0.760999	-0.2322	2.4032	-0.02705	-0.02473	0.527004	-0.24966	2.37339
33.3	-0.2181	-0.1767	0.7621	-0.2293	2.4077	-0.02713	-0.02481	0.528495	-0.25034	2.37932
33.4	-0.2147	-0.1739	0.768899	-0.2278	2.41	-0.0272	-0.02488	0.529985	-0.25102	2.38525
33.5	-0.2047	-0.1741	0.7736	-0.2282	2.4203	-0.02728	-0.02495	0.531474	-0.25169	2.39117
33.6	-0.2036	-0.1769	0.776601	-0.2275	2.4247	-0.02736	-0.02502	0.532963	-0.25237	2.39709
33.7	-0.2027	-0.1741	0.776099	-0.2276	2.4258	-0.02744	-0.02509	0.534451	-0.25304	2.40299
33.8	-0.2015	-0.174	0.7784	-0.2239	2.4267	-0.02752	-0.02516	0.535939	-0.25372	2.40889
33.9	-0.2021	-0.1747	0.7828	-0.2222	2.4338	-0.0276	-0.02524	0.537426	-0.25439	2.41479
34	-0.1997	-0.1755	0.788501	-0.2238	2.4429	-0.02768	-0.02531	0.538912	-0.25506	2.42068
34.1	-0.1956	-0.1719	0.793601	-0.2266	2.4474	-0.02776	-0.02538	0.540398	-0.25574	2.42656
34.2	-0.1945	-0.1713	0.7928	-0.2295	2.4506	-0.02784	-0.02545	0.541884	-0.25641	2.43244
34.3	-0.1929	-0.1705	0.794399	-0.2393	2.4538	-0.02791	-0.02552	0.543369	-0.25708	2.43831
34.4	-0.1902	-0.1678	0.794199	-0.2407	2.4584	-0.02799	-0.02559	0.544853	-0.25775	2.44417
34.5	-0.1918	-0.1709	0.798301	-0.2391	2.4656	-0.02807	-0.02566	0.546337	-0.25842	2.45003
34.6	-0.193	-0.1709	0.799501	-0.2408	2.4657	-0.02815	-0.02574	0.54782	-0.2591	2.45588
34.7	-0.1893	-0.1704	0.794399	-0.2458	2.4665	-0.02823	-0.02581	0.549303	-0.25977	2.46173
34.8	-0.1883	-0.1725	0.794899	-0.2491	2.4668	-0.02831	-0.02588	0.550785	-0.26044	2.46757
34.9	-0.187	-0.1763	0.795899	-0.2485	2.4736	-0.02839	-0.02595	0.552266	-0.26111	2.4734
35	-0.1869	-0.1772	0.8053	-0.2494	2.4789	-0.02847	-0.02602	0.553747	-0.26178	2.47923
35.1	-0.1822	-0.1742	0.8094	-0.2545	2.4753	-0.02855	-0.02609	0.555228	-0.26245	2.48505
35.2	-0.1774	-0.1665	0.807399	-0.2569	2.4752	-0.02862	-0.02616	0.556708	-0.26311	2.49086
35.3	-0.1753	-0.1662	0.806199	-0.2638	2.4733	-0.0287	-0.02623	0.558187	-0.26378	2.49667
35.4	-0.1761	-0.1675	0.8052	-0.2673	2.4807	-0.02878	-0.0263	0.559666	-0.26445	2.50247
35.5	-0.1816	-0.1686	0.805301	-0.2615	2.4914	-0.02886	-0.02638	0.561144	-0.26512	2.50827
35.6	-0.1852	-0.1701	0.811001	-0.2634	2.4944	-0.02894	-0.02645	0.562622	-0.26578	2.51406
35.7	-0.1843	-0.1706	0.807899	-0.2629	2.4935	-0.02902	-0.02652	0.564099	-0.26645	2.51984
35.8	-0.1893	-0.1743	0.810899	-0.2649	2.5018	-0.0291	-0.02659	0.565576	-0.26712	2.52562
35.9	-0.1919	-0.1738	0.8105	-0.2614	2.5133	-0.02917	-0.02666	0.567052	-0.26778	2.53139
36	-0.1864	-0.1704	0.8168	-0.2588	2.5193	-0.02925	-0.02673	0.568527	-0.26845	2.53715
36.1	-0.179	-0.1694	0.822701	-0.2634	2.5218	-0.02933	-0.0268	0.570002	-0.26911	2.54291
36.2	-0.1751	-0.1669	0.8229	-0.2608	2.5319	-0.02941	-0.02687	0.571476	-0.26978	2.54867
36.3	-0.1743	-0.1646	0.826199	-0.2627	2.536	-0.02949	-0.02694	0.57295	-0.27044	2.55441
36.4	-0.1727	-0.1608	0.827299	-0.2675	2.5387	-0.02957	-0.02702	0.574423	-0.27111	2.56015
36.5	-0.1697	-0.1561	0.826201	-0.2637	2.5475	-0.02965	-0.02709	0.575896	-0.27177	2.56589
36.6	-0.1714	-0.1571	0.8289	-0.2576	2.5564	-0.02972	-0.02716	0.577368	-0.27243	2.57161
36.7	-0.1674	-0.1551	0.832	-0.2592	2.5587	-0.0298	-0.02723	0.57884	-0.2731	2.57734
36.8	-0.167	-0.1548	0.8339	-0.2568	2.5648	-0.02988	-0.0273	0.580311	-0.27376	2.58305
36.9	-0.1654	-0.1539	0.837799	-0.2538	2.5695	-0.02996	-0.02737	0.581781	-0.27442	2.58876
37	-0.1571	-0.1493	0.8362	-0.2543	2.5726	-0.03004	-0.02744	0.583251	-0.27508	2.59447
37.1	-0.153	-0.148	0.838701	-0.2497	2.5831	-0.03012	-0.02751	0.584721	-0.27574	2.60016
37.2	-0.1483	-0.1504	0.8487	-0.2485	2.5865	-0.03019	-0.02758	0.58619	-0.2764	2.60585
37.3	-0.1415	-0.1407	0.851599	-0.2473	2.5932	-0.03027	-0.02765	0.587658	-0.27706	2.61154
37.4	-0.1365	-0.1364	0.854299	-0.2488	2.5991	-0.03035	-0.02772	0.589126	-0.27772	2.61722
37.5	-0.1374	-0.1383	0.851101	-0.2492	2.6051	-0.03043	-0.0278	0.590593	-0.27838	2.62289
37.6	-0.1451	-0.1442	0.8552	-0.2516	2.6087	-0.03051	-0.02787	0.59206	-0.27904	2.62856
37.7	-0.1419	-0.1458	0.852999	-0.2519	2.6139	-0.03059	-0.02794	0.593526	-0.2797	2.63422
37.8	-0.1409	-0.148	0.8532	-0.2545	2.6193	-0.03066	-0.02801	0.594991	-0.28036	2.63988
37.9	-0.141	-0.1534	0.852399	-0.2515	2.6275	-0.03074	-0.02808	0.596456	-0.28102	2.64553
38	-0.145	-0.1573	0.8512	-0.2569	2.6282	-0.03082	-0.02815	0.597921	-0.28167	2.65117
38.1	-0.149	-0.1585	0.8471	-0.2622	2.6297	-0.0309	-0.02822	0.599385	-0.28233	2.65681
38.2	-0.1526	-0.1595	0.846199	-0.2613	2.6346	-0.03098	-0.02829	0.600848	-0.28299	2.66244
38.3	-0.1568	-0.1634	0.845799	-0.2578	2.6396	-0.03106	-0.02836	0.602311	-0.28364	2.66806
38.4	-0.1582	-0.1622	0.844399	-0.254	2.6436	-0.03113	-0.02843	0.603773	-0.2843	2.67368
38.5	-0.1605	-0.1605	0.845201	-0.2553	2.6427	-0.03121	-0.0285	0.605235	-0.28496	2.6793
38.6	-0.1595	-0.1606	0.845201	-0.2545	2.6492	-0.03129	-0.02857	0.606696	-0.28561	2.6849
38.7	-0.1594	-0.1597	0.846999	-0.2506	2.6617	-0.03137	-0.02864	0.608157	-0.28627	2.6905
38.8	-0.1603	-0.1555	0.8532	-0.2548	2.667	-0.03145	-0.02871	0.609617	-0.28692	2.6961
38.9	-0.1556	-0.1513	0.8523	-0.2547	2.669	-0.03152	-0.02878	0.611076	-0.28757	2.70169
39	-0.1551	-0.152	0.853801	-0.2558	2.6808	-0.0316	-0.02885	0.612535	-0.28823	2.70727
39.1	-0.1571	-0.155	0.8578	-0.2575	2.6871	-0.03168	-0.02893	0.613994	-0.28888	2.71285
39.2	-0.1565	-0.1524	0.857999	-0.2591	2.6922	-0.03176	-0.029	0.615452	-0.28953	2.71842
39.3	-0.1595	-0.1495	0.854999	-0.2619	2.694	-0.03184	-0.02907	0.616909	-0.29018	2.72398
39.4	-0.1631	-0.1509	0.856099	-0.2622	2.6982	-0.03192	-0.02914	0.618366	-0.29084	2.72954
39.5	-0.1664	-0.1563	0.8558	-0.2685	2.6951	-0.03199	-0.02921	0.619822	-0.29149	2.7351
39.6	-0.1664	-0.1554	0.848801	-0.2686	2.7011	-0.03207	-0.02928	0.621278	-0.29214	2.74065
39.7	-0.1714	-0.1589	0.849499	-0.2701	2.7095	-0.03215	-0.02935	0.622733	-0.29279	2.74619
39.8	-0.1688	-0.157	0.846999	-0.2734	2.7171	-0.03223	-0.02942	0.624188	-0.29344	2.75172
39.9	-0.1678	-0.1592	0.8479	-0.2718	2.7192	-0.03231	-0.02949	0.625642	-0.29409	2.75725
40	-0.165	-0.1585	0.85	-0.2717	2.7272	-0.03238	-0.02956	0.627095	-0.29474	2.76278
40.1	-0.1619	-0.1566	0.849701	-0.2746	2.727	-0.03246	-0.02963	0.628548	-0.29539	2.7683
40.2	-0.1639	-0.1599	0.849199	-0.2748	2.7309	-0.03254	-0.0297	0.630001	-0.29604	2.77381
40.3	-0.1672	-0.1608	0.851799	-0.272	2.7367	-0.03262	-0.02977	0.631452	-0.29669	2.77931
40.4	-0.1673	-0.1607	0.8544	-0.2725	2.7443	-0.03269	-0.02984	0.632904	-0.29733	2.78482
40.5	-0.1679	-0.1643	0.854701	-0.278	2.746	-0.03277	-0.02991	0.634355	-0.29798	2.79031
40.6	-0.1665	-0.165	0.856701	-0.2778	2.7552	-0.03285	-0.02998	0.635805	-0.29863	2.7958
40.7	-0.1694	-0.166	0.867599	-0.2762	2.759	-0.03293	-0.03005	0.637255	-0.29928	2.80128
40.8	-0.1669	-0.1621	0.8701	-0.275	2.7637	-0.03301	-0.03012	0.638704	-0.29992	2.80676
40.9	-0.167	-0.1611	0.870699	-0.2801	2.7654	-0.03308	-0.03019	0.640152	-0.30057	2.81223
41	-0.1649	-0.1566	0.870001	-0.2811	2.7679	-0.03316	-0.03026	0.641601	-0.30121	2.8177
41.1	-0.1711	-0.1577	0.865501	-0.2805	2.7708	-0.03324	-0.03033	0.643048	-0.30186	2.82316
41.2	-0.1745	-0.1587	0.8674	-0.2796	2.7726	-0.03332	-0.0304	0.644495	-0.3025	2.82861
41.3	-0.177	-0.1633	0.865599	-0.2777	2.7781	-0.0334	-0.03047	0.645942	-0.30315	2.83406
41.4	-0.1789	-0.1657	0.8668	-0.2806	2.7833	-0.03347	-0.03054	0.647388	-0.30379	2.8395
41.5	-0.1775	-0.1673	0.869801	-0.2816	2.7865	-0.03355	-0.03061	0.648833	-0.30444	2.84494
41.6	-0.173	-0.1671	0.8706	-0.2885	2.7905	-0.03363	-0.03068	0.650278	-0.30508	2.85037
41.7	-0.1656	-0.167	0.864399	-0.2915	2.7891	-0.03371	-0.03075	0.651722	-0.30572	2.85579
41.8	-0.1663	-0.1686	0.861399	-0.2928	2.7932	-0.03378	-0.03082	0.653166	-0.30636	2.86121
41.9	-0.1673	-0.1727	0.8603	-0.295	2.8005	-0.03386	-0.03089	0.654609	-0.30701	2.86662
42	-0.1683	-0.175	0.859401	-0.2951	2.805	-0.03394	-0.03096	0.656052	-0.30765	2.87203
42.1	-0.172	-0.1741	0.858601	-0.2966	2.8132	-0.03402	-0.03103	0.657494	-0.30829	2.87743
42.2	-0.1729	-0.1732	0.858499	-0.2976	2.8231	-0.03409	-0.0311	0.658936	-0.30893	2.88283
42.3	-0.1748	-0.1711	0.856299	-0.2949	2.8301	-0.03417	-0.03117	0.660377	-0.30957	2.88822
42.4	-0.178	-0.1713	0.858399	-0.2941	2.8365	-0.03425	-0.03124	0.661817	-0.31021	2.8936
42.5	-0.1784	-0.1714	0.8633	-0.2906	2.8435	-0.03433	-0.03131	0.663257	-0.31085	2.89898
42.6	-0.1774	-0.1696	0.865	-0.2927	2.8413	-0.0344	-0.03138	0.664697	-0.31149	2.90435
42.7	-0.174	-0.1703	0.8638	-0.2922	2.85	-0.03448	-0.03145	0.666136	-0.31213	2.90972
42.8	-0.1797	-0.1752	0.867999	-0.2922	2.8577	-0.03456	-0.03152	0.667574	-0.31277	2.91508
42.9	-0.1743	-0.1767	0.8694	-0.2922	2.8649	-0.03464	-0.03159	0.669012	-0.31341	2.92044
43	-0.1692	-0.1771	0.8689	-0.291	2.8719	-0.03471	-0.03166	0.670449	-0.31404	2.92579
43.1	-0.1698	-0.1789	0.8753	-0.2883	2.8798	-0.03479	-0.03173	0.671886	-0.31468	2.93113
43.2	-0.171	-0.1766	0.8839	-0.2911	2.885	-0.03487	-0.0318	0.673322	-0.31532	2.93647
43.3	-0.1741	-0.176	0.8806	-0.2899	2.8922	-0.03495	-0.03187	0.674758	-0.31596	2.94181
43.4	-0.1767	-0.1828	0.8849	-0.2884	2.8998	-0.03502	-0.03194	0.676193	-0.31659	2.94713
43.5	-0.1766	-0.1787	0.887201	-0.2831	2.9035	-0.0351	-0.03201	0.677627	-0.31723	2.95246
43.6	-0.1747	-0.1741	0.8915	-0.279	2.9085	-0.03518	-0.03208	0.679062	-0.31786	2.95777
43.7	-0.1705	-0.169	0.893299	-0.2729	2.9116	-0.03526	-0.03215	0.680495	-0.3185	2.96308
43.8	-0.1699	-0.1662	0.9014	-0.2754	2.9144	-0.03533	-0.03222	0.681928	-0.31913	2.96839
43.9	-0.1688	-0.1638	0.9004	-0.2712	2.9202	-0.03541	-0.03229	0.683361	-0.31977	2.97369
44	-0.1681	-0.1638	0.8997	-0.2742	2.9259	-0.03549	-0.03236	0.684793	-0.3204	2.97898
44.1	-0.1663	-0.164	0.898501	-0.2723	2.9293	-0.03557	-0.03243	0.686224	-0.32103	2.98427
44.2	-0.1603	-0.1658	0.904299	-0.2682	2.9397	-0.03564	-0.0325	0.687655	-0.32167	2.98955
44.3	-0.1551	-0.1645	0.9115	-0.2669	2.9478	-0.03572	-0.03257	0.689085	-0.3223	2.99483
44.4	-0.1512	-0.1575	0.9149	-0.2659	2.9561	-0.0358	-0.03264	0.690515	-0.32293	3.00009
44.5	-0.1475	-0.1574	0.9179	-0.2637	2.9643	-0.03587	-0.0327	0.691944	-0.32357	3.00536
44.6	-0.1452	-0.1568	0.924001	-0.2621	2.9746	-0.03595	-0.03277	0.693373	-0.3242	3.01062
44.7	-0.1397	-0.1579	0.9297	-0.2568	2.9801	-0.03603	-0.03284	0.694801	-0.32483	3.01587
44.8	-0.1345	-0.1574	0.9303	-0.2573	2.986	-0.03611	-0.03291	0.696229	-0.32546	3.02112
44.9	-0.1285	-0.1591	0.9303	-0.2508	2.9944	-0.03618	-0.03298	0.697656	-0.32609	3.02637
45	-0.1278	-0.162	0.9362	-0.2526	2.9998	-0.03626	-0.03305	0.699082	-0.32672	3.0316
45.1	-0.1243	-0.1612	0.935701	-0.253	3.0054	-0.03634	-0.03312	0.700508	-0.32735	3.03683
45.2	-0.1242	-0.1587	0.939	-0.2579	3.0076	-0.03642	-0.03319	0.701934	-0.32798	3.04206
45.3	-0.121	-0.1528	0.937	-0.2562	3.0143	-0.03649	-0.03326	0.703359	-0.32861	3.04728
45.4	-0.1204	-0.1542	0.9384	-0.2563	3.0223	-0.03657	-0.03333	0.704783	-0.32924	3.05249
45.5	-0.119	-0.1532	0.9457	-0.2582	3.0272	-0.03665	-0.0334	0.706207	-0.32986	3.0577
45.6	-0.1163	-0.1507	0.952901	-0.2561	3.0364	-0.03672	-0.03347	0.707631	-0.33049	3.06291
45.7	-0.1167	-0.1523	0.9587	-0.2562	3.0412	-0.0368	-0.03354	0.709053	-0.33112	3.06811
45.8	-0.1151	-0.1482	0.960299	-0.2537	3.0455	-0.03688	-0.03361	0.710476	-0.33175	3.0733
45.9	-0.1143	-0.1489	0.964699	-0.2533	3.0465	-0.03695	-0.03368	0.711898	-0.33237	3.07849
46	-0.1112	-0.1435	0.966	-0.2531	3.0534	-0.03703	-0.03375	0.713319	-0.333	3.08367
46.1	-0.1132	-0.145	0.969001	-0.2531	3.0617	-0.03711	-0.03381	0.71474	-0.33363	3.08884
46.2	-0.1137	-0.1446	0.970199	-0.2559	3.0665	-0.03719	-0.03388	0.71616	-0.33425	3.09402
46.3	-0.1107	-0.1426	0.9718	-0.2545	3.0683	-0.03726	-0.03395	0.717579	-0.33488	3.09918
46.4	-0.1051	-0.1423	0.9727	-0.2541	3.0741	-0.03734	-0.03402	0.718998	-0.3355	3.10434
46.5	-0.1014	-0.1419	0.9757	-0.2546	3.0774	-0.03742	-0.03409	0.720417	-0.33613	3.10949
46.6	-0.0997	-0.1356	0.979901	-0.2515	3.087	-0.03749	-0.03416	0.721835	-0.33675	3.11464
46.7	-0.1	-0.1297	0.984	-0.2521	3.0878	-0.03757	-0.03423	0.723253	-0.33737	3.11978
46.8	-0.0917	-0.1235	0.976899	-0.2509	3.09	-0.03765	-0.0343	0.72467	-0.338	3.12492
46.9	-0.0912	-0.1223	0.976799	-0.2465	3.1019	-0.03772	-0.03437	0.726086	-0.33862	3.13006
47	-0.0916	-0.1241	0.9815	-0.2435	3.113	-0.0378	-0.03444	0.727502	-0.33924	3.13518
47.1	-0.0917	-0.1228	0.985001	-0.2411	3.1197	-0.03788	-0.03451	0.728917	-0.33987	3.1403
47.2	-0.0864	-0.117	0.992799	-0.2385	3.1287	-0.03795	-0.03457	0.730332	-0.34049	3.14542
47.3	-0.0802	-0.1132	0.9965	-0.2368	3.1346	-0.03803	-0.03464	0.731747	-0.34111	3.15053
47.4	-0.0756	-0.1118	0.997299	-0.2348	3.1458	-0.03811	-0.03471	0.73316	-0.34173	3.15563
47.5	-0.0746	-0.1114	0.999701	-0.2356	3.1475	-0.03819	-0.03478	0.734574	-0.34235	3.16073
47.6	-0.0732	-0.1073	0.9947	-0.2301	3.1567	-0.03826	-0.03485	0.735987	-0.34297	3.16583
47.7	-0.0758	-0.1084	0.997	-0.2266	3.1659	-0.03834	-0.03492	0.737399	-0.34359	3.17091
47.8	-0.0788	-0.1068	1.0034	-0.2219	3.1726	-0.03842	-0.03499	0.73881	-0.34421	3.176
47.9	-0.0748	-0.1037	1.0072	-0.2193	3.1792	-0.03849	-0.03506	0.740222	-0.34483	3.18108
48	-0.0724	-0.0978	1.0099	-0.2157	3.1867	-0.03857	-0.03513	0.741632	-0.34545	3.18615
48.1	-0.0699	-0.0972	1.0141	-0.2161	3.191	-0.03865	-0.03519	0.743042	-0.34607	3.19122
48.2	-0.0668	-0.0988	1.0157	-0.2143	3.1902	-0.03872	-0.03526	0.744452	-0.34668	3.19628
48.3	-0.0672	-0.1017	1.0172	-0.2114	3.1918	-0.0388	-0.03533	0.745861	-0.3473	3.20133
48.4	-0.0641	-0.107	1.0207	-0.2137	3.1942	-0.03888	-0.0354	0.747269	-0.34792	3.20638
48.5	-0.061	-0.1087	1.0225	-0.2143	3.2006	-0.03895	-0.03547	0.748677	-0.34854	3.21143
48.6	-0.0588	-0.11	1.0207	-0.2192	3.2044	-0.03903	-0.03554	0.750085	-0.34915	3.21647
48.7	-0.0573	-0.1175	1.0214	-0.218	3.2128	-0.03911	-0.03561	0.751492	-0.34977	3.2215
48.8	-0.055	-0.1168	1.0261	-0.2181	3.2151	-0.03918	-0.03568	0.752898	-0.35038	3.22653
48.9	-0.0482	-0.1118	1.0271	-0.2192	3.2149	-0.03926	-0.03575	0.754304	-0.351	3.23156
49	-0.0494	-0.1081	1.0291	-0.2228	3.2181	-0.03933	-0.03581	0.75571	-0.35162	3.23657
49.1	-0.0528	-0.1086	1.0315	-0.2243	3.2182	-0.03941	-0.03588	0.757115	-0.35223	3.24159
49.2	-0.0535	-0.1074	1.0294	-0.2244	3.2187	-0.03949	-0.03595	0.758519	-0.35284	3.2466
49.3	-0.0581	-0.109	1.0259	-0.2265	3.2234	-0.03956	-0.03602	0.759923	-0.35346	3.2516
49.4	-0.0562	-0.1086	1.0227	-0.228	3.2231	-0.03964	-0.03609	0.761326	-0.35407	3.25659
49.5	-0.0579	-0.111	1.0231	-0.2263	3.2307	-0.03972	-0.03616	0.762729	-0.35469	3.26159
49.6	-0.0568	-0.1136	1.025	-0.2306	3.238	-0.03979	-0.03623	0.764131	-0.3553	3.26657
49.7	-0.0558	-0.1108	1.0258	-0.2323	3.2414	-0.03987	-0.03629	0.765532	-0.35591	3.27155
49.8	-0.0548	-0.1127	1.0266	-0.2363	3.2423	-0.03995	-0.03636	0.766934	-0.35652	3.27653
49.9	-0.0531	-0.1137	1.0219	-0.2328	3.2518	-0.04002	-0.03643	0.768334	-0.35713	3.2815
50	-0.0504	-0.1159	1.0256	-0.2342	3.253	-0.0401	-0.0365	0.769734	-0.35775	3.28647
50.1	-0.0482	-0.1142	1.0249	-0.2339	3.2589	-0.04018	-0.03657	0.771134	-0.35836	3.29142
50.2	-0.0493	-0.1186	1.0277	-0.2368	3.2613	-0.04025	-0.03664	0.772533	-0.35897	3.29638
50.3	-0.0525	-0.1202	1.0317	-0.2392	3.2626	-0.04033	-0.03671	0.773932	-0.35958	3.30133
50.4	-0.0565	-0.1191	1.0309	-0.2349	3.268	-0.0404	-0.03677	0.77533	-0.36019	3.30627
50.5	-0.0545	-0.1236	1.0323	-0.2319	3.2707	-0.04048	-0.03684	0.776727	-0.3608	3.31121
50.6	-0.0496	-0.1262	1.0332	-0.2333	3.2761	-0.04056	-0.03691	0.778124	-0.36141	3.31615
50.7	-0.0478	-0.1257	1.0341	-0.2348	3.2798	-0.04063	-0.03698	0.779521	-0.36201	3.32107
50.8	-0.0522	-0.1244	1.0354	-0.2361	3.2828	-0.04071	-0.03705	0.780916	-0.36262	3.326
50.9	-0.0549	-0.1256	1.0369	-0.2359	3.2877	-0.04079	-0.03712	0.782312	-0.36323	3.33091
51	-0.0541	-0.1229	1.0379	-0.2335	3.2914	-0.04086	-0.03718	0.783707	-0.36384	3.33583
51.1	-0.0561	-0.1187	1.0392	-0.2285	3.2993	-0.04094	-0.03725	0.785101	-0.36445	3.34073
51.2	-0.0551	-0.117	1.0435	-0.2329	3.2969	-0.04102	-0.03732	0.786495	-0.36505	3.34564
51.3	-0.0488	-0.1152	1.0397	-0.2279	3.3031	-0.04109	-0.03739	0.787888	-0.36566	3.35053
51.4	-0.052	-0.1215	1.0448	-0.2259	3.3106	-0.04117	-0.03746	0.789281	-0.36627	3.35542
51.5	-0.0493	-0.1203	1.0522	-0.2298	3.313	-0.04124	-0.03753	0.790673	-0.36687	3.36031
51.6	-0.0444	-0.1127	1.0467	-0.2295	3.318	-0.04132	-0.03759	0.792065	-0.36748	3.36519
51.7	-0.046	-0.1152	1.0482	-0.2268	3.3268	-0.0414	-0.03766	0.793456	-0.36808	3.37007
51.8	-0.0401	-0.1115	1.0505	-0.223	3.3325	-0.04147	-0.03773	0.794847	-0.36869	3.37494
51.9	-0.0383	-0.1135	1.0561	-0.2289	3.3346	-0.04155	-0.0378	0.796237	-0.36929	3.3798
52	-0.0358	-0.1101	1.0567	-0.2298	3.341	-0.04162	-0.03787	0.797627	-0.3699	3.38466
52.1	-0.0388	-0.1147	1.0587	-0.2347	3.3379	-0.0417	-0.03793	0.799016	-0.3705	3.38952
52.2	-0.0365	-0.1118	1.0575	-0.2367	3.3408	-0.04178	-0.038	0.800405	-0.3711	3.39437
52.3	-0.0405	-0.1136	1.0587	-0.2333	3.3445	-0.04185	-0.03807	0.801793	-0.3717	3.39921
52.4	-0.0432	-0.112	1.061	-0.2318	3.3512	-0.04193	-0.03814	0.80318	-0.37231	3.40405
52.5	-0.0469	-0.1123	1.0621	-0.2314	3.3541	-0.042	-0.03821	0.804567	-0.37291	3.40889
52.6	-0.0481	-0.113	1.0601	-0.2282	3.3598	-0.04208	-0.03828	0.805954	-0.37351	3.41372
52.7	-0.0477	-0.1143	1.065	-0.2279	3.367	-0.04216	-0.03834	0.80734	-0.37411	3.41854
52.8	-0.0414	-0.1124	1.0638	-0.2322	3.3681	-0.04223	-0.03841	0.808726	-0.37471	3.42336
52.9	-0.0421	-0.113	1.0642	-0.2311	3.3688	-0.04231	-0.03848	0.810111	-0.37531	3.42817
53	-0.0457	-0.1192	1.0665	-0.2378	3.3683	-0.04238	-0.03855	0.811495	-0.37591	3.43298
53.1	-0.048	-0.1204	1.063	-0.242	3.3664	-0.04246	-0.03862	0.812879	-0.37651	3.43779
53.2	-0.0515	-0.1255	1.061	-0.2428	3.3663	-0.04254	-0.03868	0.814262	-0.37711	3.44259
53.3	-0.055	-0.1335	1.0605	-0.2456	3.3672	-0.04261	-0.03875	0.815645	-0.37771	3.44738
53.4	-0.0585	-0.1366	1.0603	-0.2473	3.3716	-0.04269	-0.03882	0.817028	-0.37831	3.45217
53.5	-0.0617	-0.1344	1.0672	-0.2532	3.3746	-0.04276	-0.03889	0.81841	-0.37891	3.45695
53.6	-0.0603	-0.1284	1.0676	-0.2514	3.3813	-0.04284	-0.03896	0.819791	-0.37951	3.46173
53.7	-0.0642	-0.1329	1.0755	-0.2546	3.3863	-0.04292	-0.03902	0.821172	-0.38011	3.4665
53.8	-0.0616	-0.1308	1.0797	-0.2566	3.3919	-0.04299	-0.03909	0.822552	-0.3807	3.47127
53.9	-0.058	-0.1298	1.0813	-0.2594	3.3961	-0.04307	-0.03916	0.823932	-0.3813	3.47603
54	-0.06	-0.1291	1.0878	-0.2629	3.3975	-0.04314	-0.03923	0.825311	-0.3819	3.48079
54.1	-0.0604	-0.1306	1.0902	-0.2648	3.4013	-0.04322	-0.03929	0.82669	-0.38249	3.48554
54.2	-0.0603	-0.1295	1.0947	-0.2644	3.41	-0.04329	-0.03936	0.828068	-0.38309	3.49029
54.3	-0.0586	-0.1268	1.0953	-0.2637	3.4191	-0.04337	-0.03943	0.829446	-0.38369	3.49503
54.4	-0.0565	-0.1228	1.0979	-0.2637	3.4245	-0.04345	-0.0395	0.830823	-0.38428	3.49977
54.5	-0.0522	-0.116	1.1032	-0.2649	3.4271	-0.04352	-0.03957	0.8322	-0.38488	3.5045
54.6	-0.0502	-0.1109	1.1035	-0.2689	3.4312	-0.0436	-0.03963	0.833576	-0.38547	3.50923
54.7	-0.052	-0.1107	1.102	-0.2697	3.4365	-0.04367	-0.0397	0.834952	-0.38607	3.51395
54.8	-0.0583	-0.1073	1.1052	-0.2751	3.4386	-0.04375	-0.03977	0.836327	-0.38666	3.51867
54.9	-0.0644	-0.106	1.103	-0.2772	3.4444	-0.04382	-0.03984	0.837702	-0.38725	3.52338
55	-0.0663	-0.109	1.1034	-0.2839	3.4472	-0.0439	-0.0399	0.839076	-0.38785	3.52809
55.1	-0.0665	-0.1076	1.0997	-0.2857	3.4502	-0.04398	-0.03997	0.84045	-0.38844	3.53279
55.2	-0.0699	-0.1117	1.101	-0.2867	3.4603	-0.04405	-0.04004	0.841823	-0.38903	3.53749
55.3	-0.0735	-0.1129	1.105	-0.2858	3.4697	-0.04413	-0.04011	0.843195	-0.38962	3.54218
55.4	-0.0673	-0.1091	1.1112	-0.28	3.4833	-0.0442	-0.04017	0.844567	-0.39021	3.54687
55.5	-0.0627	-0.107	1.124	-0.2786	3.4895	-0.04428	-0.04024	0.845939	-0.39081	3.55155
55.6	-0.0576	-0.1001	1.1263	-0.2795	3.4945	-0.04435	-0.04031	0.84731	-0.3914	3.55623
55.7	-0.062	-0.0953	1.1311	-0.275	3.5019	-0.04443	-0.04038	0.848681	-0.39199	3.5609
55.8	-0.058	-0.0961	1.1378	-0.2756	3.5075	-0.0445	-0.04044	0.850051	-0.39258	3.56557
55.9	-0.0516	-0.0927	1.1439	-0.2768	3.5109	-0.04458	-0.04051	0.85142	-0.39317	3.57023
56	-0.0516	-0.0881	1.15	-0.28	3.5175	-0.04466	-0.04058	0.852789	-0.39376	3.57489
56.1	-0.0562	-0.09	1.1542	-0.2808	3.5239	-0.04473	-0.04065	0.854158	-0.39435	3.57954
56.2	-0.0594	-0.0915	1.16	-0.2866	3.5267	-0.04481	-0.04071	0.855526	-0.39493	3.58419
56.3	-0.0606	-0.0912	1.1601	-0.2855	3.5281	-0.04488	-0.04078	0.856893	-0.39552	3.58883
56.4	-0.0647	-0.0914	1.1615	-0.2871	3.5311	-0.04496	-0.04085	0.85826	-0.39611	3.59347
56.5	-0.066	-0.0911	1.161	-0.2905	3.5376	-0.04503	-0.04092	0.859626	-0.3967	3.5981
56.6	-0.072	-0.0941	1.168	-0.2918	3.5396	-0.04511	-0.04098	0.860992	-0.39729	3.60273
56.7	-0.0765	-0.0915	1.1745	-0.2891	3.5463	-0.04518	-0.04105	0.862358	-0.39787	3.60735
56.8	-0.0761	-0.091	1.1779	-0.2902	3.5513	-0.04526	-0.04112	0.863723	-0.39846	3.61197
56.9	-0.0731	-0.089	1.1806	-0.2926	3.5516	-0.04533	-0.04119	0.865087	-0.39905	3.61658
57	-0.0736	-0.0831	1.1808	-0.2945	3.5566	-0.04541	-0.04125	0.866451	-0.39963	3.62119
57.1	-0.0804	-0.0821	1.1832	-0.2918	3.5631	-0.04548	-0.04132	0.867814	-0.40022	3.62579
57.2	-0.0794	-0.0848	1.1879	-0.292	3.5655	-0.04556	-0.04139	0.869177	-0.4008	3.63039
57.3	-0.0746	-0.0779	1.1903	-0.29	3.5716	-0.04564	-0.04145	0.87054	-0.40139	3.63498
57.4	-0.0772	-0.0791	1.1957	-0.2885	3.5746	-0.04571	-0.04152	0.871901	-0.40197	3.63957
57.5	-0.0778	-0.0798	1.1946	-0.2861	3.5791	-0.04579	-0.04159	0.873263	-0.40256	3.64415
57.6	-0.0772	-0.0798	1.195	-0.2805	3.5854	-0.04586	-0.04166	0.874624	-0.40314	3.64873
57.7	-0.0795	-0.0824	1.1992	-0.2791	3.5871	-0.04594	-0.04172	0.875984	-0.40372	3.65331
57.8	-0.0775	-0.0762	1.1979	-0.2817	3.5879	-0.04601	-0.04179	0.877344	-0.40431	3.65788
57.9	-0.0829	-0.0757	1.1992	-0.2821	3.5907	-0.04609	-0.04186	0.878703	-0.40489	3.66244
58	-0.0825	-0.0764	1.2008	-0.2786	3.5926	-0.04616	-0.04192	0.880062	-0.40547	3.667
58.1	-0.082	-0.0774	1.2016	-0.2782	3.5926	-0.04624	-0.04199	0.88142	-0.40605	3.67155
58.2	-0.0816	-0.0749	1.1975	-0.2766	3.6039	-0.04631	-0.04206	0.882778	-0.40664	3.6761
58.3	-0.0866	-0.0771	1.2012	-0.2708	3.6113	-0.04639	-0.04213	0.884135	-0.40722	3.68065
58.4	-0.0806	-0.0753	1.2062	-0.269	3.6225	-0.04646	-0.04219	0.885492	-0.4078	3.68519
58.5	-0.0738	-0.0745	1.2096	-0.2723	3.6245	-0.04654	-0.04226	0.886848	-0.40838	3.68972
58.6	-0.0709	-0.071	1.2113	-0.272	3.6291	-0.04661	-0.04233	0.888204	-0.40896	3.69425
58.7	-0.0732	-0.072	1.2136	-0.2729	3.6327	-0.04669	-0.04239	0.889559	-0.40954	3.69877
58.8	-0.0738	-0.0736	1.2091	-0.2726	3.6351	-0.04676	-0.04246	0.890914	-0.41012	3.70329
58.9	-0.0778	-0.078	1.2127	-0.2742	3.6421	-0.04684	-0.04253	0.892268	-0.4107	3.70781
59	-0.0768	-0.077	1.2159	-0.2791	3.6467	-0.04691	-0.04259	0.893622	-0.41128	3.71232
59.1	-0.0736	-0.0749	1.2111	-0.278	3.6503	-0.04699	-0.04266	0.894975	-0.41186	3.71683
59.2	-0.0755	-0.0753	1.2148	-0.2788	3.6582	-0.04706	-0.04273	0.896328	-0.41243	3.72133
59.3	-0.0723	-0.0725	1.2183	-0.2811	3.6612	-0.04714	-0.0428	0.89768	-0.41301	3.72582
59.4	-0.0672	-0.0693	1.2185	-0.2838	3.6599	-0.04721	-0.04286	0.899032	-0.41359	3.73032
59.5	-0.0681	-0.0697	1.2133	-0.2873	3.6594	-0.04729	-0.04293	0.900383	-0.41417	3.7348
59.6	-0.0709	-0.0742	1.2105	-0.28	3.6669	-0.04736	-0.043	0.901734	-0.41474	3.73928
59.7	-0.0722	-0.0798	1.2162	-0.2795	3.6718	-0.04744	-0.04306	0.903084	-0.41532	3.74376
59.8	-0.0656	-0.071	1.2151	-0.2778	3.6756	-0.04751	-0.04313	0.904433	-0.4159	3.74823
59.9	-0.0689	-0.0697	1.2166	-0.2769	3.6783	-0.04759	-0.0432	0.905783	-0.41647	3.7527
60	-0.07	-0.069	1.2175	-0.2743	3.6855	-0.04766	-0.04326	0.907131	-0.41705	3.75716
60.1	-0.0697	-0.0692	1.2152	-0.2713	3.6944	-0.04774	-0.04333	0.908479	-0.41762	3.76162
60.2	-0.0674	-0.0653	1.2165	-0.2688	3.7004	-0.04781	-0.0434	0.909827	-0.4182	3.76607
60.3	-0.0642	-0.0599	1.2165	-0.2676	3.7066	-0.04789	-0.04346	0.911174	-0.41877	3.77052
60.4	-0.0641	-0.0592	1.2192	-0.2693	3.7107	-0.04796	-0.04353	0.912521	-0.41935	3.77497
60.5	-0.0647	-0.0589	1.2214	-0.2703	3.7145	-0.04804	-0.0436	0.913867	-0.41992	3.77941
60.6	-0.0694	-0.0604	1.2171	-0.2692	3.7192	-0.04811	-0.04366	0.915213	-0.42049	3.78384
60.7	-0.0712	-0.0642	1.2173	-0.2685	3.725	-0.04819	-0.04373	0.916558	-0.42107	3.78827
60.8	-0.0681	-0.0625	1.2233	-0.2703	3.7278	-0.04826	-0.0438	0.917902	-0.42164	3.7927
60.9	-0.062	-0.0592	1.222	-0.2648	3.7335	-0.04834	-0.04386	0.919246	-0.42221	3.79711
61	-0.0587	-0.0613	1.2277	-0.264	3.7395	-0.04841	-0.04393	0.92059	-0.42278	3.80153
61.1	-0.0552	-0.0569	1.2277	-0.258	3.7451	-0.04848	-0.044	0.921933	-0.42335	3.80594
61.2	-0.0581	-0.0584	1.2303	-0.2587	3.7479	-0.04856	-0.04406	0.923276	-0.42393	3.81035
61.3	-0.0514	-0.0562	1.2276	-0.2603	3.7522	-0.04863	-0.04413	0.924618	-0.4245	3.81475
61.4	-0.0475	-0.057	1.2275	-0.2637	3.7525	-0.04871	-0.0442	0.925959	-0.42507	3.81914
61.5	-0.0494	-0.0603	1.2215	-0.2687	3.753	-0.04878	-0.04426	0.927301	-0.42564	3.82354
61.6	-0.0548	-0.0594	1.2149	-0.2701	3.7557	-0.04886	-0.04433	0.928641	-0.42621	3.82792
61.7	-0.0545	-0.0634	1.2148	-0.2711	3.758	-0.04893	-0.0444	0.929981	-0.42678	3.83231
61.8	-0.0478	-0.066	1.2144	-0.2753	3.7605	-0.04901	-0.04446	0.931321	-0.42735	3.83668
61.9	-0.0482	-0.068	1.213	-0.276	3.7677	-0.04908	-0.04453	0.93266	-0.42791	3.84106
62	-0.0519	-0.0705	1.2094	-0.2734	3.7775	-0.04916	-0.0446	0.933999	-0.42848	3.84543
62.1	-0.05	-0.0723	1.209	-0.2736	3.7805	-0.04923	-0.04466	0.935337	-0.42905	3.84979
62.2	-0.0433	-0.0678	1.2044	-0.2738	3.7843	-0.04931	-0.04473	0.936674	-0.42962	3.85415
62.3	-0.0386	-0.0629	1.2043	-0.2691	3.7909	-0.04938	-0.04479	0.938011	-0.43019	3.8585
62.4	-0.0342	-0.0607	1.2081	-0.2718	3.797	-0.04945	-0.04486	0.939348	-0.43075	3.86285
62.5	-0.0271	-0.057	1.2049	-0.2703	3.803	-0.04953	-0.04493	0.940684	-0.43132	3.8672
62.6	-0.0256	-0.061	1.2081	-0.2699	3.8031	-0.0496	-0.04499	0.94202	-0.43189	3.87154
62.7	-0.0238	-0.0588	1.2033	-0.2712	3.8037	-0.04968	-0.04506	0.943355	-0.43245	3.87588
62.8	-0.0245	-0.0621	1.1943	-0.2748	3.8052	-0.04975	-0.04513	0.944689	-0.43302	3.88021
62.9	-0.0268	-0.064	1.1897	-0.2768	3.8081	-0.04983	-0.04519	0.946023	-0.43358	3.88453
63	-0.0266	-0.0614	1.1852	-0.2783	3.8144	-0.0499	-0.04526	0.947357	-0.43415	3.88886
63.1	-0.0261	-0.0677	1.1834	-0.279	3.8166	-0.04998	-0.04532	0.94869	-0.43471	3.89317
63.2	-0.0241	-0.0718	1.1809	-0.2835	3.8173	-0.05005	-0.04539	0.950023	-0.43528	3.89749
63.3	-0.0259	-0.0739	1.174	-0.2876	3.8237	-0.05012	-0.04546	0.951355	-0.43584	3.90179
63.4	-0.0302	-0.0841	1.1712	-0.291	3.8282	-0.0502	-0.04552	0.952686	-0.43641	3.9061
63.5	-0.034	-0.0859	1.1721	-0.2928	3.8332	-0.05027	-0.04559	0.954017	-0.43697	3.9104
63.6	-0.0315	-0.0822	1.1759	-0.297	3.8409	-0.05035	-0.04566	0.955348	-0.43753	3.91469
63.7	-0.0334	-0.0794	1.1762	-0.3015	3.8451	-0.05042	-0.04572	0.956678	-0.43809	3.91898
63.8	-0.0316	-0.0789	1.173	-0.3017	3.8486	-0.0505	-0.04579	0.958008	-0.43866	3.92327
63.9	-0.0348	-0.0857	1.1728	-0.3033	3.8532	-0.05057	-0.04585	0.959337	-0.43922	3.92755
64	-0.0352	-0.0872	1.1707	-0.307	3.8556	-0.05064	-0.04592	0.960665	-0.43978	3.93183
64.1	-0.0354	-0.0851	1.1656	-0.3047	3.8686	-0.05072	-0.04599	0.961994	-0.44034	3.9361
64.2	-0.0377	-0.0878	1.1705	-0.3078	3.8726	-0.05079	-0.04605	0.963321	-0.4409	3.94036
64.3	-0.0346	-0.0846	1.1736	-0.3056	3.8743	-0.05087	-0.04612	0.964648	-0.44146	3.94463
64.4	-0.0301	-0.0885	1.1725	-0.3088	3.8747	-0.05094	-0.04618	0.965975	-0.44202	3.94889
64.5	-0.0337	-0.0909	1.1726	-0.3172	3.8707	-0.05102	-0.04625	0.967301	-0.44258	3.95314
64.6	-0.0404	-0.0939	1.1678	-0.3161	3.875	-0.05109	-0.04632	0.968627	-0.44314	3.95739
64.7	-0.045	-0.0996	1.1666	-0.3214	3.878	-0.05116	-0.04638	0.969952	-0.4437	3.96163
64.8	-0.0453	-0.0995	1.1646	-0.3227	3.8827	-0.05124	-0.04645	0.971276	-0.44426	3.96587
64.9	-0.0496	-0.1031	1.167	-0.3254	3.886	-0.05131	-0.04651	0.972601	-0.44482	3.97011
65	-0.0523	-0.1048	1.1646	-0.3218	3.8909	-0.05139	-0.04658	0.973924	-0.44538	3.97434
65.1	-0.0565	-0.1089	1.1681	-0.3192	3.893	-0.05146	-0.04665	0.975247	-0.44594	3.97857
65.2	-0.0592	-0.1058	1.1768	-0.3159	3.8981	-0.05153	-0.04671	0.97657	-0.44649	3.98279
65.3	-0.0552	-0.1041	1.1797	-0.3137	3.9012	-0.05161	-0.04678	0.977892	-0.44705	3.987
65.4	-0.0553	-0.1032	1.1775	-0.3129	3.9078	-0.05168	-0.04684	0.979214	-0.44761	3.99122
65.5	-0.0579	-0.1043	1.1805	-0.3099	3.9207	-0.05176	-0.04691	0.980535	-0.44816	3.99543
65.6	-0.0572	-0.0998	1.1914	-0.3104	3.9269	-0.05183	-0.04697	0.981856	-0.44872	3.99963
65.7	-0.0529	-0.0952	1.1916	-0.3154	3.9279	-0.0519	-0.04704	0.983176	-0.44928	4.00383
65.8	-0.0543	-0.093	1.188	-0.3202	3.9272	-0.05198	-0.04711	0.984496	-0.44983	4.00802
65.9	-0.0551	-0.0948	1.1843	-0.3219	3.9305	-0.05205	-0.04717	0.985815	-0.45039	4.01222
66	-0.0538	-0.1005	1.1803	-0.324	3.9341	-0.05213	-0.04724	0.987133	-0.45094	4.0164
66.1	-0.0554	-0.1032	1.1777	-0.3251	3.9389	-0.0522	-0.0473	0.988452	-0.4515	4.02058
66.2	-0.0531	-0.1032	1.179	-0.3309	3.9417	-0.05227	-0.04737	0.989769	-0.45205	4.02476
66.3	-0.0524	-0.1037	1.1763	-0.3393	3.9428	-0.05235	-0.04744	0.991087	-0.4526	4.02893
66.4	-0.0566	-0.1101	1.172	-0.3437	3.9449	-0.05242	-0.0475	0.992403	-0.45316	4.0331
66.5	-0.0582	-0.1148	1.1719	-0.3487	3.9445	-0.0525	-0.04757	0.993719	-0.45371	4.03726
66.6	-0.0591	-0.1117	1.1647	-0.3481	3.9491	-0.05257	-0.04763	0.995035	-0.45426	4.04142
66.7	-0.0627	-0.1157	1.1656	-0.3515	3.9549	-0.05264	-0.0477	0.99635	-0.45482	4.04558
66.8	-0.0631	-0.1155	1.1681	-0.3506	3.959	-0.05272	-0.04776	0.997665	-0.45537	4.04973
66.9	-0.0641	-0.1182	1.169	-0.3477	3.964	-0.05279	-0.04783	0.998979	-0.45592	4.05387
67	-0.0667	-0.1218	1.1716	-0.3528	3.9649	-0.05287	-0.04789	1.00029	-0.45647	4.05802
67.1	-0.0678	-0.1204	1.1677	-0.3535	3.9652	-0.05294	-0.04796	1.00161	-0.45702	4.06215
67.2	-0.0761	-0.1271	1.1715	-0.3551	3.9705	-0.05301	-0.04803	1.00292	-0.45757	4.06629
67.3	-0.0739	-0.1285	1.1737	-0.3555	3.9783	-0.05309	-0.04809	1.00423	-0.45812	4.07041
67.4	-0.08	-0.1275	1.1754	-0.3561	3.9813	-0.05316	-0.04816	1.00554	-0.45867	4.07454
67.5	-0.0845	-0.1268	1.1753	-0.3552	3.9876	-0.05323	-0.04822	1.00686	-0.45922	4.07866
67.6	-0.0847	-0.1283	1.1764	-0.3602	3.9897	-0.05331	-0.04829	1.00817	-0.45977	4.08277
67.7	-0.0828	-0.1285	1.1758	-0.3611	3.9954	-0.05338	-0.04835	1.00948	-0.46032	4.08688
67.8	-0.0914	-0.1301	1.178	-0.3674	4.0009	-0.05346	-0.04842	1.01079	-0.46087	4.09099
67.9	-0.0936	-0.1303	1.1778	-0.3695	4.0051	-0.05353	-0.04848	1.01209	-0.46142	4.09509
68	-0.0948	-0.1314	1.1767	-0.3731	4	-0.0536	-0.04855	1.0134	-0.46197	4.09919
68.1	-0.0945	-0.1296	1.1762	-0.3774	3.9972	-0.05368	-0.04861	1.01471	-0.46252	4.10328
68.2	-0.1001	-0.1323	1.1757	-0.3765	4.0017	-0.05375	-0.04868	1.01602	-0.46306	4.10737
68.3	-0.1041	-0.1339	1.1815	-0.3778	4.0078	-0.05382	-0.04875	1.01733	-0.46361	4.11146
68.4	-0.1046	-0.1333	1.1817	-0.3819	4.0079	-0.0539	-0.04881	1.01863	-0.46416	4.11554
68.5	-0.1068	-0.1309	1.1813	-0.3851	4.0096	-0.05397	-0.04888	1.01994	-0.4647	4.11961
68.6	-0.1106	-0.1337	1.1847	-0.3904	4.0106	-0.05404	-0.04894	1.02125	-0.46525	4.12369
68.7	-0.1106	-0.1329	1.1837	-0.392	4.0192	-0.05412	-0.04901	1.02255	-0.4658	4.12775
68.8	-0.11	-0.1341	1.1882	-0.396	4.0267	-0.05419	-0.04907	1.02386	-0.46634	4.13181
68.9	-0.1063	-0.131	1.192	-0.3968	4.0332	-0.05427	-0.04914	1.02516	-0.46689	4.13587
69	-0.1036	-0.1303	1.1972	-0.395	4.039	-0.05434	-0.0492	1.02646	-0.46743	4.13993
69.1	-0.1026	-0.1322	1.2016	-0.3941	4.0437	-0.05441	-0.04927	1.02777	-0.46798	4.14398
69.2	-0.0998	-0.1234	1.2058	-0.3965	4.0459	-0.05449	-0.04933	1.02907	-0.46852	4.14802
69.3	-0.0981	-0.1213	1.2094	-0.3998	4.049	-0.05456	-0.0494	1.03037	-0.46907	4.15206
69.4	-0.0955	-0.1215	1.2124	-0.4003	4.053	-0.05463	-0.04946	1.03168	-0.46961	4.1561
69.5	-0.0987	-0.1195	1.216	-0.3976	4.0565	-0.05471	-0.04953	1.03298	-0.47015	4.16013
69.6	-0.0975	-0.1178	1.2123	-0.3973	4.0615	-0.05478	-0.04959	1.03428	-0.47069	4.16416
69.7	-0.0989	-0.1195	1.2123	-0.3955	4.0607	-0.05485	-0.04966	1.03558	-0.47124	4.16819
69.8	-0.0966	-0.1223	1.2119	-0.3939	4.0657	-0.05493	-0.04972	1.03688	-0.47178	4.17221
69.9	-0.097	-0.1228	1.2177	-0.3945	4.0711	-0.055	-0.04979	1.03818	-0.47232	4.17622
70	-0.0942	-0.1206	1.2175	-0.3955	4.0739	-0.05507	-0.04985	1.03948	-0.47286	4.18023
70.1	-0.0943	-0.1213	1.2189	-0.3933	4.0798	-0.05515	-0.04992	1.04078	-0.4734	4.18424
70.2	-0.0958	-0.124	1.222	-0.3963	4.0781	-0.05522	-0.04998	1.04208	-0.47395	4.18824
70.3	-0.0964	-0.1231	1.2194	-0.3948	4.0824	-0.05529	-0.05005	1.04337	-0.47449	4.19224
70.4	-0.0993	-0.1266	1.2223	-0.3978	4.0837	-0.05537	-0.05011	1.04467	-0.47503	4.19623
70.5	-0.1006	-0.1237	1.2235	-0.4043	4.0844	-0.05544	-0.05018	1.04597	-0.47557	4.20022
70.6	-0.104	-0.1247	1.2189	-0.4028	4.0916	-0.05551	-0.05024	1.04726	-0.47611	4.20421
70.7	-0.1083	-0.1262	1.2223	-0.4066	4.0927	-0.05559	-0.05031	1.04856	-0.47664	4.20819
70.8	-0.1075	-0.1234	1.2217	-0.4065	4.0963	-0.05566	-0.05037	1.04985	-0.47718	4.21217
70.9	-0.1085	-0.1245	1.2253	-0.4099	4.0985	-0.05573	-0.05044	1.05115	-0.47772	4.21614
71	-0.1066	-0.1217	1.2256	-0.4091	4.1021	-0.05581	-0.0505	1.05244	-0.47826	4.22011
71.1	-0.1051	-0.1199	1.2276	-0.4088	4.106	-0.05588	-0.05057	1.05374	-0.4788	4.22407
71.2	-0.1034	-0.1198	1.2274	-0.4134	4.112	-0.05595	-0.05063	1.05503	-0.47934	4.22803
71.3	-0.1006	-0.1231	1.2261	-0.4221	4.1123	-0.05603	-0.0507	1.05632	-0.47987	4.23199
71.4	-0.0995	-0.1235	1.2198	-0.4248	4.1175	-0.0561	-0.05076	1.05761	-0.48041	4.23594
71.5	-0.1052	-0.1278	1.2202	-0.43	4.1244	-0.05617	-0.05083	1.05891	-0.48095	4.23989
71.6	-0.1031	-0.1274	1.2206	-0.4344	4.1254	-0.05625	-0.05089	1.0602	-0.48148	4.24383
71.7	-0.1014	-0.1281	1.216	-0.4378	4.1256	-0.05632	-0.05096	1.06149	-0.48202	4.24777
71.8	-0.1032	-0.1282	1.2159	-0.4436	4.1243	-0.05639	-0.05102	1.06278	-0.48256	4.25171
71.9	-0.104	-0.1339	1.2149	-0.4406	4.1313	-0.05646	-0.05109	1.06407	-0.48309	4.25564
72	-0.1117	-0.1436	1.218	-0.4416	4.1393	-0.05654	-0.05115	1.06536	-0.48363	4.25956
72.1	-0.1113	-0.141	1.2227	-0.4385	4.1486	-0.05661	-0.05122	1.06665	-0.48416	4.26349
72.2	-0.1088	-0.1367	1.228	-0.442	4.1514	-0.05668	-0.05128	1.06794	-0.4847	4.2674
72.3	-0.1046	-0.1336	1.2259	-0.4412	4.1525	-0.05676	-0.05135	1.06922	-0.48523	4.27132
72.4	-0.1054	-0.134	1.2249	-0.4384	4.157	-0.05683	-0.05141	1.07051	-0.48576	4.27523
72.5	-0.1045	-0.132	1.2258	-0.4401	4.1584	-0.0569	-0.05147	1.0718	-0.4863	4.27913
72.6	-0.1058	-0.1285	1.2225	-0.4412	4.1629	-0.05698	-0.05154	1.07308	-0.48683	4.28303
72.7	-0.1065	-0.1352	1.2233	-0.4455	4.1661	-0.05705	-0.0516	1.07437	-0.48736	4.28693
72.8	-0.1056	-0.1349	1.2244	-0.445	4.1671	-0.05712	-0.05167	1.07566	-0.48789	4.29082
72.9	-0.1095	-0.1356	1.2224	-0.4409	4.1714	-0.05719	-0.05173	1.07694	-0.48843	4.29471
73	-0.1125	-0.1353	1.2235	-0.4421	4.1748	-0.05727	-0.0518	1.07822	-0.48896	4.2986
73.1	-0.1109	-0.1322	1.2254	-0.444	4.1777	-0.05734	-0.05186	1.07951	-0.48949	4.30248
73.2	-0.1088	-0.1345	1.2246	-0.4465	4.1806	-0.05741	-0.05193	1.08079	-0.49002	4.30636
73.3	-0.1064	-0.1341	1.2198	-0.4435	4.1859	-0.05749	-0.05199	1.08208	-0.49055	4.31023
73.4	-0.1077	-0.1347	1.222	-0.4445	4.1902	-0.05756	-0.05206	1.08336	-0.49108	4.3141
73.5	-0.1034	-0.1333	1.2237	-0.4462	4.1906	-0.05763	-0.05212	1.08464	-0.49161	4.31796
73.6	-0.1023	-0.1328	1.2207	-0.4476	4.1894	-0.05771	-0.05218	1.08592	-0.49214	4.32182
73.7	-0.1029	-0.1305	1.2192	-0.4465	4.1926	-0.05778	-0.05225	1.0872	-0.49267	4.32568
73.8	-0.1039	-0.1333	1.2186	-0.4513	4.1942	-0.05785	-0.05231	1.08848	-0.4932	4.32953
73.9	-0.0977	-0.1332	1.2198	-0.4492	4.1987	-0.05792	-0.05238	1.08977	-0.49373	4.33338
74	-0.0994	-0.1347	1.2201	-0.4508	4.2052	-0.058	-0.05244	1.09105	-0.49426	4.33722
74.1	-0.1015	-0.1367	1.2205	-0.4519	4.2079	-0.05807	-0.05251	1.09232	-0.49479	4.34106
74.2	-0.1035	-0.1404	1.2168	-0.4527	4.2156	-0.05814	-0.05257	1.0936	-0.49532	4.34489
74.3	-0.1041	-0.141	1.2156	-0.4574	4.2168	-0.05821	-0.05264	1.09488	-0.49584	4.34873
74.4	-0.1044	-0.1401	1.2139	-0.4555	4.2222	-0.05829	-0.0527	1.09616	-0.49637	4.35255
74.5	-0.1075	-0.145	1.2164	-0.4551	4.2275	-0.05836	-0.05276	1.09744	-0.4969	4.35638
74.6	-0.104	-0.1477	1.2145	-0.4547	4.2333	-0.05843	-0.05283	1.09871	-0.49742	4.3602
74.7	-0.1018	-0.1492	1.215	-0.4543	4.2414	-0.05851	-0.05289	1.09999	-0.49795	4.36401
74.8	-0.1013	-0.1531	1.2154	-0.4594	4.2418	-0.05858	-0.05296	1.10127	-0.49848	4.36782
74.9	-0.1005	-0.153	1.2114	-0.4616	4.2472	-0.05865	-0.05302	1.10254	-0.499	4.37163
75	-0.1043	-0.155	1.2149	-0.4608	4.2539	-0.05872	-0.05309	1.10382	-0.49953	4.37543
75.1	-0.1067	-0.1545	1.2166	-0.4636	4.2607	-0.0588	-0.05315	1.10509	-0.50005	4.37923
75.2	-0.1077	-0.1542	1.2151	-0.4651	4.268	-0.05887	-0.05321	1.10637	-0.50058	4.38302
75.3	-0.1091	-0.1577	1.2174	-0.4644	4.2764	-0.05894	-0.05328	1.10764	-0.5011	4.38681
75.4	-0.1108	-0.1601	1.2211	-0.4638	4.2828	-0.05901	-0.05334	1.10891	-0.50163	4.3906
75.5	-0.1105	-0.1582	1.2197	-0.4647	4.2896	-0.05909	-0.05341	1.11018	-0.50215	4.39438
75.6	-0.11	-0.1581	1.2236	-0.4687	4.2948	-0.05916	-0.05347	1.11146	-0.50267	4.39816
75.7	-0.1116	-0.1552	1.226	-0.4739	4.2971	-0.05923	-0.05353	1.11273	-0.5032	4.40194
75.8	-0.1149	-0.1538	1.2243	-0.4767	4.2988	-0.0593	-0.0536	1.114	-0.50372	4.40571
75.9	-0.1163	-0.1541	1.2215	-0.4777	4.3043	-0.05938	-0.05366	1.11527	-0.50424	4.40947
76	-0.1172	-0.158	1.2206	-0.478	4.3102	-0.05945	-0.05373	1.11654	-0.50476	4.41324
76.1	-0.1197	-0.1559	1.2243	-0.4826	4.3153	-0.05952	-0.05379	1.11781	-0.50529	4.41699
76.2	-0.1183	-0.1527	1.2225	-0.4874	4.3189	-0.05959	-0.05385	1.11908	-0.50581	4.42075
76.3	-0.1198	-0.1495	1.2233	-0.4881	4.3249	-0.05967	-0.05392	1.12035	-0.50633	4.4245
76.4	-0.119	-0.1457	1.2271	-0.4902	4.3314	-0.05974	-0.05398	1.12162	-0.50685	4.42825
76.5	-0.1179	-0.144	1.2311	-0.4879	4.3408	-0.05981	-0.05405	1.12288	-0.50737	4.43199
76.6	-0.1162	-0.1395	1.234	-0.4842	4.3507	-0.05988	-0.05411	1.12415	-0.50789	4.43573
76.7	-0.1077	-0.1355	1.2396	-0.4855	4.3562	-0.05996	-0.05417	1.12542	-0.50841	4.43946
76.8	-0.1024	-0.1344	1.238	-0.4834	4.3679	-0.06003	-0.05424	1.12668	-0.50893	4.44319
76.9	-0.1	-0.1343	1.2418	-0.481	4.3802	-0.0601	-0.0543	1.12795	-0.50945	4.44692
77	-0.0988	-0.1303	1.2427	-0.4806	4.3854	-0.06017	-0.05437	1.12922	-0.50997	4.45064
77.1	-0.0975	-0.1273	1.2454	-0.4832	4.39	-0.06025	-0.05443	1.13048	-0.51049	4.45436
77.2	-0.0978	-0.1285	1.249	-0.4831	4.3973	-0.06032	-0.05449	1.13175	-0.51101	4.45807
77.3	-0.0986	-0.1282	1.2544	-0.4821	4.4027	-0.06039	-0.05456	1.13301	-0.51153	4.46178
77.4	-0.0975	-0.125	1.2543	-0.4745	4.4143	-0.06046	-0.05462	1.13427	-0.51204	4.46549
77.5	-0.0985	-0.1287	1.2615	-0.4765	4.4202	-0.06053	-0.05469	1.13554	-0.51256	4.46919
77.6	-0.0936	-0.126	1.2658	-0.4746	4.4246	-0.06061	-0.05475	1.1368	-0.51308	4.47289
77.7	-0.0962	-0.1304	1.2664	-0.476	4.4274	-0.06068	-0.05481	1.13806	-0.51359	4.47659
77.8	-0.0943	-0.1315	1.2683	-0.4719	4.4372	-0.06075	-0.05488	1.13932	-0.51411	4.48028
77.9	-0.0952	-0.134	1.273	-0.4715	4.446	-0.06082	-0.05494	1.14058	-0.51463	4.48396
78	-0.092	-0.1296	1.2744	-0.4741	4.45	-0.0609	-0.055	1.14184	-0.51514	4.48765
78.1	-0.0912	-0.1276	1.2769	-0.4784	4.4484	-0.06097	-0.05507	1.14311	-0.51566	4.49133
78.2	-0.0916	-0.1272	1.2751	-0.4863	4.4436	-0.06104	-0.05513	1.14437	-0.51617	4.495
78.3	-0.0944	-0.132	1.2722	-0.4855	4.4498	-0.06111	-0.0552	1.14562	-0.51669	4.49867
78.4	-0.1037	-0.1382	1.2779	-0.4846	4.456	-0.06118	-0.05526	1.14688	-0.5172	4.50234
78.5	-0.1002	-0.1364	1.2855	-0.4856	4.463	-0.06126	-0.05532	1.14814	-0.51772	4.506
78.6	-0.0968	-0.1346	1.2904	-0.4871	4.4728	-0.06133	-0.05539	1.1494	-0.51823	4.50966
78.7	-0.093	-0.1373	1.2925	-0.4854	4.4775	-0.0614	-0.05545	1.15066	-0.51875	4.51332
78.8	-0.0956	-0.138	1.2973	-0.4872	4.4826	-0.06147	-0.05551	1.15191	-0.51926	4.51697
78.9	-0.0975	-0.1396	1.2993	-0.4933	4.4856	-0.06155	-0.05558	1.15317	-0.51977	4.52062
79	-0.0937	-0.1383	1.2993	-0.4983	4.4914	-0.06162	-0.05564	1.15443	-0.52029	4.52426
79.1	-0.0928	-0.1421	1.3012	-0.5005	4.4959	-0.06169	-0.0557	1.15568	-0.5208	4.5279
79.2	-0.0908	-0.1451	1.3024	-0.4983	4.5035	-0.06176	-0.05577	1.15694	-0.52131	4.53154
79.3	-0.0916	-0.1458	1.3073	-0.4978	4.5132	-0.06183	-0.05583	1.15819	-0.52182	4.53517
79.4	-0.0875	-0.1418	1.3096	-0.5061	4.5166	-0.06191	-0.05589	1.15945	-0.52233	4.5388
79.5	-0.0815	-0.1417	1.307	-0.5074	4.5213	-0.06198	-0.05596	1.1607	-0.52285	4.54242
79.6	-0.0836	-0.1457	1.307	-0.5051	4.5309	-0.06205	-0.05602	1.16195	-0.52336	4.54604
79.7	-0.0847	-0.148	1.3132	-0.5086	4.5382	-0.06212	-0.05609	1.16321	-0.52387	4.54966
79.8	-0.0843	-0.1497	1.3174	-0.5088	4.5444	-0.06219	-0.05615	1.16446	-0.52438	4.55327
79.9	-0.0855	-0.1518	1.3218	-0.5103	4.5485	-0.06227	-0.05621	1.16571	-0.52489	4.55688
80	-0.0856	-0.1503	1.3182	-0.5088	4.554	-0.06234	-0.05628	1.16696	-0.5254	4.56049
80.1	-0.0884	-0.1545	1.3154	-0.5078	4.5603	-0.06241	-0.05634	1.16821	-0.52591	4.56409
80.2	-0.0904	-0.156	1.3164	-0.5066	4.572	-0.06248	-0.0564	1.16946	-0.52642	4.56769
80.3	-0.0919	-0.1534	1.3211	-0.5088	4.5754	-0.06255	-0.05647	1.17071	-0.52692	4.57128
80.4	-0.09	-0.1502	1.326	-0.508	4.5795	-0.06262	-0.05653	1.17196	-0.52743	4.57487
80.5	-0.0913	-0.1511	1.3245	-0.5095	4.5819	-0.0627	-0.05659	1.17321	-0.52794	4.57846
80.6	-0.0923	-0.1476	1.3248	-0.5069	4.5895	-0.06277	-0.05666	1.17446	-0.52845	4.58204
80.7	-0.0939	-0.1467	1.3268	-0.5059	4.5954	-0.06284	-0.05672	1.17571	-0.52896	4.58562
80.8	-0.0938	-0.1447	1.328	-0.507	4.5975	-0.06291	-0.05678	1.17695	-0.52946	4.58919
80.9	-0.0916	-0.1371	1.3291	-0.5072	4.5999	-0.06298	-0.05685	1.1782	-0.52997	4.59276
81	-0.0919	-0.1341	1.3337	-0.5085	4.6007	-0.06306	-0.05691	1.17945	-0.53048	4.59633
81.1	-0.0907	-0.1358	1.3296	-0.5126	4.5999	-0.06313	-0.05697	1.1807	-0.53098	4.59989
81.2	-0.0923	-0.1391	1.3229	-0.5144	4.5999	-0.0632	-0.05703	1.18194	-0.53149	4.60345
81.3	-0.0961	-0.1444	1.3196	-0.5202	4.6016	-0.06327	-0.0571	1.18319	-0.532	4.60701
81.4	-0.0998	-0.1502	1.3157	-0.526	4.605	-0.06334	-0.05716	1.18443	-0.5325	4.61056
81.5	-0.1014	-0.1514	1.3152	-0.5287	4.611	-0.06341	-0.05722	1.18568	-0.53301	4.61411
81.6	-0.1025	-0.1509	1.3223	-0.5322	4.6133	-0.06349	-0.05729	1.18692	-0.53351	4.61765
81.7	-0.0988	-0.1479	1.3182	-0.5327	4.619	-0.06356	-0.05735	1.18816	-0.53402	4.62119
81.8	-0.0968	-0.1547	1.3197	-0.5332	4.6254	-0.06363	-0.05741	1.18941	-0.53452	4.62473
81.9	-0.095	-0.1554	1.3204	-0.5393	4.6306	-0.0637	-0.05748	1.19065	-0.53502	4.62826
82	-0.0919	-0.1547	1.324	-0.5414	4.6355	-0.06377	-0.05754	1.19189	-0.53553	4.63179
82.1	-0.0911	-0.1554	1.3217	-0.5418	4.6411	-0.06384	-0.0576	1.19313	-0.53603	4.63532
82.2	-0.0875	-0.1569	1.3236	-0.5419	4.6434	-0.06392	-0.05767	1.19437	-0.53653	4.63884
82.3	-0.0877	-0.1578	1.3237	-0.5431	4.6436	-0.06399	-0.05773	1.19561	-0.53704	4.64236
82.4	-0.0857	-0.1609	1.3201	-0.5495	4.6462	-0.06406	-0.05779	1.19685	-0.53754	4.64587
82.5	-0.089	-0.1657	1.3161	-0.5513	4.6479	-0.06413	-0.05785	1.19809	-0.53804	4.64938
82.6	-0.092	-0.1698	1.311	-0.56	4.644	-0.0642	-0.05792	1.19933	-0.53854	4.65289
82.7	-0.096	-0.1761	1.3069	-0.5632	4.6465	-0.06427	-0.05798	1.20057	-0.53904	4.65639
82.8	-0.1032	-0.1811	1.3055	-0.5616	4.6547	-0.06434	-0.05804	1.20181	-0.53955	4.65989
82.9	-0.1044	-0.184	1.3102	-0.5644	4.6569	-0.06442	-0.05811	1.20305	-0.54005	4.66338
83	-0.1042	-0.1836	1.3131	-0.5692	4.6539	-0.06449	-0.05817	1.20428	-0.54055	4.66688
83.1	-0.1008	-0.1878	1.3138	-0.5682	4.6537	-0.06456	-0.05823	1.20552	-0.54105	4.67036
83.2	-0.0983	-0.1899	1.3149	-0.5691	4.6582	-0.06463	-0.0583	1.20676	-0.54155	4.67385
83.3	-0.0933	-0.1881	1.3103	-0.5749	4.6578	-0.0647	-0.05836	1.20799	-0.54205	4.67733
83.4	-0.0916	-0.1872	1.3044	-0.5805	4.6583	-0.06477	-0.05842	1.20923	-0.54255	4.68081
83.5	-0.0929	-0.1903	1.3031	-0.5885	4.6608	-0.06484	-0.05848	1.21046	-0.54305	4.68428
83.6	-0.0938	-0.1897	1.3026	-0.5882	4.6674	-0.06492	-0.05855	1.2117	-0.54354	4.68775
83.7	-0.0946	-0.1894	1.3051	-0.59	4.6711	-0.06499	-0.05861	1.21293	-0.54404	4.69121
83.8	-0.0944	-0.1861	1.3016	-0.5924	4.6759	-0.06506	-0.05867	1.21417	-0.54454	4.69468
83.9	-0.0995	-0.1904	1.2986	-0.6016	4.6777	-0.06513	-0.05873	1.2154	-0.54504	4.69813
84	-0.1001	-0.1928	1.2941	-0.6059	4.6784	-0.0652	-0.0588	1.21663	-0.54554	4.70159
84.1	-0.1016	-0.1953	1.2957	-0.6089	4.681	-0.06527	-0.05886	1.21786	-0.54603	4.70504
84.2	-0.0996	-0.1931	1.2975	-0.6063	4.6908	-0.06534	-0.05892	1.2191	-0.54653	4.70849
84.3	-0.1002	-0.1941	1.3021	-0.6039	4.7017	-0.06542	-0.05899	1.22033	-0.54703	4.71193
84.4	-0.0999	-0.195	1.3059	-0.6113	4.7018	-0.06549	-0.05905	1.22156	-0.54752	4.71537
84.5	-0.0956	-0.1949	1.3031	-0.6154	4.7071	-0.06556	-0.05911	1.22279	-0.54802	4.71881
84.6	-0.0999	-0.2041	1.303	-0.6133	4.7071	-0.06563	-0.05917	1.22402	-0.54852	4.72224
84.7	-0.1012	-0.2061	1.3042	-0.617	4.7062	-0.0657	-0.05924	1.22525	-0.54901	4.72567
84.8	-0.1003	-0.2055	1.3044	-0.6196	4.7109	-0.06577	-0.0593	1.22648	-0.54951	4.72909
84.9	-0.1004	-0.2053	1.3033	-0.6219	4.7144	-0.06584	-0.05936	1.22771	-0.55	4.73251
85	-0.0972	-0.203	1.303	-0.6198	4.7192	-0.06591	-0.05942	1.22893	-0.5505	4.73593
85.1	-0.0999	-0.2052	1.3017	-0.6226	4.7223	-0.06599	-0.05949	1.23016	-0.55099	4.73935
85.2	-0.1022	-0.2008	1.2985	-0.6253	4.7258	-0.06606	-0.05955	1.23139	-0.55148	4.74276
85.3	-0.1069	-0.2011	1.2982	-0.6286	4.7293	-0.06613	-0.05961	1.23262	-0.55198	4.74616
85.4	-0.1079	-0.2014	1.2968	-0.6335	4.7289	-0.0662	-0.05967	1.23384	-0.55247	4.74957
85.5	-0.1097	-0.2035	1.2965	-0.6354	4.7328	-0.06627	-0.05974	1.23507	-0.55296	4.75297
85.6	-0.1177	-0.2036	1.2989	-0.6356	4.7353	-0.06634	-0.0598	1.23629	-0.55346	4.75636
85.7	-0.1187	-0.2024	1.3011	-0.6426	4.7333	-0.06641	-0.05986	1.23752	-0.55395	4.75976
85.8	-0.1171	-0.2024	1.2992	-0.6479	4.7311	-0.06648	-0.05992	1.23874	-0.55444	4.76314
85.9	-0.1187	-0.2056	1.2949	-0.649	4.7352	-0.06655	-0.05999	1.23997	-0.55493	4.76653
86	-0.1199	-0.211	1.2983	-0.648	4.7445	-0.06663	-0.06005	1.24119	-0.55542	4.76991
86.1	-0.1209	-0.2121	1.3027	-0.6533	4.7472	-0.0667	-0.06011	1.24241	-0.55592	4.77329
86.2	-0.1209	-0.2062	1.3068	-0.6598	4.7471	-0.06677	-0.06017	1.24364	-0.55641	4.77666
86.3	-0.1184	-0.2054	1.3055	-0.6607	4.7476	-0.06684	-0.06024	1.24486	-0.5569	4.78003
86.4	-0.1176	-0.2052	1.3078	-0.6567	4.7514	-0.06691	-0.0603	1.24608	-0.55739	4.7834
86.5	-0.1168	-0.2054	1.3085	-0.6583	4.7594	-0.06698	-0.06036	1.2473	-0.55788	4.78677
86.6	-0.1161	-0.2069	1.3114	-0.6612	4.76	-0.06705	-0.06042	1.24852	-0.55837	4.79013
86.7	-0.1147	-0.2103	1.3104	-0.6659	4.7635	-0.06712	-0.06049	1.24974	-0.55886	4.79348
86.8	-0.1168	-0.2122	1.3153	-0.6705	4.7621	-0.06719	-0.06055	1.25096	-0.55935	4.79683
86.9	-0.1153	-0.2154	1.3175	-0.6683	4.7676	-0.06726	-0.06061	1.25218	-0.55983	4.80018
87	-0.1187	-0.221	1.319	-0.6663	4.7754	-0.06734	-0.06067	1.2534	-0.56032	4.80353
87.1	-0.1184	-0.2222	1.3187	-0.665	4.7816	-0.06741	-0.06073	1.25462	-0.56081	4.80687
87.2	-0.1164	-0.2183	1.3229	-0.6617	4.7877	-0.06748	-0.0608	1.25584	-0.5613	4.81021
87.3	-0.1141	-0.2149	1.3269	-0.6626	4.7914	-0.06755	-0.06086	1.25706	-0.56179	4.81355
87.4	-0.1114	-0.2144	1.3308	-0.6612	4.7946	-0.06762	-0.06092	1.25827	-0.56227	4.81688
87.5	-0.1075	-0.2138	1.3332	-0.6652	4.7943	-0.06769	-0.06098	1.25949	-0.56276	4.82021
87.6	-0.1048	-0.2108	1.3289	-0.6669	4.7967	-0.06776	-0.06105	1.2607	-0.56325	4.82353
87.7	-0.1061	-0.2132	1.3251	-0.6634	4.7987	-0.06783	-0.06111	1.26192	-0.56373	4.82685
87.8	-0.1122	-0.2154	1.3275	-0.6612	4.7995	-0.0679	-0.06117	1.26314	-0.56422	4.83017
87.9	-0.1118	-0.2131	1.3261	-0.6603	4.8018	-0.06797	-0.06123	1.26435	-0.56471	4.83348
88	-0.1086	-0.2167	1.3301	-0.6568	4.8054	-0.06804	-0.06129	1.26557	-0.56519	4.83679
88.1	-0.1093	-0.216	1.3294	-0.6598	4.8025	-0.06811	-0.06136	1.26678	-0.56568	4.8401
88.2	-0.1114	-0.2141	1.3305	-0.6629	4.802	-0.06819	-0.06142	1.26799	-0.56616	4.8434
88.3	-0.114	-0.2136	1.3247	-0.6631	4.806	-0.06826	-0.06148	1.2692	-0.56665	4.8467
88.4	-0.116	-0.2176	1.3294	-0.6649	4.8124	-0.06833	-0.06154	1.27042	-0.56713	4.85
88.5	-0.1154	-0.2151	1.3365	-0.6607	4.8172	-0.0684	-0.0616	1.27163	-0.56762	4.85329
88.6	-0.1119	-0.2167	1.3417	-0.662	4.8213	-0.06847	-0.06167	1.27284	-0.5681	4.85658
88.7	-0.107	-0.21	1.3468	-0.66	4.8293	-0.06854	-0.06173	1.27405	-0.56858	4.85987
88.8	-0.1024	-0.2063	1.3495	-0.6576	4.8318	-0.06861	-0.06179	1.27526	-0.56907	4.86315
88.9	-0.1017	-0.2023	1.3527	-0.6562	4.8309	-0.06868	-0.06185	1.27647	-0.56955	4.86643
89	-0.1018	-0.2005	1.3578	-0.6563	4.8337	-0.06875	-0.06191	1.27768	-0.57003	4.8697
89.1	-0.0996	-0.2007	1.3594	-0.6535	4.8406	-0.06882	-0.06198	1.27889	-0.57052	4.87297
89.2	-0.0987	-0.1951	1.3618	-0.6544	4.8478	-0.06889	-0.06204	1.2801	-0.571	4.87624
89.3	-0.0974	-0.1924	1.3623	-0.6546	4.8508	-0.06896	-0.0621	1.28131	-0.57148	4.8795
89.4	-0.1017	-0.1938	1.3648	-0.6546	4.8541	-0.06903	-0.06216	1.28252	-0.57196	4.88277
89.5	-0.1008	-0.1958	1.3671	-0.6508	4.8588	-0.0691	-0.06222	1.28373	-0.57244	4.88602
89.6	-0.1007	-0.1973	1.3708	-0.6507	4.8588	-0.06917	-0.06229	1.28493	-0.57292	4.88928
89.7	-0.1017	-0.1951	1.375	-0.6551	4.8576	-0.06924	-0.06235	1.28614	-0.5734	4.89253
89.8	-0.1015	-0.194	1.3728	-0.6544	4.8595	-0.06931	-0.06241	1.28735	-0.57388	4.89578
89.9	-0.1006	-0.1952	1.3737	-0.6501	4.8683	-0.06939	-0.06247	1.28855	-0.57436	4.89902
90	-0.1012	-0.1953	1.3779	-0.6467	4.8739	-0.06946	-0.06253	1.28976	-0.57484	4.90226
90.1	-0.0998	-0.189	1.3837	-0.6455	4.8812	-0.06953	-0.06259	1.29096	-0.57532	4.9055
90.2	-0.1008	-0.1885	1.3872	-0.6461	4.8864	-0.0696	-0.06266	1.29217	-0.5758	4.90873
90.3	-0.1	-0.1889	1.3877	-0.6478	4.8865	-0.06967	-0.06272	1.29337	-0.57628	4.91196
90.4	-0.0992	-0.189	1.3822	-0.6492	4.8893	-0.06974	-0.06278	1.29458	-0.57676	4.91519
90.5	-0.1032	-0.1887	1.38	-0.6438	4.8971	-0.06981	-0.06284	1.29578	-0.57724	4.91841
90.6	-0.1076	-0.1885	1.3819	-0.6433	4.9	-0.06988	-0.0629	1.29698	-0.57772	4.92163
90.7	-0.1069	-0.1816	1.3803	-0.6497	4.9049	-0.06995	-0.06296	1.29818	-0.57819	4.92485
90.8	-0.1084	-0.1829	1.378	-0.6468	4.9127	-0.07002	-0.06303	1.29938	-0.57867	4.92806
90.9	-0.1112	-0.1835	1.3815	-0.6477	4.9176	-0.07009	-0.06309	1.30059	-0.57915	4.93127
91	-0.1088	-0.1837	1.3823	-0.6483	4.9204	-0.07016	-0.06315	1.30179	-0.57963	4.93447
91.1	-0.109	-0.1836	1.3818	-0.6496	4.9252	-0.07023	-0.06321	1.30299	-0.5801	4.93768
91.2	-0.1104	-0.1821	1.3854	-0.6514	4.9268	-0.0703	-0.06327	1.30419	-0.58058	4.94088
91.3	-0.1094	-0.1825	1.3827	-0.655	4.9272	-0.07037	-0.06333	1.30539	-0.58105	4.94407
91.4	-0.1085	-0.1832	1.3815	-0.6563	4.9301	-0.07044	-0.0634	1.30659	-0.58153	4.94726
91.5	-0.1137	-0.1817	1.3824	-0.6541	4.9387	-0.07051	-0.06346	1.30778	-0.58201	4.95045
91.6	-0.1157	-0.1793	1.3885	-0.6532	4.9478	-0.07058	-0.06352	1.30898	-0.58248	4.95364
91.7	-0.1099	-0.1786	1.389	-0.6556	4.9533	-0.07065	-0.06358	1.31018	-0.58296	4.95682
91.8	-0.1071	-0.1786	1.3911	-0.6526	4.9616	-0.07072	-0.06364	1.31138	-0.58343	4.96
91.9	-0.1069	-0.1752	1.395	-0.6473	4.972	-0.07079	-0.0637	1.31257	-0.5839	4.96317
92	-0.1018	-0.1683	1.3997	-0.6468	4.9779	-0.07086	-0.06376	1.31377	-0.58438	4.96635
92.1	-0.0982	-0.1586	1.3983	-0.6456	4.9782	-0.07093	-0.06383	1.31497	-0.58485	4.96952
92.2	-0.0959	-0.1554	1.3976	-0.6437	4.9833	-0.071	-0.06389	1.31616	-0.58533	4.97268
92.3	-0.0925	-0.1564	1.3998	-0.6418	4.9883	-0.07107	-0.06395	1.31736	-0.5858	4.97584
92.4	-0.0962	-0.1529	1.4034	-0.6445	4.9956	-0.07114	-0.06401	1.31855	-0.58627	4.979
92.5	-0.094	-0.1517	1.3998	-0.6485	5.0002	-0.07121	-0.06407	1.31974	-0.58674	4.98216
92.6	-0.0944	-0.1521	1.3985	-0.6472	5.0017	-0.07128	-0.06413	1.32094	-0.58722	4.98531
92.7	-0.096	-0.154	1.3989	-0.6502	5.0067	-0.07135	-0.06419	1.32213	-0.58769	4.98846
92.8	-0.0923	-0.1535	1.3993	-0.6504	5.0137	-0.07142	-0.06426	1.32333	-0.58816	4.9916
92.9	-0.0899	-0.1506	1.3999	-0.6464	5.0223	-0.07149	-0.06432	1.32452	-0.58863	4.99474
93	-0.0896	-0.1438	1.3973	-0.6505	5.0255	-0.07156	-0.06438	1.32571	-0.5891	4.99788
93.1	-0.0889	-0.1391	1.3961	-0.6539	5.0275	-0.07163	-0.06444	1.3269	-0.58957	5.00102
93.2	-0.092	-0.1404	1.3924	-0.6552	5.0336	-0.0717	-0.0645	1.32809	-0.59004	5.00415
93.3	-0.0947	-0.1425	1.3937	-0.6602	5.0389	-0.07177	-0.06456	1.32928	-0.59051	5.00728
93.4	-0.0937	-0.1405	1.3951	-0.6646	5.0423	-0.07184	-0.06462	1.33047	-0.59098	5.0104
93.5	-0.0947	-0.1362	1.3938	-0.6692	5.044	-0.07191	-0.06468	1.33166	-0.59145	5.01352
93.6	-0.1006	-0.1375	1.3937	-0.6669	5.0506	-0.07198	-0.06475	1.33285	-0.59192	5.01664
93.7	-0.1035	-0.1412	1.3987	-0.6668	5.0538	-0.07205	-0.06481	1.33404	-0.59239	5.01975
93.8	-0.1035	-0.1355	1.4017	-0.665	5.0602	-0.07212	-0.06487	1.33523	-0.59286	5.02287
93.9	-0.1001	-0.1367	1.4032	-0.6673	5.065	-0.07219	-0.06493	1.33642	-0.59333	5.02597
94	-0.0995	-0.1352	1.4078	-0.6666	5.072	-0.07226	-0.06499	1.3376	-0.5938	5.02908
94.1	-0.0993	-0.1331	1.4098	-0.6684	5.0769	-0.07233	-0.06505	1.33879	-0.59427	5.03218
94.2	-0.0977	-0.1303	1.4065	-0.6641	5.0853	-0.0724	-0.06511	1.33998	-0.59473	5.03528
94.3	-0.099	-0.1313	1.4119	-0.6622	5.0919	-0.07247	-0.06517	1.34116	-0.5952	5.03838
94.4	-0.095	-0.1311	1.4193	-0.6637	5.0943	-0.07254	-0.06523	1.34235	-0.59567	5.04147
94.5	-0.0924	-0.1276	1.4167	-0.6601	5.1029	-0.07261	-0.0653	1.34353	-0.59614	5.04456
94.6	-0.0948	-0.1279	1.4175	-0.658	5.1087	-0.07268	-0.06536	1.34472	-0.5966	5.04764
94.7	-0.0911	-0.1237	1.4179	-0.655	5.1182	-0.07275	-0.06542	1.3459	-0.59707	5.05072
94.8	-0.0924	-0.1256	1.4198	-0.6548	5.1243	-0.07282	-0.06548	1.34709	-0.59753	5.0538
94.9	-0.0905	-0.1221	1.4218	-0.6561	5.1263	-0.07289	-0.06554	1.34827	-0.598	5.05688
95	-0.0892	-0.1174	1.4211	-0.6615	5.1267	-0.07296	-0.0656	1.34945	-0.59847	5.05995
95.1	-0.0874	-0.115	1.4143	-0.6628	5.1298	-0.07303	-0.06566	1.35064	-0.59893	5.06302
95.2	-0.0912	-0.1155	1.4109	-0.6649	5.1277	-0.0731	-0.06572	1.35182	-0.5994	5.06608
95.3	-0.0945	-0.1196	1.4095	-0.6693	5.1302	-0.07317	-0.06578	1.353	-0.59986	5.06914
95.4	-0.1009	-0.1253	1.4071	-0.6724	5.1327	-0.07324	-0.06584	1.35418	-0.60033	5.0722
95.5	-0.1041	-0.1267	1.408	-0.6764	5.1395	-0.07331	-0.06591	1.35536	-0.60079	5.07526
95.6	-0.1103	-0.1293	1.403	-0.6801	5.1457	-0.07338	-0.06597	1.35654	-0.60125	5.07831
95.7	-0.1163	-0.1317	1.3996	-0.678	5.1524	-0.07345	-0.06603	1.35772	-0.60172	5.08136
95.8	-0.1196	-0.1329	1.3964	-0.6717	5.1618	-0.07352	-0.06609	1.3589	-0.60218	5.08441
95.9	-0.1221	-0.1317	1.4029	-0.6697	5.1683	-0.07359	-0.06615	1.36008	-0.60264	5.08745
96	-0.1233	-0.1232	1.409	-0.6692	5.1702	-0.07366	-0.06621	1.36126	-0.60311	5.09049
96.1	-0.1203	-0.1186	1.4106	-0.6673	5.1765	-0.07373	-0.06627	1.36244	-0.60357	5.09352
96.2	-0.1186	-0.1212	1.413	-0.6645	5.1832	-0.0738	-0.06633	1.36361	-0.60403	5.09656
96.3	-0.1168	-0.1185	1.4121	-0.6619	5.1873	-0.07387	-0.06639	1.36479	-0.60449	5.09959
96.4	-0.1176	-0.1157	1.4133	-0.6635	5.1866	-0.07394	-0.06645	1.36597	-0.60495	5.10261
96.5	-0.1166	-0.1126	1.415	-0.6663	5.1877	-0.07401	-0.06651	1.36715	-0.60541	5.10564
96.6	-0.1147	-0.1118	1.4157	-0.6704	5.1879	-0.07408	-0.06657	1.36832	-0.60588	5.10866
96.7	-0.1143	-0.1125	1.4165	-0.6699	5.1919	-0.07415	-0.06663	1.3695	-0.60634	5.11167
96.8	-0.1142	-0.1113	1.4159	-0.6695	5.193	-0.07422	-0.0667	1.37067	-0.6068	5.11469
96.9	-0.114	-0.1103	1.4207	-0.6721	5.1911	-0.07428	-0.06676	1.37185	-0.60726	5.1177
97	-0.1159	-0.1108	1.4189	-0.6712	5.1905	-0.07435	-0.06682	1.37302	-0.60772	5.12071
97.1	-0.1167	-0.1115	1.4204	-0.6677	5.1964	-0.07442	-0.06688	1.37419	-0.60818	5.12371
97.2	-0.117	-0.1125	1.4222	-0.6654	5.2018	-0.07449	-0.06694	1.37537	-0.60864	5.12671
97.3	-0.1112	-0.1117	1.4258	-0.6609	5.2105	-0.07456	-0.067	1.37654	-0.60909	5.12971
97.4	-0.1093	-0.1099	1.4338	-0.6573	5.2171	-0.07463	-0.06706	1.37771	-0.60955	5.1327
97.5	-0.1046	-0.1062	1.4339	-0.6553	5.2224	-0.0747	-0.06712	1.37888	-0.61001	5.13569
97.6	-0.1012	-0.1069	1.4355	-0.6536	5.2223	-0.07477	-0.06718	1.38006	-0.61047	5.13868
97.7	-0.0986	-0.1082	1.4354	-0.6548	5.218	-0.07484	-0.06724	1.38123	-0.61093	5.14167
97.8	-0.1043	-0.1055	1.4345	-0.6559	5.2201	-0.07491	-0.0673	1.3824	-0.61139	5.14465
97.9	-0.1079	-0.1068	1.4331	-0.6585	5.2204	-0.07498	-0.06736	1.38357	-0.61184	5.14762
98	-0.1067	-0.1066	1.4295	-0.6594	5.2252	-0.07505	-0.06742	1.38474	-0.6123	5.1506
98.1	-0.1109	-0.111	1.4305	-0.6586	5.23	-0.07512	-0.06748	1.38591	-0.61276	5.15357
98.2	-0.1136	-0.1119	1.4327	-0.6643	5.2311	-0.07519	-0.06754	1.38708	-0.61321	5.15654
98.3	-0.1162	-0.1118	1.4314	-0.6694	5.2269	-0.07526	-0.0676	1.38824	-0.61367	5.15951
98.4	-0.1181	-0.1158	1.4258	-0.6693	5.2297	-0.07533	-0.06766	1.38941	-0.61413	5.16247
98.5	-0.1192	-0.1213	1.4249	-0.6654	5.2338	-0.0754	-0.06772	1.39058	-0.61458	5.16543
98.6	-0.1187	-0.1248	1.4304	-0.666	5.2375	-0.07546	-0.06779	1.39175	-0.61504	5.16838
98.7	-0.1151	-0.1241	1.429	-0.6695	5.2415	-0.07553	-0.06785	1.39291	-0.61549	5.17134
98.8	-0.1114	-0.1168	1.4292	-0.6663	5.2471	-0.0756	-0.06791	1.39408	-0.61595	5.17429
98.9	-0.1142	-0.1138	1.4302	-0.6653	5.2457	-0.07567	-0.06797	1.39525	-0.6164	5.17723
99	-0.1132	-0.1128	1.4313	-0.6679	5.2479	-0.07574	-0.06803	1.39641	-0.61686	5.18018
99.1	-0.1141	-0.1162	1.4368	-0.6704	5.2506	-0.07581	-0.06809	1.39758	-0.61731	5.18312
99.2	-0.1112	-0.1162	1.4417	-0.6726	5.2523	-0.07588	-0.06815	1.39874	-0.61776	5.18606
99.3	-0.1075	-0.112	1.4442	-0.6762	5.2517	-0.07595	-0.06821	1.3999	-0.61822	5.18899
99.4	-0.1088	-0.112	1.444	-0.68	5.2512	-0.07602	-0.06827	1.40107	-0.61867	5.19192
99.5	-0.1104	-0.1173	1.4427	-0.6812	5.253	-0.07609	-0.06833	1.40223	-0.61912	5.19485
99.6	-0.109	-0.1201	1.4444	-0.6818	5.2593	-0.07616	-0.06839	1.40339	-0.61958	5.19778
99.7	-0.1091	-0.1199	1.4457	-0.6797	5.2639	-0.07623	-0.06845	1.40456	-0.62003	5.2007
99.8	-0.1078	-0.1198	1.4465	-0.679	5.2664	-0.07629	-0.06851	1.40572	-0.62048	5.20362
99.9	-0.1044	-0.1235	1.4454	-0.6847	5.2641	-0.07636	-0.06857	1.40688	-0.62093	5.20653
100	-0.1036	-0.1238	1.4462	-0.6858	5.2705	-0.07643	-0.06863	1.40804	-0.62138	5.20944
100.1	-0.1036	-0.1279	1.4474	-0.6903	5.2713	-0.0765	-0.06869	1.4092	-0.62183	5.21235
100.2	-0.1035	-0.1305	1.4473	-0.6924	5.2765	-0.07657	-0.06875	1.41036	-0.62229	5.21526
100.3	-0.1063	-0.1335	1.453	-0.6992	5.2789	-0.07664	-0.06881	1.41152	-0.62274	5.21816
100.4	-0.1018	-0.1305	1.4497	-0.7039	5.2824	-0.07671	-0.06887	1.41268	-0.62319	5.22106
100.5	-0.1035	-0.1337	1.4465	-0.7055	5.2873	-0.07678	-0.06893	1.41384	-0.62364	5.22396
100.6	-0.1043	-0.1359	1.4458	-0.7116	5.2852	-0.07685	-0.06899	1.415	-0.62409	5.22685
100.7	-0.1048	-0.1383	1.441	-0.7162	5.2847	-0.07692	-0.06905	1.41616	-0.62454	5.22974
100.8	-0.1097	-0.1406	1.4384	-0.7205	5.2835	-0.07698	-0.06911	1.41731	-0.62499	5.23263
100.9	-0.1111	-0.1472	1.4365	-0.7202	5.2829	-0.07705	-0.06917	1.41847	-0.62544	5.23552
101	-0.1151	-0.1529	1.4359	-0.7186	5.2938	-0.07712	-0.06923	1.41963	-0.62588	5.2384
101.1	-0.1128	-0.1584	1.4389	-0.7154	5.3034	-0.07719	-0.06929	1.42078	-0.62633	5.24127
101.2	-0.1062	-0.157	1.4483	-0.7141	5.3108	-0.07726	-0.06935	1.42194	-0.62678	5.24415
101.3	-0.1039	-0.1553	1.454	-0.7195	5.3171	-0.07733	-0.06941	1.42309	-0.62723	5.24702
101.4	-0.1014	-0.151	1.4551	-0.7218	5.3181	-0.0774	-0.06947	1.42425	-0.62768	5.24989
101.5	-0.0971	-0.1494	1.4577	-0.7229	5.3244	-0.07747	-0.06953	1.42541	-0.62812	5.25276
101.6	-0.0953	-0.1503	1.4617	-0.722	5.3266	-0.07754	-0.06959	1.42656	-0.62857	5.25562
101.7	-0.0908	-0.1463	1.4707	-0.7205	5.3335	-0.0776	-0.06965	1.42771	-0.62902	5.25848
101.8	-0.0851	-0.1407	1.4745	-0.7226	5.3357	-0.07767	-0.06971	1.42887	-0.62947	5.26134
101.9	-0.0798	-0.1398	1.4714	-0.7226	5.3391	-0.07774	-0.06977	1.43002	-0.62991	5.26419
102	-0.0808	-0.1428	1.4698	-0.7244	5.3411	-0.07781	-0.06983	1.43117	-0.63036	5.26704
102.1	-0.081	-0.1459	1.4687	-0.7295	5.3411	-0.07788	-0.06989	1.43232	-0.6308	5.26989
102.2	-0.0806	-0.1456	1.4661	-0.7316	5.344	-0.07795	-0.06995	1.43347	-0.63125	5.27274
102.3	-0.0833	-0.1467	1.4616	-0.735	5.3429	-0.07802	-0.07001	1.43463	-0.63169	5.27558
102.4	-0.0853	-0.1492	1.4598	-0.7416	5.3449	-0.07809	-0.07007	1.43578	-0.63214	5.27842
102.5	-0.0857	-0.151	1.4592	-0.745	5.3515	-0.07815	-0.07013	1.43693	-0.63258	5.28125
102.6	-0.0867	-0.1513	1.4636	-0.7454	5.3535	-0.07822	-0.07019	1.43808	-0.63303	5.28409
102.7	-0.0862	-0.1503	1.461	-0.7437	5.3609	-0.07829	-0.07025	1.43923	-0.63347	5.28691
102.8	-0.0878	-0.1527	1.4597	-0.7475	5.3621	-0.07836	-0.07031	1.44037	-0.63392	5.28974
102.9	-0.0875	-0.1557	1.4634	-0.7465	5.3687	-0.07843	-0.07037	1.44152	-0.63436	5.29256
103	-0.0862	-0.1583	1.465	-0.7483	5.3769	-0.0785	-0.07043	1.44267	-0.6348	5.29539
103.1	-0.0824	-0.1572	1.4679	-0.7494	5.3836	-0.07857	-0.07049	1.44382	-0.63525	5.2982
103.2	-0.0811	-0.156	1.471	-0.7508	5.3855	-0.07864	-0.07055	1.44497	-0.63569	5.30102
103.3	-0.0808	-0.1529	1.4717	-0.7523	5.3888	-0.0787	-0.07061	1.44611	-0.63613	5.30383
103.4	-0.0837	-0.1541	1.4689	-0.7575	5.3891	-0.07877	-0.07067	1.44726	-0.63658	5.30664
103.5	-0.0858	-0.1554	1.4671	-0.7579	5.3942	-0.07884	-0.07073	1.4484	-0.63702	5.30944
103.6	-0.0899	-0.1563	1.468	-0.757	5.3974	-0.07891	-0.07079	1.44955	-0.63746	5.31225
103.7	-0.0909	-0.1561	1.4672	-0.7594	5.3994	-0.07898	-0.07085	1.4507	-0.6379	5.31505
103.8	-0.0929	-0.155	1.4669	-0.7589	5.4026	-0.07905	-0.07091	1.45184	-0.63834	5.31784
103.9	-0.0892	-0.1603	1.4677	-0.7603	5.4081	-0.07912	-0.07096	1.45298	-0.63878	5.32064
104	-0.09	-0.1625	1.4681	-0.7592	5.4175	-0.07918	-0.07102	1.45413	-0.63922	5.32343
104.1	-0.091	-0.1651	1.4709	-0.7597	5.4181	-0.07925	-0.07108	1.45527	-0.63966	5.32622
104.2	-0.0864	-0.163	1.47	-0.7643	5.4197	-0.07932	-0.07114	1.45641	-0.6401	5.329
104.3	-0.0863	-0.1656	1.4675	-0.7602	5.4266	-0.07939	-0.0712	1.45756	-0.64054	5.33178
104.4	-0.0881	-0.1669	1.4691	-0.7597	5.4358	-0.07946	-0.07126	1.4587	-0.64098	5.33456
104.5	-0.0872	-0.1613	1.4755	-0.7627	5.4421	-0.07953	-0.07132	1.45984	-0.64142	5.33734
104.6	-0.0845	-0.1574	1.4771	-0.7628	5.4427	-0.0796	-0.07138	1.46098	-0.64186	5.34011
104.7	-0.0886	-0.157	1.4764	-0.7644	5.4438	-0.07966	-0.07144	1.46212	-0.6423	5.34288
104.8	-0.0881	-0.1561	1.4763	-0.7649	5.4497	-0.07973	-0.0715	1.46326	-0.64274	5.34565
104.9	-0.0876	-0.1597	1.4789	-0.7686	5.4513	-0.0798	-0.07156	1.4644	-0.64318	5.34841
105	-0.0832	-0.1599	1.4822	-0.7716	5.4569	-0.07987	-0.07162	1.46554	-0.64362	5.35117
105.1	-0.0858	-0.161	1.4795	-0.7711	5.4623	-0.07994	-0.07168	1.46668	-0.64405	5.35393
105.2	-0.0894	-0.1632	1.4789	-0.7681	5.4675	-0.08001	-0.07174	1.46782	-0.64449	5.35668
105.3	-0.0896	-0.1653	1.4793	-0.7605	5.4735	-0.08007	-0.0718	1.46896	-0.64493	5.35944
105.4	-0.0898	-0.1688	1.4826	-0.7593	5.4777	-0.08014	-0.07186	1.4701	-0.64537	5.36219
105.5	-0.0872	-0.1663	1.4828	-0.7609	5.4821	-0.08021	-0.07192	1.47123	-0.6458	5.36493
105.6	-0.0879	-0.1652	1.4844	-0.7597	5.4862	-0.08028	-0.07198	1.47237	-0.64624	5.36768
105.7	-0.0881	-0.1648	1.4849	-0.7589	5.488	-0.08035	-0.07203	1.47351	-0.64668	5.37042
105.8	-0.0859	-0.1669	1.485	-0.7608	5.4914	-0.08042	-0.07209	1.47464	-0.64711	5.37315
105.9	-0.0845	-0.1649	1.4852	-0.7669	5.4958	-0.08048	-0.07215	1.47578	-0.64755	5.37589
106	-0.0864	-0.1656	1.4848	-0.7687	5.5031	-0.08055	-0.07221	1.47691	-0.64798	5.37862
106.1	-0.0915	-0.1646	1.4836	-0.7686	5.5048	-0.08062	-0.07227	1.47805	-0.64842	5.38135
106.2	-0.094	-0.1624	1.48	-0.7732	5.506	-0.08069	-0.07233	1.47918	-0.64885	5.38408
106.3	-0.0967	-0.1594	1.4755	-0.7744	5.5066	-0.08076	-0.07239	1.48032	-0.64929	5.3868
106.4	-0.1016	-0.1647	1.4754	-0.7777	5.509	-0.08082	-0.07245	1.48145	-0.64972	5.38952
106.5	-0.1049	-0.1662	1.4747	-0.7788	5.5116	-0.08089	-0.07251	1.48258	-0.65016	5.39224
106.6	-0.1092	-0.166	1.4746	-0.7794	5.5173	-0.08096	-0.07257	1.48372	-0.65059	5.39495
106.7	-0.112	-0.1653	1.4781	-0.7781	5.5255	-0.08103	-0.07263	1.48485	-0.65102	5.39766
106.8	-0.1117	-0.1653	1.4825	-0.7802	5.5328	-0.0811	-0.07269	1.48598	-0.65146	5.40037
106.9	-0.1115	-0.166	1.485	-0.783	5.5388	-0.08117	-0.07275	1.48711	-0.65189	5.40308
107	-0.1112	-0.1606	1.4847	-0.7875	5.5486	-0.08123	-0.0728	1.48824	-0.65232	5.40578
107.1	-0.1131	-0.1602	1.4861	-0.7897	5.5509	-0.0813	-0.07286	1.48937	-0.65276	5.40848
107.2	-0.1172	-0.1627	1.4856	-0.7905	5.5593	-0.08137	-0.07292	1.4905	-0.65319	5.41118
107.3	-0.1248	-0.1629	1.4865	-0.7917	5.5629	-0.08144	-0.07298	1.49163	-0.65362	5.41387
107.4	-0.1201	-0.1595	1.4853	-0.7891	5.5725	-0.08151	-0.07304	1.49276	-0.65405	5.41656
107.5	-0.122	-0.163	1.4898	-0.7901	5.5797	-0.08157	-0.0731	1.49389	-0.65448	5.41925
107.6	-0.1232	-0.1627	1.4885	-0.7925	5.5839	-0.08164	-0.07316	1.49502	-0.65491	5.42194
107.7	-0.1254	-0.1637	1.4852	-0.7957	5.589	-0.08171	-0.07322	1.49615	-0.65535	5.42462
[truncated: 2,023 more rows]

[truncated: 8 more sheets: Fig.S3e, Fig.S4a, Fig.S4b, Fig.S11a, Fig.S11b, Fig.S12a, Fig.S12b, Fig.S16]
